# Supplementary material for: An integrated chromatin accessibility and transcriptome landscape of human pre-implantation embryos
Source: Nat Commun. 2019 Jan 21;10:364. doi: 10.1038/s41467-018-08244-0 (PMC6341076; doi:10.1038/s41467-018-08244-0)
Supplement: Supplementary file 3 — Supplementary Data 1 [file 41467_2018_8244_MOESM3_ESM.xlsx]

## Sheet: Human Cells Summary
Samples	Chromatin Accessibility Profiles						Transcriptome Profiles
	Total Reads	Mapped Reads	chrM Reads	Unique Reads	Usable Reads		Total Reads	Genome Mapped Rate (%)	Gene Numbers (TPM>1)
hESCs_ATAC_Rep1	59809537	57415691	26506189	19863118	19823913
hESCs_ATAC_Rep2	46895899	44864124	20476007	15813950	15780067
Differentiated cells_ATAC_Rep1	45653640	43782174	24836080	10742090	10713249
Differentiated cells_ATAC_Rep2	48401923	46189803	22854224	14067866	14032519
hESCs_LiCAT_Rep1	41719697	39504294	3043468	6300354	6281130		44648037	91.98	14940
hESCs_LiCAT_Rep2	37150139	35637068	3117182	7138313	7117247		50088351	92.43	12515
Differentiated cells_LiCAT_Rep1	34362735	32269054	7891734	1364851	1360244		49418358	92.68	13092
Differentiated cells_LiCAT_Rep2	31666696	30067645	3692892	2711891	2703560		49247983	92.39	12704

## Sheet: Mouse Embryos LiCAT Summary
Samples	Chromatin Accessible Profiles						Transcriptome Profiles
	Total Reads	Mapped Reads	chrM Reads	Unique Reads	Usable Reads		Total Read	Genome Mapped Rate (%)	Gene Numbers (TPM>1)
4-cell_Rep1	93354732	90710960	15651093	4214623	4193447		61714964	78.37	9230
4-cell_Rep2	88799354	85256061	24567690	3129297	3109138		77007992	76.89	9691
Morula_Rep1	96638532	90394574	16307379	2118040	2102890		46364484	79.48	7429
Morula_Rep2	64535617	60468618	7038360	1627963	1614028		93907442	82.28	7541

## Sheet: Human Embryos LiCAT Summary
Samples	Chromatin Accessibility Profiles						Transcriptome Profiles
	Total Reads	Mapped Reads	chrM Reads	Unique Reads	Usable Reads		Total Reads	Genome Mapped Rate (%)	Gene Numbers (TPM>1)
Sperm_Rep1	58392721	53525172	206876	6230844	6213186
Sperm_Rep2	57806823	55728427	229466	12906682	12877611
Oocyte_Rep1	104312514	39752581	37524082	1329139	1297698		97185032	86.25	13673
Oocyte_Rep2	104713650	39812649	38739755	642480	615530		58117767	86.85	12864
Zygote_Rep1	90697209	38202220	28522953	4038058	3997346		89864464	87.21	13675
Zygote_Rep2	77779265	33984185	23917660	5231427	5192968		75079897	87.89	13875
2-cell_Rep1	96664833	48323247	23255992	7436428	7392227		52690425	85.27	14177
2-cell_Rep2	111228603	48549802	32990950	4719286	4681208		144279195	88.63	14696
4-cell_Rep1	70420569	33670569	18187153	4176884	4142291		79578074	86.89	15776
4-cell_Rep2	88847114	38900444	24833672	2360142	2329900		63064136	87.85	14946
8-cell_Rep1	94809677	38711495	25529314	2779589	2714956		127133955	77.86	21565
8-cell_Rep2	154800512	66149907	41834486	2952142	2887187		156498600	82.7	21530
Morula_Rep1	41738263	19271095	10620483	2029605	1995828		78940747	83.6	14807
Morula_Rep2	133868889	64600658	28482437	3709958	3676240		58895063	88.21	13314
ICM_Rep1	85548768	60620941	4755044	19012648	18953863		60535224	72.81	15202
ICM_Rep2	149145168	76630863	10915979	5583674	5526730		68689152	55.14	21738
TE_Rep1	97952684	64463225	9262796	15032896	14982551		59913632	80.32	13750
TE_Rep2	85231865	56049244	9204799	14175172	14124494		64057960	75.09	13622
