# Supplementary material for: An integrated chromatin accessibility and transcriptome landscape of human pre-implantation embryos
Source: Nat Commun. 2019 Jan 21;10:364. doi: 10.1038/s41467-018-08244-0 (PMC6341076; doi:10.1038/s41467-018-08244-0)
Supplement: Supplementary file 4 — Supplementary Data 2 [file 41467_2018_8244_MOESM4_ESM.xls]

Gene	Peak_chr	Peak_start	Peak_end	Peak_type	Cluster	Accessibility_2-cell	Accessibility_4-cell	Accessibility_8-cell	Accessibility_Morula	Expression_2-cell	Expression_4-cell	Expression_8-cell	Expression_Morula
A1BG	chr19	58867308	58868837	distal	3	0.173194787	0.333367199	-0.314564628	-0.739617159	-0.748008187	-0.637589984	2.268007867	0.621870043
A1BG	chr19	58873252	58874654	distal	3	-0.386570595	0.027323699	0.277473353	-0.107041228	-0.748008187	-0.637589984	2.268007867	0.621870043
A1BG	chr19	58858458	58859352	promoter	3	0.874776998	-0.052280435	-0.590110066	-0.335278825	-0.748008187	-0.637589984	2.268007867	0.621870043
A3GALT2	chr1	33790264	33790990	distal	5	0.551091589	-0.888157388	-0.732441651	2.157212339	-0.420158511	0.284322674	1.806080845	0.682562517
A3GALT2	chr1	33779169	33779716	distal	5	0.00146435	-0.465850872	-0.219163582	-0.608035727	-0.420158511	0.284322674	1.806080845	0.682562517
A3GALT2	chr1	33793085	33793779	distal	5	-0.08081733	0.480309482	-0.736200846	-0.192717556	-0.420158511	0.284322674	1.806080845	0.682562517
A4GALT	chr22	43112461	43113710	distal	6	0.886763741	-1.406914406	-0.583636691	-0.037870896	0.527969897	1.383988309	-0.37725692	-0.526906382
A4GALT	chr22	43113054	43113867	distal	6	-0.188337569	0.246114779	-0.375489398	0.835095161	0.527969897	1.383988309	-0.37725692	-0.526906382
A4GALT	chr22	43110939	43111489	distal	6	0.262882423	-1.073865161	-0.974872265	1.450599354	0.527969897	1.383988309	-0.37725692	-0.526906382
A4GALT	chr22	43097282	43097702	distal	6	-0.232676694	0.263944047	-0.945258151	-1.169817382	0.527969897	1.383988309	-0.37725692	-0.526906382
A4GALT	chr22	43122642	43123266	distal	6	1.032128719	-0.263243732	-1.300174192	-0.897088743	0.527969897	1.383988309	-0.37725692	-0.526906382
A4GALT	chr22	43106963	43108432	distal	6	-0.084900571	-0.829186073	0.001133784	2.248942087	0.527969897	1.383988309	-0.37725692	-0.526906382
A4GALT	chr22	43116436	43117570	distal	6	0.213138461	0.171907198	-0.807724981	0.590056337	0.527969897	1.383988309	-0.37725692	-0.526906382
A4GALT	chr22	43114941	43117341	distal	6	-0.792618233	0.21550313	-1.220601642	0.450238998	0.527969897	1.383988309	-0.37725692	-0.526906382
AACS	chr12	125634017	125634639	distal	2	0.814114824	1.810977771	-0.744340086	-0.513450144	0.460842641	1.50994886	0.290978358	-1.823731286
AACS	chr12	125549551	125550782	promoter	2	0.162576216	-0.320923034	-0.092036742	-0.456392045	0.460842641	1.50994886	0.290978358	-1.823731286
AACS	chr12	125554862	125556021	distal	2	-0.333407203	-0.308936163	0.552057693	1.952967075	0.460842641	1.50994886	0.290978358	-1.823731286
AACS	chr12	125635755	125636476	distal	2	-1.324568697	1.482364201	0.858042077	-1.05359489	0.460842641	1.50994886	0.290978358	-1.823731286
AAK1	chr2	69828194	69829351	distal	5	-0.770586407	0.180475587	0.283639251	1.998919478	-0.688787972	-0.467381685	1.620946013	-0.687017512
AAK1	chr2	69842328	69842853	distal	5	-0.772866233	0.285700933	-0.533574158	-1.33739221	-0.688787972	-0.467381685	1.620946013	-0.687017512
AAK1	chr2	69813536	69814309	distal	5	-0.632725426	0.326582248	0.329961013	2.139992885	-0.688787972	-0.467381685	1.620946013	-0.687017512
AAK1	chr2	69786808	69787731	distal	5	-0.232443556	0.283967771	-0.982641885	0.973916567	-0.688787972	-0.467381685	1.620946013	-0.687017512
AAK1	chr2	69777128	69777537	distal	5	-0.220782429	-0.354148003	-0.22230941	-0.165877849	-0.688787972	-0.467381685	1.620946013	-0.687017512
AAK1	chr2	69877538	69877982	distal	5	-0.236759629	-0.060758762	1.774555974	1.141798203	-0.688787972	-0.467381685	1.620946013	-0.687017512
AAK1	chr2	69791586	69792945	distal	5	-0.285184055	0.1746651	-0.599133013	0.160038022	-0.688787972	-0.467381685	1.620946013	-0.687017512
AAK1	chr2	69870460	69871909	distal	5	-1.354431898	0.098087717	-0.641777647	-0.066372416	-0.688787972	-0.467381685	1.620946013	-0.687017512
AAK1	chr2	69887653	69888163	distal	5	-0.625356725	-0.419718994	0.597140075	2.189671437	-0.688787972	-0.467381685	1.620946013	-0.687017512
AAK1	chr2	69843873	69844484	distal	5	0.513976337	-1.103962173	0.029691592	-1.16886116	-0.688787972	-0.467381685	1.620946013	-0.687017512
AAK1	chr2	69869823	69871677	distal	5	-1.022358159	0.140873609	-0.049975232	-0.857450956	-0.688787972	-0.467381685	1.620946013	-0.687017512
AAMDC	chr11	77530341	77532708	promoter	4	-0.377084117	1.297972317	0.79923425	-0.16605022	-1.081725361	-0.888781638	0.996069986	1.759318489
AAR2	chr20	34823895	34824772	promoter	4	-1.226014045	0.825440396	0.921733201	-0.152174914	-0.851602456	-0.414872238	0.537202457	1.10480849
AARS	chr16	70322760	70324357	distal	6	-0.230502655	1.312182585	-0.239047427	0.213253222	-0.199942215	-0.102194829	-1.3886915	-0.546926774
AARS	chr16	70328182	70329016	distal	6	-0.353604395	-0.444903192	0.071329172	1.794977997	-0.199942215	-0.102194829	-1.3886915	-0.546926774
AARS	chr16	70321187	70321763	distal	6	-0.838313365	0.325734647	1.078902715	0.086200901	-0.199942215	-0.102194829	-1.3886915	-0.546926774
AARS2	chr6	44280352	44281485	promoter	3	0.325750207	0.651957215	0.258459411	-0.268317567	-0.950336837	-0.690097545	0.525526018	0.473778632
AARSD1	chr17	41116343	41117065	promoter	4	-0.460817326	-0.061169088	0.918324183	1.44102094	-0.800215613	-0.711587287	0.498130832	1.016819145
AASS	chr7	121783429	121785193	distal	5	-0.285574575	0.918517397	-0.042430777	0.738686365	-0.124432221	-0.109933653	1.299495779	-0.01496365
AASS	chr7	121758856	121759263	distal	5	-0.316843652	-0.479762936	-0.791962265	1.948888451	-0.124432221	-0.109933653	1.299495779	-0.01496365
AATK	chr17	79116497	79117236	distal	6	0.381401341	-0.705027682	-0.862404114	-0.862752768	0.021163307	1.331243155	-1.02184833	0.04894096
AATK	chr17	79105730	79106398	promoter	6	0.913009765	-0.489622046	-0.985147944	-1.14487365	0.021163307	1.331243155	-1.02184833	0.04894096
ABCA10	chr17	67209384	67210074	distal	3	-0.853399182	-0.10186683	1.389879942	1.677324893	0.53070118	-0.907420409	1.508273968	0.92733078
ABCA2	chr9	139929457	139930140	distal	2	1.012623406	-1.415333381	-0.34137894	0.119064958	0.692065202	1.434825537	0.481117996	-0.067145888
ABCA2	chr9	139904216	139905273	distal	2	0.983156054	1.440441454	-0.290562618	-0.350536146	0.692065202	1.434825537	0.481117996	-0.067145888
ABCA2	chr9	139907640	139908133	distal	2	-0.677951587	0.014743871	0.320218684	-0.166054946	0.692065202	1.434825537	0.481117996	-0.067145888
ABCA2	chr9	139915340	139917806	distal	2	1.078167593	0.394941858	1.424281267	-0.76323558	0.692065202	1.434825537	0.481117996	-0.067145888
ABCA2	chr9	139912265	139913070	distal	2	0.194797074	1.026416562	0.539686297	0.608744845	0.692065202	1.434825537	0.481117996	-0.067145888
ABCA2	chr9	139907565	139908106	promoter	2	-0.817851608	0.198199765	1.078262788	1.326257634	0.692065202	1.434825537	0.481117996	-0.067145888
ABCA2	chr9	139922266	139924335	distal	2	0.589959181	-0.551372558	-1.014213152	-0.558462056	0.692065202	1.434825537	0.481117996	-0.067145888
ABCA3	chr16	2346601	2347256	distal	2	-0.353167259	-1.261976538	-0.704354175	0.385748981	1.299403856	1.255252278	-0.154499146	-0.534587161
ABCA3	chr16	2389825	2392084	distal	2	-0.239938795	-0.624312218	-1.006465718	1.607408566	1.299403856	1.255252278	-0.154499146	-0.534587161
ABCA7	chr19	1066897	1067502	distal	1	0.652169468	0.561272724	0.096002055	-0.71348508	-0.752191004	0.388497993	0.203300694	1.391478358
ABCA7	chr19	1064173	1066337	distal	1	1.238928339	0.398866718	-0.420780085	-0.132217159	-0.752191004	0.388497993	0.203300694	1.391478358
ABCA7	chr19	1074221	1075229	distal	1	0.0856076	1.296329622	-0.555215539	-0.591736386	-0.752191004	0.388497993	0.203300694	1.391478358
ABCA7	chr19	1049946	1050396	distal	1	-0.423514332	0.784217463	1.79407118	0.037561165	-0.752191004	0.388497993	0.203300694	1.391478358
ABCA7	chr19	1067129	1067544	promoter	1	0.124173691	0.641600787	-0.101269241	0.518014326	-0.752191004	0.388497993	0.203300694	1.391478358
ABCA7	chr19	1071259	1071799	distal	1	0.008831651	-0.512013012	-0.630754014	-0.843351094	-0.752191004	0.388497993	0.203300694	1.391478358
ABCA7	chr19	1064363	1066803	distal	1	0.499084756	0.190202267	-0.989312037	-1.36664676	-0.752191004	0.388497993	0.203300694	1.391478358
ABCB1	chr7	87130420	87130780	distal	3	0.489192816	1.820387551	0.059428877	-1.034442855	-0.858996752	0.566592623	1.721470399	1.036548623
ABCB1	chr7	87330850	87331340	distal	3	-0.669513586	-0.526596308	1.224624257	1.883403179	-0.858996752	0.566592623	1.721470399	1.036548623
ABCB1	chr7	87229701	87230108	distal	3	-0.108148191	0.806492359	0.885712982	1.028684048	-0.858996752	0.566592623	1.721470399	1.036548623
ABCB1	chr7	87256741	87258765	distal	3	0.158191156	-0.04374541	0.571692709	0.33951689	-0.858996752	0.566592623	1.721470399	1.036548623
ABCB6	chr2	220090433	220092457	distal	1	0.188214068	0.087885881	1.831654214	-0.503620959	-0.457018485	-0.450524694	-0.589354675	0.225555654
ABCB6	chr2	220086819	220087333	distal	1	0.449247458	-0.22106712	2.151954901	0.045964036	-0.457018485	-0.450524694	-0.589354675	0.225555654
ABCB6	chr2	220093648	220095285	distal	1	-0.908143366	0.96796335	-0.009952545	-0.447519685	-0.457018485	-0.450524694	-0.589354675	0.225555654
ABCB6	chr2	220070872	2200725191	distal	1	0.317875505	0.09358832	0.001507279	-0.456824375	-0.457018485	-0.450524694	-0.589354675	0.225555654
ABCB6	chr2	220093302	220095207	distal	1	0.603411629	-0.808628296	0.619556616	0.845855174	-0.457018485	-0.450524694	-0.589354675	0.225555654
ABCB8	chr7	150753029	150754327	distal	4	-0.182489023	0.659562612	0.566010649	-0.612568029	-0.92530723	-0.613908435	-0.104860668	1.157237234
ABCB8	chr7	150754712	150760765	distal	4	0.489580933	-0.549309409	1.200640366	-0.725402831	-0.92530723	-0.613908435	-0.104860668	1.157237234
ABCB8	chr7	150747944	150749891	distal	4	0.906065213	-1.282453204	-0.774204303	0.643173146	-0.92530723	-0.613908435	-0.104860668	1.157237234
ABCB8	chr7	150747800	1507488541	distal	4	0.827036358	-0.473759924	-0.296882821	0.712403106	-0.92530723	-0.613908435	-0.104860668	1.157237234
ABCB8	chr7	150754510	150755776	distal	4	-0.216337683	0.474905192	-0.266147942	0.126897456	-0.92530723	-0.613908435	-0.104860668	1.157237234
ABCB9	chr12	123436442	123437238	distal	1	0.79830903	-0.597101739	-0.791594967	-0.383868475	-0.293116861	0.626238179	0.414230368	1.373058916
ABCB9	chr12	123476136	123476452	distal	1	-0.153096491	-0.645627298	0.328045079	-1.045589234	-0.293116861	0.626238179	0.414230368	1.373058916
ABCB9	chr12	123401899	123402789	distal	1	0.557944306	-0.046827455	-0.995418147	-1.03230756	-0.293116861	0.626238179	0.414230368	1.373058916
ABCB9	chr12	123448850	123449361	distal	1	0.384244788	1.447870753	-0.679063052	-1.395855568	-0.293116861	0.626238179	0.414230368	1.373058916
ABCB9	chr12	123464542	123467254	distal	1	0.080533692	-0.128164981	0.169192837	-0.034616608	-0.293116861	0.626238179	0.414230368	1.373058916
ABCB9	chr12	123458374	123460103	distal	1	-0.918019353	0.31665818	0.306257468	1.704258104	-0.293116861	0.626238179	0.414230368	1.373058916
ABCB9	chr12	123431249	123432387	distal	1	0.37208512	1.16845932	-0.727642235	-0.971188893	-0.293116861	0.626238179	0.414230368	1.373058916
ABCB9	chr12	123450188	123451518	distal	1	0.79350646	-0.313013148	0.655594481	-0.466231559	-0.293116861	0.626238179	0.414230368	1.373058916
ABCB9	chr12	123458680	123460328	distal	1	-0.578251966	0.985127149	0.170219727	-0.194409493	-0.293116861	0.626238179	0.414230368	1.373058916
ABCC10	chr6	43393428	43394439	promoter	3	-0.741919496	0.290039533	0.005907417	1.877109421	-0.77852973	-0.9563215	0.258823746	0.154546815
ABCC10	chr6	43422106	434236591	distal	3	-0.71282092	0.328301109	-0.075872446	0.19898015	-0.77852973	-0.9563215	0.258823746	0.154546815
ABCC10	chr6	43394792	43395935	distal	3	-0.720552188	-0.169673328	0.07326116	0.793751246	-0.77852973	-0.9563215	0.258823746	0.154546815
ABCC3	chr17	48735960	48736826	distal	2	0.18625476	0.398955877	-0.177254943	-2.105034753	0.79250874	1.224123145	-0.024672795	-0.583798154
ABCF2	chr7	150929182	150930103	distal	3	0.505594248	0.055926763	-1.089700791	0.937642577	-1.100691171	-0.700515448	1.640104477	0.932470703
ABCF2	chr7	150920815	150921963	distal	3	0.152826169	-0.437054312	0.742531486	1.908455598	-1.100691171	-0.700515448	1.640104477	0.932470703
ABCF2	chr7	150925016	150925787	distal	3	-0.327336086	0.287047943	0.526073222	2.124930273	-1.100691171	-0.700515448	1.640104477	0.932470703
ABCF2	chr7	150923533	150924961	distal	3	-0.154673324	-0.595459349	0.69789243	0.272484805	-1.100691171	-0.700515448	1.640104477	0.932470703
ABCF2	chr7	150901281	150901634	distal	3	1.418207135	-0.964587467	-1.246361559	-0.338487049	-1.100691171	-0.700515448	1.640104477	0.932470703
ABCF2	chr7	150921314	150922077	distal	3	-0.762342393	-0.390054743	1.190735827	0.72810919	-1.100691171	-0.700515448	1.640104477	0.932470703
ABHD10	chr3	111697513	111698367	promoter	1	0.586662616	-0.064546381	0.219819588	-0.232851684	-0.534922791	-1.118492913	-1.215968332	0.516336414
ABHD12	chr20	25370723	25371981	distal	2	-0.466178881	0.872100471	1.068178363	-0.137603136	-0.220721762	-0.180033894	-0.087330061	-0.777876854
ABHD12	chr20	25362561	25363009	distal	2	0.334535163	-0.371113176	-1.140420891	-0.839849096	-0.220721762	-0.180033894	-0.087330061	-0.777876854
ABHD12	chr20	25341255	25341723	distal	2	-0.536192832	0.62733723	-0.657473818	-0.293569013	-0.220721762	-0.180033894	-0.087330061	-0.777876854
ABHD12	chr20	25378978	25379524	distal	2	-0.929239044	-0.544087359	-0.422472133	0.209650938	-0.220721762	-0.180033894	-0.087330061	-0.777876854
ABHD12	chr20	25363330	25364233	distal	2	0.207162514	-0.388259157	-0.080233315	-1.153902143	-0.220721762	-0.180033894	-0.087330061	-0.777876854
ABHD12	chr20	25370257	25371919	distal	2	-1.169154597	0.343923777	0.565612333	0.143520171	-0.220721762	-0.180033894	-0.087330061	-0.777876854
ABHD12	chr20	25280115	25283693	promoter	2	-0.16613861	-0.968565304	0.225739944	1.756537023	-0.220721762	-0.180033894	-0.087330061	-0.777876854
ABHD12	chr20	25301736	25302304	distal	2	-0.632770422	-1.002860944	0.642763917	-0.523582657	-0.220721762	-0.180033894	-0.087330061	-0.777876854
ABHD12	chr20	25290781	25291377	distal	2	-1.034063048	-0.26201548	0.265948642	-0.314425513	-0.220721762	-0.180033894	-0.087330061	-0.777876854
ABHD12	chr20	25365189	25365605	distal	2	-0.224160091	-0.86853771	-0.708399662	-0.941358852	-0.220721762	-0.180033894	-0.087330061	-0.777876854
ABHD12B	chr14	51349652	51350129	promoter	6	-0.209393294	-1.043749796	-0.502260725	-0.864812088	0.712176229	0.473157758	-0.669363073	-0.623557998
ABHD14B	chr3	52020148	52021901	distal	1	-0.285009604	-1.087392762	1.46715962	0.650882623	-0.326114682	-0.082620168	-0.725378412	1.418966713
ABHD14B	chr3	52025155	52027139	distal	1	-0.961888328	-0.750995702	1.545528617	0.991024884	-0.326114682	-0.082620168	-0.725378412	1.418966713
ABHD15	chr17	27899725	27900895	distal	1	-0.567686302	0.184813255	0.30677665	0.748087459	-0.568422263	-0.58496682	0.122716555	1.753118856
ABHD15	chr17	27893246	27896900	distal	1	-0.021386276	0.922662556	-0.124307883	1.601917026	-0.568422263	-0.58496682	0.122716555	1.753118856
ABHD15	chr17	27892773	27894849	distal	1	-0.913167197	0.012956735	0.190550787	1.85105449	-0.568422263	-0.58496682	0.122716555	1.753118856
ABHD17A	chr19	1887188	1888388	distal	4	0.058054821	0.252659718	0.883544223	0.464087513	-0.584798716	-0.569048623	0.0291042	0.115346394
ABHD17A	chr19	1895011	1895906	distal	4	-0.524071851	0.122839175	1.984869703	0.428753312	-0.584798716	-0.569048623	0.0291042	0.115346394
ABHD17A	chr19	1886965	1887977	distal	4	-0.865783986	0.089191101	0.277323424	2.077018519	-0.584798716	-0.569048623	0.0291042	0.115346394
ABHD17C	chr15	80986957	80988658	distal	4	0.328130785	-0.077997829	0.146829563	1.219886759	-1.230674996	-1.019234796	-0.380516616	0.931874881
ABHD17C	chr15	80986907	80988497	distal	4	-0.703847338	-0.195681942	1.049774782	-0.328317	-1.230674996	-1.019234796	-0.380516616	0.931874881
ABHD17C	chr15	80971819	80972541	promoter	4	0.481114958	-0.816649002	-0.82633299	0.01070469	-1.230674996	-1.019234796	-0.380516616	0.931874881
ABHD17C	chr15	81017994	81020088	distal	4	-0.356214917	-0.359154132	0.98360235	1.946091141	-1.230674996	-1.019234796	-0.380516616	0.931874881
ABHD5	chr3	43777998	43778787	distal	3	-0.713516329	-1.281540967	-0.348990521	1.041810585	-0.754824151	-0.528483509	0.261320653	0.217619472
ABHD6	chr3	58222398	58224565	distal	1	-0.041237419	-0.8108534	-0.261419788	-0.588588362	-0.652116819	-0.387974222	-1.026453893	0.749496048
ABHD6	chr3	58231889	58232830	distal	1	-1.061065877	1.263926879	0.558640415	0.169531553	-0.652116819	-0.387974222	-1.026453893	0.749496048
ABHD6	chr3	58280572	58281473	distal	1	-0.627591843	-0.397325458	1.215903888	1.871393273	-0.652116819	-0.387974222	-1.026453893	0.749496048
ABHD6	chr3	58235217	58235700	distal	1	0.255775537	-0.659067542	-0.113940296	-1.185209505	-0.652116819	-0.387974222	-1.026453893	0.749496048
ABHD6	chr3	58273925	58274834	distal	1	-0.575657962	-0.709812034	0.413070414	1.862948074	-0.652116819	-0.387974222	-1.026453893	0.749496048
ABHD8	chr19	17422330	17423229	distal	3	0.083046791	-0.723638106	-0.898282385	-0.456373632	-0.530885518	-0.17205171	1.042704343	0.254316037
ABHD8	chr19	17415635	17417460	distal	3	-1.086860957	-0.629833744	-0.428287307	1.605739217	-0.530885518	-0.17205171	1.042704343	0.254316037
ABHD8	chr19	17427983	17428759	distal	3	0.241144088	-0.205757042	1.873988524	-0.327446342	-0.530885518	-0.17205171	1.042704343	0.254316037
ABHD8	chr19	17412996	17414914	distal	3	0.629135008	0.322061124	-0.708131809	-1.006634342	-0.530885518	-0.17205171	1.042704343	0.254316037
ABL2	chr1	179133473	179133848	distal	2	0.019085584	-0.746167334	0.091398985	2.250109682	0.476598191	0.548517658	-0.89845323	-1.87285462
ABL2	chr1	179197813	179199225	distal	2	-1.529197009	-0.335125794	-0.500656989	1.395863535	0.476598191	0.548517658	-0.89845323	-1.87285462
ABLIM2	chr4	7966227	7967659	distal	2	0.267174722	-0.575712144	-0.663494082	-1.320801079	0.892844788	1.262471508	0.425038551	-0.74468036
ABLIM2	chr4	8159084	8159534	distal	2	1.185058499	0.158271997	-1.134724969	-0.263544242	0.892844788	1.262471508	0.425038551	-0.74468036
ABLIM2	chr4	7979890	7981750	distal	2	-0.247517228	0.862279569	-0.769667977	-1.074373015	0.892844788	1.262471508	0.425038551	-0.74468036
ABLIM2	chr4	7971415	7972974	distal	2	0.898359717	-0.482327442	-0.55607059	-1.513509665	0.892844788	1.262471508	0.425038551	-0.74468036
ABLIM2	chr4	8119008	8119515	distal	2	-0.651329994	-0.001529854	0.285028364	-0.171132664	0.892844788	1.262471508	0.425038551	-0.74468036
ABLIM2	chr4	7957899	7959224	distal	2	0.265358365	-0.027313992	-0.411978722	-0.749755027	0.892844788	1.262471508	0.425038551	-0.74468036
ABLIM2	chr4	7973005	7975094	distal	2	0.56405414	-0.892369594	-1.172306723	-1.380994877	0.892844788	1.262471508	0.425038551	-0.74468036
ABLIM2	chr4	8118871	8119501	distal	2	0.484777189	-0.223528427	0.085770145	-0.40659038	0.892844788	1.262471508	0.425038551	-0.74468036
ABLIM2	chr4	8159696	8161759	distal	2	1.278339709	0.730760047	-1.483740221	-0.640099223	0.892844788	1.262471508	0.425038551	-0.74468036
ABLIM3	chr5	148644165	148644509	distal	6	-0.261173656	1.227998804	-0.744321315	0.366957781	0.23067658	1.38212532	-0.859849074	-0.894491934
ABLIM3	chr5	148520711	148521781	promoter	6	0.209722345	-0.234701529	0.434596787	0.661743052	0.23067658	1.38212532	-0.859849074	-0.894491934
ABLIM3	chr5	148568007	148568468	distal	6	-0.701659879	0.775736816	0.839538557	1.652519832	0.23067658	1.38212532	-0.859849074	-0.894491934
ABR	chr17	1015698	1016459	distal	6	0.414783331	1.950933892	0.080931067	-0.17823372	0.903987349	1.549300867	-1.028918664	-1.121918092
ABR	chr17	1041745	1042501	distal	6	-0.403434498	-0.772849759	0.245642618	1.997649831	0.903987349	1.549300867	-1.028918664	-1.121918092
ABR	chr17	1116745	1117300	distal	6	-0.66625788	-0.333306647	1.063247144	1.462820615	0.903987349	1.549300867	-1.028918664	-1.121918092
ABR	chr17	990621	991097	distal	6	0.003525312	-0.825733401	0.919471832	0.748964802	0.903987349	1.549300867	-1.028918664	-1.121918092
ABR	chr17	1119409	1120408	distal	6	-0.893175667	-1.097156717	0.377496944	0.978437212	0.903987349	1.549300867	-1.028918664	-1.121918092
ABR	chr17	1050695	1051420	distal	6	-1.312912637	0.035152491	0.407775945	1.958202836	0.903987349	1.549300867	-1.028918664	-1.121918092
ABR	chr17	954647	955029	distal	6	0.120267129	1.744612425	0.846411574	-0.32505366	0.903987349	1.549300867	-1.028918664	-1.121918092
ABR	chr17	1006268	1006943	distal	6	-0.471752596	0.653101538	0.066774157	0.55555806	0.903987349	1.549300867	-1.028918664	-1.121918092
ABR	chr17	1010475	1013643	distal	6	0.290939558	-0.192708203	-1.060348503	1.550716839	0.903987349	1.549300867	-1.028918664	-1.121918092
ABR	chr17	1025340	1026544	distal	6	-0.597919742	0.63008155	1.238097403	1.220145841	0.903987349	1.549300867	-1.028918664	-1.121918092
ABR	chr17	1080584	1081186	distal	6	-0.775814002	-0.365340486	1.465692631	1.150798577	0.903987349	1.549300867	-1.028918664	-1.121918092
ABR	chr17	1113644	1114295	distal	6	-0.620170608	-0.342632332	0.901689714	1.913065098	0.903987349	1.549300867	-1.028918664	-1.121918092
ABR	chr17	1126896	1128131	distal	6	0.166939284	-0.909334426	-0.527946528	-0.286563991	0.903987349	1.549300867	-1.028918664	-1.121918092
ABR	chr17	1026165	1026818	distal	6	-0.76494069	-0.296776678	1.791601203	-0.418971068	0.903987349	1.549300867	-1.028918664	-1.121918092
ABR	chr17	1080635	1081218	distal	6	-0.669081665	1.214140682	0.232515782	-0.206710947	0.903987349	1.549300867	-1.028918664	-1.121918092
ABR	chr17	1089992	1090936	distal	6	-0.135026314	-1.046971994	-0.180915279	-0.123855044	0.903987349	1.549300867	-1.028918664	-1.121918092
ABR	chr17	981674	982448	promoter	6	0.162063203	0.173458683	0.340989444	-0.030449853	0.903987349	1.549300867	-1.028918664	-1.121918092
ABR	chr17	961655	962115	distal	6	-1.395267072	-0.397292078	0.033380007	1.640841329	0.903987349	1.549300867	-1.028918664	-1.121918092
ABR	chr17	899726	9007281	distal	6	-1.027838239	1.288928388	-0.355480797	0.25477207	0.903987349	1.549300867	-1.028918664	-1.121918092
ABR	chr17	959243	960281	distal	6	-0.022218376	-0.335223487	-1.013911818	0.787661988	0.903987349	1.549300867	-1.028918664	-1.121918092
ABR	chr17	1006357	1007005	distal	6	0.523927977	-0.242005978	0.092457385	-0.439962005	0.903987349	1.549300867	-1.028918664	-1.121918092
ABR	chr17	1131010	1133445	distal	6	0.071132893	-0.033926088	-0.636410879	0.333874865	0.903987349	1.549300867	-1.028918664	-1.121918092
ABRACL	chr6	139344415	139345055	distal	4	-0.465818349	-0.065332397	-0.683782505	2.33041981	-1.482638843	-0.301209836	0.075329046	1.005052161
ABRACL	chr6	139349485	139351096	distal	4	0.55247488	-0.581854214	1.148242191	-0.692126713	-1.482638843	-0.301209836	0.075329046	1.005052161
ABT1	chr6	26596725	26597586	distal	3	0.234504764	0.638497367	0.81665584	0.533052205	-0.974190495	-0.811651801	1.214001691	1.04846125
ABT1	chr6	26596798	26597779	distal	3	0.879347158	-0.40860689	-0.264343536	0.122701106	-0.974190495	-0.811651801	1.214001691	1.04846125
ABT1	chr6	26595720	26596552	promoter	3	-0.920471348	-0.052313711	0.330538938	-0.2789095	-0.974190495	-0.811651801	1.214001691	1.04846125
ABTB1	chr3	127390376	127392522	promoter	5	0.217019046	-0.026069063	0.57584194	1.036176801	-0.639529118	-0.161914193	0.741267004	-0.222051906
ABTB1	chr3	127409586	127410168	distal	5	-0.184589053	0.741184172	-1.640984819	-0.378613303	-0.639529118	-0.161914193	0.741267004	-0.222051906
AC002985.3	chr19	19051618	19052301	distal	4	-0.66698282	-0.547436237	0.642835805	1.897144869	-0.570066309	-0.576857291	0.539842482	1.068506218
AC002985.3	chr19	19029617	19031065	distal	4	-0.095421691	1.727119503	-0.391423073	0.411305223	-0.570066309	-0.576857291	0.539842482	1.068506218
AC002985.3	chr19	19042476	19043897	distal	4	-0.122913981	-0.561045272	0.335930102	0.095423019	-0.570066309	-0.576857291	0.539842482	1.068506218
AC003006.7	chr19	58257811	58258618	distal	5	-0.691579836	0.070318463	-0.127525219	-0.437138724	0.60874791	0.473827448	1.228690723	0.430297274
AC004076.9	chr19	57988484	57989285	distal	2	-0.301346097	-0.512058228	0.880072195	0.767569964	0.39919624	1.031184111	0.43855152	0.03836316
AC004076.9	chr19	57977037	57977730	distal	2	0.120344788	-1.513942647	-0.3731757	1.372428754	0.39919624	1.031184111	0.43855152	0.03836316
AC007956.1	chr14	75179408	75180085	promoter	3	-1.229412552	1.262562732	0.541451333	1.098821352	-0.474709376	0.20787171	1.160870159	0.640058237
AC008686.1	chr19	13905424	13906618	distal	3	-0.374509422	-0.280619894	0.850029809	-0.389581855	-0.543245547	-0.316423116	0.488245733	0.20079454
AC008686.1	chr19	13905665	13906710	distal	3	-0.173773894	0.325436604	-0.39504086	0.17255366	-0.543245547	-0.316423116	0.488245733	0.20079454
AC008686.1	chr19	13897746	13898422	promoter	3	-0.660529513	0.272470876	0.968776833	1.327396873	-0.543245547	-0.316423116	0.488245733	0.20079454
AC008964.1	chr5	39104090	39104822	promoter	5	0.242130144	-1.174602597	-0.079464908	-0.75517871	-0.567276246	-0.548579056	-0.522888314	-0.545758802
AC009060.1	chr16	70247124	70247725	distal	3	-0.232979814	-0.533729452	1.145913428	1.991638067	-0.668400821	-1.080131854	1.462448932	1.15118419
AC009403.2	chr7	155436645	155438118	distal	1	0.049689644	0.236030051	-0.127179556	-0.480036451	-0.742436105	-0.410007633	-0.444706793	1.784742177
AC009403.2	chr7	155436269	155437890	promoter	1	0.041414056	0.507223209	-0.906888756	-0.243768935	-0.742436105	-0.410007633	-0.444706793	1.784742177
AC011997.1	chr2	198569671	198571094	distal	4	1.447492888	0.323520471	-1.255032891	1.059430158	-0.581101043	-1.00159343	1.0712452	1.596761772
AC011997.1	chr2	198571331	198571844	distal	4	0.650304755	-0.757319483	-0.344345474	1.259013157	-0.581101043	-1.00159343	1.0712452	1.596761772
AC017104.2	chr2	232326068	232326585	distal	5	-0.659779315	-0.467314287	2.014103065	0.726778929	-0.116738083	-0.082273523	0.62088701	-0.349599755
AC017104.2	chr2	232312726	232313843	distal	5	-0.211527588	-0.499273454	1.476365002	0.735052957	-0.116738083	-0.082273523	0.62088701	-0.349599755
AC017104.2	chr2	232317313	232319210	distal	5	-0.671538197	-0.238716314	1.719383335	-0.371665924	-0.116738083	-0.082273523	0.62088701	-0.349599755
AC017104.2	chr2	232319825	232320644	distal	5	0.394455676	-1.163824232	0.663839698	0.741375553	-0.116738083	-0.082273523	0.62088701	-0.349599755
AC017104.2	chr2	232313864	232314823	distal	5	0.931790344	-0.776942145	1.26659899	0.018811483	-0.116738083	-0.082273523	0.62088701	-0.349599755
AC017104.2	chr2	232312570	232313101	distal	5	-0.61122378	-0.921980511	1.591484803	0.76903399	-0.116738083	-0.082273523	0.62088701	-0.349599755
AC017104.2	chr2	232327796	232330488	distal	5	-0.845053387	-1.092009911	1.435411876	1.292473446	-0.116738083	-0.082273523	0.62088701	-0.349599755
AC025278.1	chr19	7011196	7011792	promoter	4	-0.170702704	1.858336563	0.5354897	0.634854975	-0.741976299	-0.197113538	1.396832802	1.629552503
AC026310.1	chr12	25054849	25056274	promoter	5	-1.176116997	-0.719162226	0.476547404	0.727562797	-0.636400192	-0.656345339	1.74751882	-0.202218653
AC027307.3	chr19	1451118	1451886	distal	4	1.32168703	-0.724913198	-1.079291857	-0.213810053	-0.500947796	-0.584563413	0.330525506	1.01357358
AC027763.2	chr17	6917526	6918732	distal	3	0.509419741	0.451175903	-0.276277633	0.337443928	-0.954436727	0.041743612	1.147608201	1.258079531
AC027763.2	chr17	6898776	6900561	distal	3	0.155175736	1.507478143	-0.896606773	-0.442576087	-0.954436727	0.041743612	1.147608201	1.258079531
AC027763.2	chr17	6881974	6882471	distal	3	-0.92454386	-1.163689318	1.383878522	0.24230064	-0.954436727	0.041743612	1.147608201	1.258079531
AC027763.2	chr17	6925189	6926146	distal	3	-0.208568189	1.309934629	-0.872173957	0.017286254	-0.954436727	0.041743612	1.147608201	1.258079531
AC027763.2	chr17	6917295	6918437	distal	3	-0.715457979	1.376197808	-0.173959429	0.293875639	-0.954436727	0.041743612	1.147608201	1.258079531
AC027763.2	chr17	6915601	6916271	promoter	3	0.251129419	0.700792621	-0.004683848	0.583427083	-0.954436727	0.041743612	1.147608201	1.258079531
AC068533.7	chr7	65579806	65580634	distal	1	-0.7732155	0.668205897	0.800750352	0.403559483	0.107675966	-0.533804055	-0.014571535	1.107626427
AC068533.7	chr7	65608989	65609448	distal	1	-0.705389261	-0.545132452	1.42080173	1.716191953	0.107675966	-0.533804055	-0.014571535	1.107626427
AC068533.7	chr7	65573931	65574660	distal	1	-1.002696989	-0.643655617	1.56738474	1.138133768	0.107675966	-0.533804055	-0.014571535	1.107626427
AC068533.7	chr7	65574735	65575751	distal	1	-0.177871475	0.089028374	1.88478085	1.092612257	0.107675966	-0.533804055	-0.014571535	1.107626427
AC069368.3	chr15	65185767	65186894	distal	3	1.059096721	-0.967021695	-0.782621237	-0.351091966	-0.728517323	0.455661958	1.793863198	1.204395014
AC069368.3	chr15	65197590	65198431	distal	3	-1.796914803	0.378569693	-0.127209949	0.428259827	-0.728517323	0.455661958	1.793863198	1.204395014
AC069368.3	chr15	65203801	65204586	distal	3	0.215738869	-0.465941829	-0.168269664	-0.642122558	-0.728517323	0.455661958	1.793863198	1.204395014
AC069368.3	chr15	65135266	65135736	distal	3	0.236792437	0.627610884	-1.134984558	-0.765270372	-0.728517323	0.455661958	1.793863198	1.204395014
AC069368.3	chr15	65133110	65134417	promoter	3	1.010198956	-0.820324754	0.380831789	0.033759087	-0.728517323	0.455661958	1.793863198	1.204395014
AC069368.3	chr15	65142792	65144125	distal	3	0.167924505	0.765610821	-0.783759233	-0.957489508	-0.728517323	0.455661958	1.793863198	1.204395014
AC069368.3	chr15	65207849	65208502	distal	3	0.323737159	0.931152021	-0.962913161	-0.787786464	-0.728517323	0.455661958	1.793863198	1.204395014
AC069368.3	chr15	65203581	65204551	distal	3	-0.345020972	-0.758695102	-0.527222285	0.076768477	-0.728517323	0.455661958	1.793863198	1.204395014
AC069368.3	chr15	65185720	65186713	distal	3	1.35187504	-0.711844754	-0.483504876	-0.846990363	-0.728517323	0.455661958	1.793863198	1.204395014
AC074091.13	chr2	27928905	27929477	distal	4	-1.37106572	0.51594022	-1.183753874	-0.260663188	-1.53784795	-0.534910261	1.020092575	1.307747914
AC074212.3	chr19	46270178	46275328	distal	3	-0.324074199	0.807704372	-0.861111204	0.039897824	-0.932068928	-0.362958533	1.588553734	0.931930422
AC074212.3	chr19	46269852	46274689	distal	3	0.560356665	0.435938751	-0.498622901	-1.466581847	-0.932068928	-0.362958533	1.588553734	0.931930422
AC074212.3	chr19	46249419	46251079	distal	3	-0.078667636	-0.613680918	-0.613433229	-0.314189022	-0.932068928	-0.362958533	1.588553734	0.931930422
AC104472.1	chr3	155461748	155463124	promoter	5	-1.005789205	0.952357917	-0.627812443	-0.644864648	-0.166509509	-0.976141126	1.64510101	-0.087361515
AC104534.3	chr19	39339713	39343658	distal	4	0.848442684	-0.82249104	0.955362972	-0.121866445	-0.563732778	-0.978232436	-0.229615719	0.403029501
AC104534.3	chr19	39331866	39332617	promoter	4	-0.993585155	-0.322470693	2.162341205	-0.07122058	-0.563732778	-0.978232436	-0.229615719	0.403029501
AC104667.3	chr2	238498949	238500673	promoter	1	0.736037872	1.241296346	-1.206662303	-0.733304203	-0.143442377	0.122411718	-0.348490742	0.406143814
AC110792.1	chr4	54929974	54931188	promoter	5	-0.988342678	0.586855592	-0.234212535	-0.601598353	-0.534640062	0.561355011	2.364554711	-0.519122454
AC112205.1	chr5	162864132	162865482	distal	6	-0.674022434	-0.24366368	-0.053877883	2.026383249	0.763278172	1.352495316	-0.53650763	-0.584835917
AC132192.1	chr11	9480382	9481275	promoter	4	-0.318840171	-0.016602116	1.950701007	0.285068676	-0.763761516	-0.312468065	0.98132496	1.450299345
AC138655.1	chr2	47796833	47799244	promoter	5	-0.082677192	-0.009223796	1.17914281	-0.287142735	-0.309621099	0.500488865	1.32956658	-0.309303066
ACAA1	chr3	38178010	38181039	promoter	6	-0.242584531	-0.419626434	-0.249572065	-0.664039833	-0.562832146	-0.221898463	-0.699821209	-0.642995954
ACAA2	chr18	47339127	47341005	promoter	6	0.525081315	-0.63107943	-0.962139546	-0.585687388	0.367045973	0.576515585	-1.596459373	-1.023562468
ACAA2	chr18	47344152	47344868	distal	6	0.382710466	0.069129363	-0.810524951	0.925260536	0.367045973	0.576515585	-1.596459373	-1.023562468
ACACB	chr12	109591990	109593055	distal	5	-0.426803379	0.176381416	0.389975216	-0.03946721	-0.92110611	0.25420146	1.045717869	0.280961083
ACAD10	chr12	112191041	112191539	distal	3	-0.394435053	-0.500574478	-0.260468208	0.637541823	-0.93036365	-0.654336825	0.819221472	-0.17351649
ACAD10	chr12	112204235	112205262	distal	3	-0.690962735	-0.240043054	-0.879314749	-0.443829101	-0.93036365	-0.654336825	0.819221472	-0.17351649
ACAD10	chr12	112203485	1122039431	distal	3	-0.051225787	-1.103619652	0.275324369	0.766193493	-0.93036365	-0.654336825	0.819221472	-0.17351649
ACAD9	chr3	128601090	128602245	distal	6	-0.384377411	0.191339109	0.124151503	0.671580994	-0.364189433	0.391769562	-0.893589908	-0.458659267
ACAD9	chr3	128600657	128601871	promoter	6	-0.551431097	0.961187827	1.054749514	1.148006554	-0.364189433	0.391769562	-0.893589908	-0.458659267
ACADM	chr1	76186458	76186950	distal	6	0.147757757	-0.409282386	-0.141811133	0.651449583	0.046262766	-0.26341894	-1.293919616	-1.103213156
ACADM	chr1	76261025	76263243	distal	6	-1.0342021	-0.365638426	0.549706541	1.244066214	0.046262766	-0.26341894	-1.293919616	-1.103213156
ACADM	chr1	76250179	76252465	distal	6	0.126667946	0.684630153	0.698108164	-1.171825402	0.046262766	-0.26341894	-1.293919616	-1.103213156
ACADM	chr1	76258667	76259531	distal	6	-0.711675138	-0.952267186	0.041614862	1.701811701	0.046262766	-0.26341894	-1.293919616	-1.103213156
ACADM	chr1	76250796	76252722	distal	6	-0.718003794	0.775670838	-0.002903298	0.646144516	0.046262766	-0.26341894	-1.293919616	-1.103213156
ACADM	chr1	76207798	76208409	distal	6	-0.807164347	0.042776398	-0.574793074	1.490444397	0.046262766	-0.26341894	-1.293919616	-1.103213156
ACADVL	chr17	7137056	7138499	distal	6	1.01625061	-0.317509048	0.802232761	0.472923553	-0.332981604	-0.205739736	-1.055232932	-0.878246935
ACAP1	chr17	7254371	7256714	distal	4	1.126373106	-1.115943836	-0.134881797	0.14155482	-0.134217866	-0.672223803	1.368437212	1.620725625
ACAP1	chr17	7253296	7253928	distal	4	-0.503069234	0.921333893	1.130030202	-0.15334829	-0.134217866	-0.672223803	1.368437212	1.620725625
ACAP1	chr17	7240280	7240594	promoter	4	1.153682458	-0.24613569	-0.365756645	-0.981951926	-0.134217866	-0.672223803	1.368437212	1.620725625
ACAP1	chr17	7253323	7255724	distal	4	-0.050939316	1.003999411	0.593866344	-0.561651652	-0.134217866	-0.672223803	1.368437212	1.620725625
ACAP1	chr17	7259014	7259857	distal	4	-0.01658542	-0.697087263	0.898830332	-0.195797255	-0.134217866	-0.672223803	1.368437212	1.620725625
ACBD4	chr17	43222089	43222802	distal	4	-0.03323447	-0.099873569	-0.878127144	-0.083483945	-1.267638951	-0.05087825	0.111100556	1.754454884
ACBD4	chr17	43224694	432276251	distal	4	-0.450377426	0.520057431	1.310260522	0.435904661	-1.267638951	-0.05087825	0.111100556	1.754454884
ACBD4	chr17	43223955	43227541	distal	4	0.138191986	-0.164872908	-0.792512787	-0.309199125	-1.267638951	-0.05087825	0.111100556	1.754454884
ACBD4	chr17	43208762	43210925	distal	4	-0.742390073	1.477468109	-0.887315133	-0.225704572	-1.267638951	-0.05087825	0.111100556	1.754454884
ACBD5	chr10	27529124	27531496	promoter	3	0.505838027	-0.056071644	0.18929964	-0.20129749	-0.876678348	-0.958029027	1.725424105	1.2307205
ACBD5	chr10	27541050	27541839	distal	3	-0.763903431	-0.468459948	1.298065361	-0.54573732	-0.876678348	-0.958029027	1.725424105	1.2307205
ACE	chr17	61561087	61562586	distal	3	1.110997652	-1.760853752	-0.300309419	-0.205768201	-0.697991445	-1.331217266	1.106250482	1.164556271
ACE	chr17	61561087	61562586	distal	3	1.110997652	-1.760853752	-0.300309419	-0.205768201	0.900231635	1.327131305	-0.571111927	-0.63914325
ACE	chr17	61599984	61601145	distal	3	0.796605505	0.105875951	0.270094483	-0.763425927	-0.697991445	-1.331217266	1.106250482	1.164556271
ACE	chr17	61599984	61601145	distal	3	0.796605505	0.105875951	0.270094483	-0.763425927	0.900231635	1.327131305	-0.571111927	-0.63914325
ACE	chr17	61552524	61555770	promoter	3	0.19865538	-0.59147518	0.411835177	0.295699312	-0.697991445	-1.331217266	1.106250482	1.164556271
ACE	chr17	61552524	61555770	promoter	3	0.19865538	-0.59147518	0.411835177	0.295699312	0.900231635	1.327131305	-0.571111927	-0.63914325
ACER1	chr19	6340613	6341099	distal	4	0.772339041	0.02829312	0.235597183	0.457552359	-0.884219325	0.117225984	0.616510104	1.077992076
ACER1	chr19	6325466	6326114	distal	4	-0.582974785	0.528616083	0.002718991	1.963274318	-0.884219325	0.117225984	0.616510104	1.077992076
ACER2	chr9	19403171	19403636	distal	3	-0.840411385	-0.665168387	1.187819092	1.904715742	-0.284327149	-0.133527506	1.496667918	1.030015677
ACER2	chr9	19416641	19417067	distal	3	-0.579276509	-0.440516128	1.635720512	1.565059996	-0.284327149	-0.133527506	1.496667918	1.030015677
ACER2	chr9	19408209	19410480	distal	3	-0.39102974	-0.790245563	0.514647842	0.761582052	-0.284327149	-0.133527506	1.496667918	1.030015677
ACER2	chr9	19457243	19457815	distal	3	-0.920471348	-0.052313711	0.330538938	-0.2789095	-0.284327149	-0.133527506	1.496667918	1.030015677
ACER2	chr9	19407488	19410109	distal	3	0.22095714	0.05622221	1.21054305	0.099375012	-0.284327149	-0.133527506	1.496667918	1.030015677
ACER3	chr11	76584000	76584678	distal	1	-0.44971296	0.416488081	0.949262406	1.274473643	0.256982919	-0.281413989	-1.547896725	1.237684795
ACER3	chr11	76617085	76617717	distal	1	-0.165869509	0.058791628	1.840966135	0.875259738	0.256982919	-0.281413989	-1.547896725	1.237684795
ACER3	chr11	76583107	76583699	distal	1	0.385745758	-0.292582696	0.480514028	1.222672013	0.256982919	-0.281413989	-1.547896725	1.237684795
ACER3	chr11	76571441	76572907	distal	1	0.769818024	-1.11789654	0.729631267	-0.567758483	0.256982919	-0.281413989	-1.547896725	1.237684795
ACER3	chr11	76631008	76631339	distal	1	-0.341548836	-0.547031626	-0.323112787	0.023146983	0.256982919	-0.281413989	-1.547896725	1.237684795
ACER3	chr11	76582371	76583046	distal	1	-0.727329225	-0.242303629	1.132067795	1.873492577	0.256982919	-0.281413989	-1.547896725	1.237684795
ACER3	chr11	76579376	76580238	distal	1	0.311472657	-1.030076335	-0.929457972	-0.634266534	0.256982919	-0.281413989	-1.547896725	1.237684795
ACIN1	chr14	23537917	23539048	distal	2	-0.815195672	-0.2958538	0.976995219	-0.431406004	0.056410036	1.273649558	-0.620255617	-0.949494035
ACIN1	chr14	23547546	23548286	distal	2	-0.462486463	-0.091322909	0.169330055	-1.104304264	0.056410036	1.273649558	-0.620255617	-0.949494035
ACIN1	chr14	23563847	23565232	distal	2	-1.069974026	1.164810115	-0.417626785	0.174464191	0.056410036	1.273649558	-0.620255617	-0.949494035
ACIN1	chr14	23540330	23541686	distal	2	0.19802179	1.156067234	0.270398145	0.535189502	0.056410036	1.273649558	-0.620255617	-0.949494035
ACIN1	chr14	23539198	23540252	distal	2	-0.95536968	-0.220923376	0.613331607	-0.20008193	0.056410036	1.273649558	-0.620255617	-0.949494035
ACIN1	chr14	23537783	23538948	distal	2	-1.118656778	-0.068586307	1.973214005	-0.18899099	0.056410036	1.273649558	-0.620255617	-0.949494035
ACIN1	chr14	23563596	235651141	distal	2	-0.775550484	0.769814155	-0.035703266	0.635805454	0.056410036	1.273649558	-0.620255617	-0.949494035
ACLY	chr17	40086342	40087087	distal	2	-0.932300098	-0.446997386	-0.232981611	-0.573665108	0.598427852	0.378665816	-1.21956398	-1.949065419
ACLY	chr17	40074222	40076625	distal	2	-0.16750542	0.995000229	-0.343095494	-0.663667813	0.598427852	0.378665816	-1.21956398	-1.949065419
ACLY	chr17	40069921	40070463	distal	2	1.551145384	0.561778531	-0.129374304	-0.438629702	0.598427852	0.378665816	-1.21956398	-1.949065419
ACLY	chr17	40094788	40095458	distal	2	0.331941313	-0.134099279	-0.906693839	0.044859031	0.598427852	0.378665816	-1.21956398	-1.949065419
ACN9	chr7	96746494	96747438	distal	1	-0.338554696	0.75516336	-0.549618632	-0.014561904	-0.216685275	-0.971598015	0.01736386	1.911658363
ACN9	chr7	96746423	96747398	promoter	1	-0.728622617	0.607034819	1.694630372	-0.400690608	-0.216685275	-0.971598015	0.01736386	1.911658363
ACO2	chr22	41913712	41914226	distal	3	0.326211622	-0.686672156	1.050128895	1.524429163	-0.510104194	-0.27231585	0.321391078	0.296136737
ACO2	chr22	41929185	41929757	distal	3	-0.12994411	-0.515769025	1.451397484	0.924299702	-0.510104194	-0.27231585	0.321391078	0.296136737
ACO2	chr22	41921310	41923977	distal	3	-0.380913875	-1.74275929	1.545655566	0.137050226	-0.510104194	-0.27231585	0.321391078	0.296136737
ACOT11	chr1	55077977	55078793	distal	3	-0.062048241	-0.586798669	1.937962902	0.567420077	-0.913888612	-0.368416782	1.331244956	1.430503337
ACOT11	chr1	55088910	55090231	distal	3	-0.972561722	0.599563417	1.251367401	0.729323999	-0.913888612	-0.368416782	1.331244956	1.430503337
ACOT11	chr1	55072168	55076854	distal	3	-0.424662798	-0.61672561	1.546135226	1.384473253	-0.913888612	-0.368416782	1.331244956	1.430503337
ACOT11	chr1	55105650	55107661	distal	3	-0.1776117	-0.388702991	1.303628392	1.67153093	-0.913888612	-0.368416782	1.331244956	1.430503337
ACOT11	chr1	55087277	55090137	distal	3	-0.115711151	0.442887195	2.065670887	0.653323194	-0.913888612	-0.368416782	1.331244956	1.430503337
ACOT11	chr1	55090492	55091349	distal	3	-0.669754348	0.544089741	1.320939562	1.186499304	-0.913888612	-0.368416782	1.331244956	1.430503337
ACOT11	chr1	55101274	55102545	distal	3	-0.720725834	-0.529958848	1.184991281	1.751727781	-0.913888612	-0.368416782	1.331244956	1.430503337
ACOT8	chr20	44485638	44487028	distal	1	-1.195230747	0.019038176	-0.595522362	0.738474296	-0.036389224	-0.912969409	-0.877575221	1.233910577
ACOT8	chr20	44481709	44482793	promoter	1	-0.107495951	-0.098004371	0.561796712	2.06016942	-0.036389224	-0.912969409	-0.877575221	1.233910577
ACOT8	chr20	44485623	44486892	distal	1	0.16369451	0.643610662	0.840321887	0.527184838	-0.036389224	-0.912969409	-0.877575221	1.233910577
ACOX3	chr4	8429638	8430650	distal	5	-0.841312579	-0.403877407	1.506164182	-0.196302073	-0.313619333	0.282935104	1.525231428	0.033646046
ACOX3	chr4	8411076	8412794	distal	5	-0.015929909	-0.376994798	-0.194150076	1.320575392	-0.313619333	0.282935104	1.525231428	0.033646046
ACOX3	chr4	8411001	8411826	distal	5	0.562023689	0.417710654	0.612180156	-0.537554521	-0.313619333	0.282935104	1.525231428	0.033646046
ACOX3	chr4	8434462	8435464	distal	5	-0.587427893	-0.298219588	1.497154587	1.429417326	-0.313619333	0.282935104	1.525231428	0.033646046
ACOX3	chr4	8442118	8443375	distal	5	-0.16751366	-0.457713057	0.587622664	1.274334559	-0.313619333	0.282935104	1.525231428	0.033646046
ACOXL	chr2	111758157	111759551	distal	6	-0.418485542	-0.476055299	1.008314133	2.044551211	0.08063496	-0.139223947	-1.395594106	-1.513435078
ACOXL	chr2	111877877	1118810441	distal	6	-0.684321777	-0.313252482	2.028682265	-0.410104408	0.08063496	-0.139223947	-1.395594106	-1.513435078
ACOXL	chr2	111825911	111826413	distal	6	0.459601336	1.011775091	-0.922154271	-1.136036796	0.08063496	-0.139223947	-1.395594106	-1.513435078
ACOXL	chr2	111504312	111505352	distal	6	-0.30756758	-0.222730786	0.276104344	-1.430881139	0.08063496	-0.139223947	-1.395594106	-1.513435078
ACOXL	chr2	111489511	111491044	promoter	6	0.277029474	0.173061487	-0.528012777	0.080352646	0.08063496	-0.139223947	-1.395594106	-1.513435078
ACOXL	chr2	111498287	111499694	distal	6	0.800927085	-0.235837039	-0.106582581	0.178791726	0.08063496	-0.139223947	-1.395594106	-1.513435078
ACOXL	chr2	111498543	111499723	distal	6	-0.631501883	-0.186045031	0.010398943	0.593008423	0.08063496	-0.139223947	-1.395594106	-1.513435078
ACOXL	chr2	111633890	111634445	distal	6	0.554624127	-0.947681431	-0.838824448	0.337743731	0.08063496	-0.139223947	-1.395594106	-1.513435078
ACP5	chr19	11687956	11690117	promoter	6	0.870314898	-0.781028864	-0.320676578	0.035286462	-0.261506092	-0.360385766	-1.21378292	-0.545048116
ACP6	chr1	147112458	147113038	distal	2	-0.409033492	-0.850252088	-0.270764837	0.209229807	-0.000698254	0.479855809	-0.678921423	-1.302643509
ACP6	chr1	147141487	147143198	distal	2	-0.512292632	-0.06867353	0.195230632	-0.215566739	-0.000698254	0.479855809	-0.678921423	-1.302643509
ACPT	chr19	51299938	51302385	distal	1	0.588934406	-0.98877631	1.809579397	0.183206279	-0.713552313	-0.757368074	-0.635995481	1.319105666
ACPT	chr19	51307219	51308782	distal	1	-0.236339975	1.217100653	0.756471176	0.382719008	-0.713552313	-0.757368074	-0.635995481	1.319105666
ACPT	chr19	51295051	51296647	promoter	1	0.062917732	0.110710508	1.055268486	0.0018097	-0.713552313	-0.757368074	-0.635995481	1.319105666
ACPT	chr19	51303843	51304638	distal	1	-0.301013021	-0.010281831	1.691663344	0.987847437	-0.713552313	-0.757368074	-0.635995481	1.319105666
ACPT	chr19	51306937	51308619	distal	1	-0.567416938	-0.002924957	1.283514252	0.062740385	-0.713552313	-0.757368074	-0.635995481	1.319105666
ACSBG1	chr15	78533335	78533723	distal	6	0.517466118	0.768620982	-1.186400807	0.653184255	-0.12516927	1.30527649	-0.912373799	-0.670006454
ACSBG2	chr19	6161162	6161798	promoter	1	1.405837802	0.844655978	-0.09656587	-0.517714308	-0.634043168	0.446785955	0.120977967	1.428825592
ACSF2	chr17	48555377	48557136	distal	5	-0.308819055	-0.479282312	0.140465691	-0.300090267	-0.25418979	-0.364799287	0.353407533	-0.399681632
ACSF2	chr17	48520656	48521331	distal	5	-0.241956375	0.3353664	-0.349056128	2.214944927	-0.25418979	-0.364799287	0.353407533	-0.399681632
ACSF2	chr17	48503152	48504353	distal	5	-1.092158037	1.843970735	-0.40435892	0.001418576	-0.25418979	-0.364799287	0.353407533	-0.399681632
ACSF2	chr17	48502690	48504000	distal	5	-0.452532256	0.726397537	-0.777379014	-0.030096989	-0.25418979	-0.364799287	0.353407533	-0.399681632
ACSF2	chr17	48507128	48507579	distal	5	0.772547025	-0.172395944	-0.375323541	-1.522071692	-0.25418979	-0.364799287	0.353407533	-0.399681632
ACSF3	chr16	89160043	89161045	distal	4	-0.977359429	-0.642065283	0.720273549	0.978596745	-0.588087505	-0.275024644	0.124428776	0.260051293
ACSF3	chr16	89184140	89184906	distal	4	0.09961794	-0.221899621	0.636738099	1.06951148	-0.588087505	-0.275024644	0.124428776	0.260051293
ACSF3	chr16	89154783	89155109	promoter	4	0.794599824	-0.453521847	1.851550575	-0.705464666	-0.588087505	-0.275024644	0.124428776	0.260051293
ACSL1	chr4	185746519	185748186	distal	6	-0.958469942	1.114027357	0.521791006	0.48674015	1.042328924	0.579253462	-0.722016465	-0.392583793
ACSL1	chr4	185734460	185735172	promoter	6	0.013832039	0.401768277	-0.173864813	-0.061028479	1.042328924	0.579253462	-0.722016465	-0.392583793
ACSL1	chr4	185735949	185737006	distal	6	-0.089879891	-0.357315068	-0.383753112	-0.144013087	1.042328924	0.579253462	-0.722016465	-0.392583793
ACSM5	chr16	20447453	20447953	distal	4	-0.498538471	0.393595852	1.431996108	0.306390926	-0.428157394	-0.222175932	1.382527161	1.776916876
ACSM5	chr16	20447595	20448120	distal	4	0.013740893	0.305050681	1.395994438	0.237467673	-0.428157394	-0.222175932	1.382527161	1.776916876
ACSS1	chr20	24997841	24998771	distal	3	0.325150387	-1.282702455	-0.7595334	-0.672121043	-0.466339498	0.209129	0.755875424	0.359134274
ACSS1	chr20	25023648	25024021	distal	3	0.200841012	-0.130443386	-0.057136852	-0.75563999	-0.466339498	0.209129	0.755875424	0.359134274
ACSS2	chr20	33463733	33464847	promoter	4	-1.148331765	-0.85113118	0.472659195	0.771449349	-1.243828713	-0.504605723	1.025249046	1.36320443
ACTA1	chr1	229570505	229570977	promoter	5	0.846790496	0.516375806	-0.218691282	-0.186991742	-1.213855202	0.739510453	1.355686586	-0.008748727
ACTB	chr7	5588488	5589333	distal	4	-0.433618522	-0.187207651	2.381968786	-0.251522775	-0.695760486	-0.667088733	-0.264311797	-0.121092529
ACTB	chr7	5605299	5606012	distal	4	-0.234188768	-0.461216278	2.000564864	0.492517611	-0.695760486	-0.667088733	-0.264311797	-0.121092529
ACTB	chr7	5592393	5593745	distal	4	-0.149456701	-0.442790417	-1.118059889	0.605104786	-0.695760486	-0.667088733	-0.264311797	-0.121092529
ACTB	chr7	5608772	5610709	distal	4	-0.28771282	0.63844585	1.171389489	1.393290692	-0.695760486	-0.667088733	-0.264311797	-0.121092529
ACTB	chr7	5598202	5599128	distal	4	-0.600494364	1.180847692	0.872187644	0.331712612	-0.695760486	-0.667088733	-0.264311797	-0.121092529
ACTB	chr7	5593922	5597024	distal	4	0.447495459	-0.519819113	1.103842217	0.566024464	-0.695760486	-0.667088733	-0.264311797	-0.121092529
ACTB	chr7	5597284	5598066	distal	4	0.515630455	-0.589235116	-1.336364348	-0.572810947	-0.695760486	-0.667088733	-0.264311797	-0.121092529
ACTB	chr7	5588813	5589410	distal	4	0.036880815	-0.339745941	0.613312098	0.340329996	-0.695760486	-0.667088733	-0.264311797	-0.121092529
ACTB	chr7	5589982	5590978	distal	4	-0.851106213	-0.41228379	-0.946113172	0.027664996	-0.695760486	-0.667088733	-0.264311797	-0.121092529
ACTG1	chr17	79474531	79475397	distal	1	-0.402222948	-1.086942612	1.095134507	0.66122816	-0.56989397	-0.220149204	-0.472899006	0.16091267
ACTG1	chr17	79466439	79467327	distal	1	0.438837469	-0.881282252	1.245236227	-1.043821022	-0.56989397	-0.220149204	-0.472899006	0.16091267
ACTG1	chr17	79485579	79487445	distal	1	0.017163649	-0.408365116	-0.195585765	0.435470841	-0.56989397	-0.220149204	-0.472899006	0.16091267
ACTG1	chr17	79484085	79487372	promoter	1	0.292415447	0.940621137	-1.251676253	-0.218917386	-0.56989397	-0.220149204	-0.472899006	0.16091267
ACTG1	chr17	79494448	79496135	distal	1	0.091034821	-0.002998274	-1.230160502	1.184379612	-0.56989397	-0.220149204	-0.472899006	0.16091267
ACTG1	chr17	79477974	79482657	distal	1	-0.467333644	0.793245788	0.86178473	0.492839717	-0.56989397	-0.220149204	-0.472899006	0.16091267
ACTG1	chr17	79475538	79477033	distal	1	0.070343062	-0.417146645	0.796342078	0.424723148	-0.56989397	-0.220149204	-0.472899006	0.16091267
ACTG2	chr2	74151829	74153512	distal	2	0.82041362	0.953445774	-0.085813517	0.87071351	1.187241891	1.193843488	-0.615073358	-1.445406457
ACTG2	chr2	74148004	74148789	distal	2	0.081187587	-0.033544403	-0.521088934	-0.480982482	1.187241891	1.193843488	-0.615073358	-1.445406457
ACTG2	chr2	74152052	74154306	distal	2	-0.789219432	0.77987036	-0.038013738	-0.403974867	1.187241891	1.193843488	-0.615073358	-1.445406457
ACTL6B	chr7	100253630	100254242	distal	6	-0.914030684	-0.53744982	1.728338066	0.121147352	1.307541164	1.330717132	-0.404982518	-0.503515377
ACTL6B	chr7	100253757	100254332	distal	6	-0.839804356	0.982753801	0.584364179	0.294650609	1.307541164	1.330717132	-0.404982518	-0.503515377
ACTL7B	chr9	111616490	111616950	promoter	5	-0.548186026	-0.320649297	0.411413765	0.511561927	-0.637457269	0.95165157	1.436373622	-1.003507336
ACTN1	chr14	69408220	69409768	distal	2	0.077429365	-0.090281851	-0.230808768	-1.476778449	0.221950095	0.6114687	-1.131721665	-1.75755464
ACTN1	chr14	69404492	69404959	distal	2	-0.462208711	-0.364444136	-0.374843029	-1.259407367	0.221950095	0.6114687	-1.131721665	-1.75755464
ACTN1	chr14	69405207	69405591	distal	2	-0.113841755	-0.067963763	-0.403177808	-1.056073331	0.221950095	0.6114687	-1.131721665	-1.75755464
ACTN1	chr14	69406653	69407299	distal	2	0.126318322	0.102532787	-0.149379664	-1.790362919	0.221950095	0.6114687	-1.131721665	-1.75755464
ACTN1	chr14	69443629	69447216	distal	2	0.593488209	-0.963166074	-0.336816875	-1.062204807	0.221950095	0.6114687	-1.131721665	-1.75755464
ACTN1	chr14	69417626	69418163	distal	2	0.125971325	0.615356781	-0.732273543	-1.413295929	0.221950095	0.6114687	-1.131721665	-1.75755464
ACTN1	chr14	69378308	69378803	distal	2	0.097948959	-0.551301225	0.413940899	1.348371157	0.221950095	0.6114687	-1.131721665	-1.75755464
ACTN1	chr14	69414272	69414887	distal	2	0.209211345	0.85860981	-1.197896049	-0.057552271	0.221950095	0.6114687	-1.131721665	-1.75755464
ACTN2	chr1	236917012	236918293	distal	5	0.499479998	-0.294130538	-1.628636987	-0.006109385	-1.066655289	0.370968137	1.452873252	-1.040861193
ACTN2	chr1	236849291	236850452	promoter	5	0.121850819	-0.677289909	0.500817643	0.14355598	-1.066655289	0.370968137	1.452873252	-1.040861193
ACTN4	chr19	39155380	39155990	distal	5	0.631382332	-0.042730183	-0.804282699	-1.180947227	-0.506099576	-0.099454862	0.168743755	-0.797282416
ACTN4	chr19	39148286	39149621	distal	5	-0.4545026	0.039127745	0.984155571	1.719436003	-0.506099576	-0.099454862	0.168743755	-0.797282416
ACTN4	chr19	39156460	39157553	distal	5	0.384400996	-0.604278075	-0.592530077	-1.048654736	-0.506099576	-0.099454862	0.168743755	-0.797282416
ACTN4	chr19	39171729	39172530	distal	5	-0.16852453	-0.364438692	0.166490256	-1.040422036	-0.506099576	-0.099454862	0.168743755	-0.797282416
ACTN4	chr19	39209212	39210612	distal	5	-0.314568871	0.219579468	0.055190561	1.131509531	-0.506099576	-0.099454862	0.168743755	-0.797282416
ACTN4	chr19	39173995	39175342	distal	5	0.145276151	-0.932734135	1.222461994	0.248695749	-0.506099576	-0.099454862	0.168743755	-0.797282416
ACTN4	chr19	39137850	39138772	distal	5	0.317909295	-0.080865044	1.712139113	0.387324777	-0.506099576	-0.099454862	0.168743755	-0.797282416
ACTN4	chr19	39225297	39226331	distal	5	-0.275496371	0.092126411	0.077902049	1.750447336	-0.506099576	-0.099454862	0.168743755	-0.797282416
ACTN4	chr19	39226671	39227970	distal	5	0.30839663	0.931139477	-0.274050005	-0.660056698	-0.506099576	-0.099454862	0.168743755	-0.797282416
ACTN4	chr19	39176273	39177475	distal	5	0.053964214	-1.757230778	-0.237471946	0.456140261	-0.506099576	-0.099454862	0.168743755	-0.797282416
ACTN4	chr19	39152578	39153163	distal	5	0.504443876	0.815962806	0.201795235	-1.057071493	-0.506099576	-0.099454862	0.168743755	-0.797282416
ACTN4	chr19	39219998	39220493	distal	5	0.809089633	-1.519057942	0.413096275	0.10293471	-0.506099576	-0.099454862	0.168743755	-0.797282416
ACTN4	chr19	39227411	392282381	distal	5	-0.637987682	-0.211305379	0.776603309	-1.002488781	-0.506099576	-0.099454862	0.168743755	-0.797282416
ACTN4	chr19	39218781	39219428	distal	5	0.731547649	-1.275828099	0.593702771	-0.913367385	-0.506099576	-0.099454862	0.168743755	-0.797282416
ACTR1B	chr2	98279253	98281359	distal	2	1.141300115	-0.350555624	-0.125374081	0.542464688	0.699499699	0.546662762	-0.929012684	-1.954771858
ACTR5	chr20	37376300	37377750	promoter	5	-0.462814408	0.62852376	0.635290248	0.502939262	-0.108460849	0.514606403	1.147497887	-0.033650823
ACTR5	chr20	37389399	37390188	distal	5	-0.598005546	-0.125037306	1.265879931	1.635315508	-0.108460849	0.514606403	1.147497887	-0.033650823
ACTR6	chr12	100622948	100624094	distal	3	0.463834993	-1.3035094	0.156820336	-0.815032523	-1.063761168	-0.972988755	1.070467172	0.621866124
ACTR8	chr3	53915613	53916670	distal	1	-0.607660204	-0.148060009	0.0546211	1.579476268	-0.583351258	0.6816292	-1.765272763	1.320736531
ACTR8	chr3	53924996	53926444	distal	1	-0.744472873	-0.169919403	0.18546972	-0.366137368	-0.583351258	0.6816292	-1.765272763	1.320736531
ACTR8	chr3	53915588	53916625	promoter	1	-0.67718143	-0.114283173	0.133951801	-0.261203927	-0.583351258	0.6816292	-1.765272763	1.320736531
ACTRT3	chr3	169480680	169481750	distal	4	0.00382322	0.103908189	1.20868084	-0.275000996	-0.961296627	-0.757087122	0.329496625	1.730338743
ADA	chr20	43279576	43280901	distal	6	-0.315762782	0.16502471	-0.595583794	1.527092709	0.83697609	1.320018815	-0.979975686	-1.096514943
ADAM19	chr5	156998468	156999128	distal	6	-1.37179858	-0.491703344	-0.807549164	0.513085899	0.966469309	1.112543645	-1.590993621	-0.495545138
ADAM19	chr5	157001555	157003260	distal	6	-1.204860966	0.641785135	0.323285023	1.475080748	0.966469309	1.112543645	-1.590993621	-0.495545138
ADAM19	chr5	156973245	156973846	distal	6	-0.065776125	-0.908232901	-0.317491691	-0.47690518	0.966469309	1.112543645	-1.590993621	-0.495545138
ADAM32	chr8	39094527	39095366	distal	3	-0.321068807	-1.087121572	-0.465787366	-0.456059555	-1.101732566	-0.322199738	1.043105615	0.405831871
ADAM32	chr8	38964691	38965927	promoter	3	0.227808787	0.058521854	-0.123647968	0.405467205	-1.101732566	-0.322199738	1.043105615	0.405831871
ADAMTS10	chr19	8656714	8657895	distal	5	0.944444413	-0.521599959	-0.354720995	-0.620369212	0.51487224	0.313448936	2.015383723	-0.726645303
ADAMTS10	chr19	8673867	8674722	distal	5	0.644215242	0.377261125	-0.151240896	-0.531083169	0.51487224	0.313448936	2.015383723	-0.726645303
ADAMTS10	chr19	8676363	8677028	distal	5	1.047724315	0.020488754	-0.05513003	-1.232890442	0.51487224	0.313448936	2.015383723	-0.726645303
ADAMTS10	chr19	8643423	86438481	distal	5	0.66305657	-0.10124195	-0.818457592	0.450823284	0.51487224	0.313448936	2.015383723	-0.726645303
ADAMTS20	chr12	43944918	43946483	promoter	5	-0.461769462	0.908391301	-0.374117036	-1.108926033	-0.48078727	-0.450589371	1.412767162	-0.44576898
ADAMTS4	chr1	161158061	161158642	distal	3	0.32350249	-0.733149873	-0.396161212	2.237680511	-1.262792221	0.080497286	0.92874508	0.766075751
ADAMTS4	chr1	161170532	161172670	distal	3	0.986272912	-0.272177771	0.067546094	-0.040014681	-1.262792221	0.080497286	0.92874508	0.766075751
ADAMTS4	chr1	161160579	161161057	distal	3	0.127264403	-1.005206527	1.088536267	0.686759293	-1.262792221	0.080497286	0.92874508	0.766075751
ADAMTS4	chr1	161162320	161162937	distal	3	-0.375103529	0.9750366	-0.439463336	-0.044404916	-1.262792221	0.080497286	0.92874508	0.766075751
ADAMTS4	chr1	161170050	161170576	promoter	3	0.988511392	-0.180452931	-0.992203935	-0.764670057	-1.262792221	0.080497286	0.92874508	0.766075751
ADAMTS6	chr5	64777616	64778312	distal	3	0.838267001	0.8581376	-1.963621889	-0.500529409	-1.08133727	0.156466741	1.200892443	1.050956551
ADAMTS6	chr5	64679260	64680089	distal	3	-1.171145628	-0.880199364	1.113732963	1.110715588	-1.08133727	0.156466741	1.200892443	1.050956551
ADAMTS8	chr11	130276337	130276773	distal	5	0.187979287	0.383664526	-0.759510749	1.78862242	-0.379325395	-0.333217925	-0.27742961	-0.327273914
ADAMTS8	chr11	130304363	130305076	distal	5	-0.52828999	0.679024824	0.204105985	1.114703714	-0.379325395	-0.333217925	-0.27742961	-0.327273914
ADAMTSL3	chr15	84322421	84324182	distal	6	1.081302244	0.001905716	0.921987617	-0.849702631	1.066172262	1.403768986	-0.684252404	-0.808164569
ADAMTSL3	chr15	84484349	84485563	distal	6	0.041788509	-0.572147587	-0.490041171	2.087202374	1.066172262	1.403768986	-0.684252404	-0.808164569
ADAMTSL3	chr15	84527810	84528277	distal	6	-1.428646849	0.170189593	0.852957381	0.02462923	1.066172262	1.403768986	-0.684252404	-0.808164569
ADAMTSL3	chr15	84322075	84323903	promoter	6	0.124106576	-0.269185823	-0.080993124	0.477144897	1.066172262	1.403768986	-0.684252404	-0.808164569
ADAP1	chr7	937727	941712	promoter	2	0.773666925	-0.93355651	-0.178163993	-0.440425889	1.04677164	1.1959972	0.03125442	-0.987978992
ADAP1	chr7	985027	985884	distal	2	1.275957367	0.266508469	-0.790505766	-0.563029237	1.04677164	1.1959972	0.03125442	-0.987978992
ADAP1	chr7	966521	967460	distal	2	-0.602560409	-0.221570163	-0.053555602	1.976238612	1.04677164	1.1959972	0.03125442	-0.987978992
ADAP1	chr7	994070	994447	distal	2	-0.821875685	-0.082841706	0.25819949	0.919034295	1.04677164	1.1959972	0.03125442	-0.987978992
ADAP1	chr7	997012	998074	distal	2	1.167232964	-0.94636374	-0.769426467	-1.383207179	1.04677164	1.1959972	0.03125442	-0.987978992
ADAP1	chr7	977548	978010	distal	2	-0.374158499	1.323108885	0.246085027	-0.827159563	1.04677164	1.1959972	0.03125442	-0.987978992
ADAP1	chr7	977637	978560	distal	2	-0.148317592	0.027676644	2.17927341	-0.305500739	1.04677164	1.1959972	0.03125442	-0.987978992
ADAP1	chr7	969216	969718	distal	2	-0.536592941	-0.248065626	1.46054591	1.482444305	1.04677164	1.1959972	0.03125442	-0.987978992
ADAP1	chr7	966236	967402	distal	2	0.084588886	-1.490654317	-0.206652848	1.313159513	1.04677164	1.1959972	0.03125442	-0.987978992
ADAP2	chr17	29292659	29293330	distal	3	-0.563564386	-0.035960491	0.60364965	1.711651929	-0.893552676	-0.52098824	1.039750374	0.747416116
ADAP2	chr17	29291041	29292426	distal	3	-0.550459173	-0.17639258	1.162574762	1.906376215	-0.893552676	-0.52098824	1.039750374	0.747416116
ADAP2	chr17	29262589	29263631	distal	3	-0.749995299	-0.05450401	0.252203747	-0.236032561	-0.893552676	-0.52098824	1.039750374	0.747416116
ADAP2	chr17	29248804	29249559	distal	3	-0.19117692	0.59722678	-0.518254017	-0.071807659	-0.893552676	-0.52098824	1.039750374	0.747416116
ADAP2	chr17	29274638	29275408	distal	3	-0.788681374	-0.239109036	0.003249283	0.722030578	-0.893552676	-0.52098824	1.039750374	0.747416116
ADAP2	chr17	29285317	29285937	distal	3	0.460401708	-0.751769649	-0.190753508	-0.910896118	-0.893552676	-0.52098824	1.039750374	0.747416116
ADAR	chr1	154599505	154600620	distal	6	-1.126480236	-0.866088855	1.385145881	0.236962793	0.867646779	1.213840684	-1.369077322	-1.582766346
ADAR	chr1	154580921	154581589	distal	6	-0.908606823	1.458762179	0.23078762	-0.245307147	0.867646779	1.213840684	-1.369077322	-1.582766346
ADAR	chr1	154580212	154580798	promoter	6	0.066661515	-0.413216496	-0.196308171	-0.541596209	0.867646779	1.213840684	-1.369077322	-1.582766346
ADARB1	chr21	46626613	46627290	distal	2	-0.446883894	-0.495447126	-0.874049155	-0.645840308	0.712430542	0.303303553	-0.78121214	-0.95402416
ADARB2	chr10	1351914	1352957	distal	2	-0.487931144	-0.076559587	-0.81005547	2.060253917	1.458939712	1.134977232	-0.569696963	-1.244387176
ADARB2	chr10	1779466	1779971	distal	2	-0.232171498	1.007471294	-1.094689128	-0.608458189	1.458939712	1.134977232	-0.569696963	-1.244387176
ADAT2	chr6	143771394	143772694	promoter	1	-1.240947873	-0.166091019	0.75191497	1.398190248	-1.194715702	-0.317669428	-0.515168423	1.676323376
ADCK1	chr14	78261849	78262672	distal	1	-0.409183264	0.171067783	1.521288632	0.715879455	-0.637157775	-1.047701411	-0.471942799	1.37400499
ADCK1	chr14	78282107	78283258	distal	1	-0.6782924	-0.823759912	1.199908966	1.791408168	-0.637157775	-1.047701411	-0.471942799	1.37400499
ADCK1	chr14	78259031	78260230	distal	1	-0.104064792	-0.318542006	-0.061764405	2.092965036	-0.637157775	-1.047701411	-0.471942799	1.37400499
ADCK1	chr14	78260445	78261189	distal	1	-0.493054883	-0.351104254	1.07765875	1.957197402	-0.637157775	-1.047701411	-0.471942799	1.37400499
ADCK1	chr14	78262160	78263279	distal	1	0.227912891	-0.372000607	-0.463997515	2.196734889	-0.637157775	-1.047701411	-0.471942799	1.37400499
ADCK1	chr14	78287200	78287920	distal	1	-0.702346435	-0.270886106	-0.080614521	1.984278775	-0.637157775	-1.047701411	-0.471942799	1.37400499
ADCK1	chr14	78287284	78287978	distal	1	-0.85124185	0.026423948	0.413469642	-0.202653544	-0.637157775	-1.047701411	-0.471942799	1.37400499
ADCK1	chr14	78266097	78267395	distal	1	-0.71229894	-0.247815553	0.578450118	0.927983346	-0.637157775	-1.047701411	-0.471942799	1.37400499
ADCK1	chr14	78281348	78282041	distal	1	-0.479927935	-0.985063782	1.086410147	1.96616032	-0.637157775	-1.047701411	-0.471942799	1.37400499
ADCK1	chr14	78271959	78272715	distal	1	-0.801560402	-0.17461885	0.603853181	1.875818614	-0.637157775	-1.047701411	-0.471942799	1.37400499
ADCK1	chr14	78270788	78271370	distal	1	-1.212238114	-0.197044547	0.494655401	1.254788039	-0.637157775	-1.047701411	-0.471942799	1.37400499
ADCK2	chr7	140386163	140386920	distal	1	-0.292445421	-0.694004233	0.486286766	2.162370628	-0.314697987	-0.483311697	-1.001490204	1.029319036
ADCK2	chr7	140396271	140398042	distal	1	-0.421757772	0.468322067	0.481383703	1.430887439	-0.314697987	-0.483311697	-1.001490204	1.029319036
ADCK2	chr7	140396146	140397366	distal	1	0.115240553	0.668457378	-0.122091993	0.536938814	-0.314697987	-0.483311697	-1.001490204	1.029319036
ADCK2	chr7	140369452	140371315	promoter	1	0.106554051	-1.089144171	0.569831947	1.840262143	-0.314697987	-0.483311697	-1.001490204	1.029319036
ADCK3	chr1	227126955	227128536	distal	1	-0.624106536	-0.964603634	1.321947151	1.091622678	-1.112819867	-0.721031092	-0.682781716	0.515399691
ADCK3	chr1	227165625	227166747	promoter	1	0.056577617	-0.564084073	2.129190339	0.710706548	-1.112819867	-0.721031092	-0.682781716	0.515399691
ADCK3	chr1	227160804	227162252	distal	1	0.348539947	0.03859824	-0.508050082	-1.686166033	-1.112819867	-0.721031092	-0.682781716	0.515399691
ADCY10	chr1	167870569	167871448	distal	5	0.083008825	0.592116474	-0.753364715	0.798931538	-0.998232758	0.111470708	1.63841843	0.362986226
ADCY10	chr1	167789173	167790193	distal	5	-1.225862848	0.476954574	0.996719753	-0.822632584	-0.998232758	0.111470708	1.63841843	0.362986226
ADCY10	chr1	167790403	167790935	distal	5	-0.594532461	-0.167873217	0.07798251	-0.713999522	-0.998232758	0.111470708	1.63841843	0.362986226
ADCY10	chr1	167772417	167773101	distal	5	-0.820429825	-0.167841224	0.119946689	-0.338171844	-0.998232758	0.111470708	1.63841843	0.362986226
ADCY10	chr1	167853282	167853815	distal	5	-0.030577332	0.293463535	1.981877301	0.447788417	-0.998232758	0.111470708	1.63841843	0.362986226
ADCY10	chr1	167772467	167773262	distal	5	-0.190323058	-0.176659441	-0.772376505	1.663018628	-0.998232758	0.111470708	1.63841843	0.362986226
ADCY10	chr1	167832476	167832960	distal	5	-0.486893524	-0.560376534	-0.298039929	0.680776559	-0.998232758	0.111470708	1.63841843	0.362986226
ADCY10	chr1	167838902	167839385	distal	5	0.362283319	-1.12671677	-1.018045364	0.512843378	-0.998232758	0.111470708	1.63841843	0.362986226
ADCY10	chr1	167852363	167853225	distal	5	-0.582554442	-0.262749248	1.749371441	0.724773163	-0.998232758	0.111470708	1.63841843	0.362986226
ADCY3	chr2	25086233	25087073	distal	2	-0.624923245	0.227693618	0.726675757	2.021618927	1.235308285	1.253254554	-0.287997501	-0.924486393
ADCY3	chr2	25142361	25143927	distal	2	-1.14776461	-0.074561958	0.179690478	1.395653304	1.235308285	1.253254554	-0.287997501	-0.924486393
ADCY3	chr2	25044693	25045275	promoter	2	-0.630259746	-0.221990256	0.048547753	-1.248121966	1.235308285	1.253254554	-0.287997501	-0.924486393
ADCY3	chr2	25085386	25086140	distal	2	0.06725198	-0.242369754	2.197287053	0.569540429	1.235308285	1.253254554	-0.287997501	-0.924486393
ADCY3	chr2	25149536	25150285	distal	2	-0.184391327	1.922089137	-0.990252468	0.12490189	1.235308285	1.253254554	-0.287997501	-0.924486393
ADCY3	chr2	25128391	25128736	distal	2	-0.342991156	-0.990658703	-0.323267148	2.318010488	1.235308285	1.253254554	-0.287997501	-0.924486393
ADCY4	chr14	24801683	24802345	distal	6	-0.833534007	0.775264248	-0.063317786	0.635754801	-0.241724397	1.554702449	-0.956021776	-0.989541288
ADCY4	chr14	24801035	24802263	distal	6	1.313313765	-0.082686846	-0.278298923	-0.633408729	-0.241724397	1.554702449	-0.956021776	-0.989541288
ADCY4	chr14	24802747	24803690	distal	6	-0.227948891	-0.636924818	0.592167325	0.240121444	-0.241724397	1.554702449	-0.956021776	-0.989541288
ADCY6	chr12	49172991	49173454	distal	4	-0.011814032	-0.332242055	-1.060493746	2.120072945	-0.191835166	-0.601449975	0.058335882	0.478255167
ADCY6	chr12	49189277	49190135	distal	4	-0.198458463	-0.776863534	0.436109581	0.701899683	-0.191835166	-0.601449975	0.058335882	0.478255167
ADD1	chr4	2844744	2846429	promoter	6	0.994847549	-0.264276116	-0.034180457	-0.400460905	-0.128179627	0.45310118	-1.345225332	-1.367099555
ADD1	chr4	2932074	2939424	distal	6	0.101819808	-0.655814586	0.991293128	0.557959164	-0.128179627	0.45310118	-1.345225332	-1.367099555
ADD1	chr4	2865447	2866120	distal	6	-0.679721182	-0.618314743	-0.137604049	1.150740795	-0.128179627	0.45310118	-1.345225332	-1.367099555
ADD1	chr4	2862614	2863975	distal	6	-0.080214081	0.312471478	-0.56304406	1.450435609	-0.128179627	0.45310118	-1.345225332	-1.367099555
ADD1	chr4	2928764	2929676	distal	6	0.198803905	-0.711939296	-0.283490501	0.822552038	-0.128179627	0.45310118	-1.345225332	-1.367099555
ADD1	chr4	2929756	2930856	distal	6	0.637815534	-0.221078278	-0.793244549	-0.294860999	-0.128179627	0.45310118	-1.345225332	-1.367099555
ADI1	chr2	3522110	3523802	promoter	1	0.775168249	-0.562225119	-0.356221788	-0.865535866	-0.26684786	-0.7856285	-1.471822992	0.213973469
ADM2	chr22	50923685	50924602	distal	2	0.59475664	-0.024434353	-0.874085458	0.734114928	0.033628463	1.094550133	-0.14421501	-1.324623658
ADNP	chr20	49545790	49546778	distal	3	-0.110395642	0.531219448	-0.337313219	-0.729218694	-0.759276936	-1.27725829	0.616383231	0.167130644
ADNP	chr20	49536960	49537461	distal	3	-0.32057627	-0.174239382	0.321168822	-0.682224333	-0.759276936	-1.27725829	0.616383231	0.167130644
ADNP	chr20	49546882	49548766	promoter	3	-0.741987742	0.162758953	0.823072433	0.636853259	-0.759276936	-1.27725829	0.616383231	0.167130644
ADNP	chr20	49556267	49556603	distal	3	0.261071244	-0.826541375	1.49938828	0.99017426	-0.759276936	-1.27725829	0.616383231	0.167130644
ADORA1	chr1	203106231	203106658	distal	6	-0.600657163	-0.878480576	0.328785279	-0.948092699	1.365210513	0.661260623	-0.527189701	-0.607468234
ADORA1	chr1	203122825	203123965	distal	6	-0.295378851	-0.205948736	-0.359738065	-1.206106956	1.365210513	0.661260623	-0.527189701	-0.607468234
ADORA1	chr1	203096508	203097726	distal	6	-0.570814866	-0.621478072	-0.123335731	0.772546136	1.365210513	0.661260623	-0.527189701	-0.607468234
ADORA1	chr1	203094850	203095449	promoter	6	0.172744872	-0.557567242	-0.473402656	1.854683604	1.365210513	0.661260623	-0.527189701	-0.607468234
ADORA1	chr1	203086775	203087356	distal	6	-1.117094993	0.07423826	0.452457686	-0.026463104	1.365210513	0.661260623	-0.527189701	-0.607468234
ADORA2A	chr22	24819397	24820751	promoter	5	-0.803789317	0.708159605	-0.257608986	0.905811415	-0.422588958	-0.620734653	0.598757197	-0.613176774
ADORA2B	chr17	15875180	15877195	distal	1	-0.635662842	-1.520265249	-0.113886687	0.620095139	-0.597969166	-0.410106916	-1.135066361	0.964701366
ADORA2B	chr17	15847666	15849035	distal	1	0.915281868	0.652762166	-0.096425609	-0.431648663	-0.597969166	-0.410106916	-1.135066361	0.964701366
ADORA2B	chr17	15881913	15882388	distal	1	-1.088591527	-0.42006248	0.890904958	1.360562498	-0.597969166	-0.410106916	-1.135066361	0.964701366
ADORA2B	chr17	15869521	15870576	distal	1	0.848644241	-0.610160015	0.145034209	-1.067733344	-0.597969166	-0.410106916	-1.135066361	0.964701366
ADORA2B	chr17	15851436	15852435	distal	1	-0.898756824	-0.269031758	0.284549857	1.891482377	-0.597969166	-0.410106916	-1.135066361	0.964701366
ADORA2B	chr17	15850143	15851508	distal	1	-0.553792289	0.070918175	0.277568627	1.702771905	-0.597969166	-0.410106916	-1.135066361	0.964701366
ADORA2B	chr17	15847602	15848962	distal	1	-0.790373131	-0.123913642	0.169991255	-0.29786467	-0.597969166	-0.410106916	-1.135066361	0.964701366
ADORA2B	chr17	15884862	15886387	distal	1	-0.792571048	-0.685045666	0.103971303	2.205583563	-0.597969166	-0.410106916	-1.135066361	0.964701366
ADORA2B	chr17	15870105	15870651	distal	1	-0.788019927	-0.287358109	0.939708182	0.588242561	-0.597969166	-0.410106916	-1.135066361	0.964701366
ADPGK	chr15	73075511	73076853	promoter	6	-0.528926437	-0.139826488	1.723578915	0.675540042	1.077322878	1.10022991	-1.199787066	-1.183798117
ADPGK	chr15	73075624	73076947	distal	6	-0.597500563	-0.15807232	0.478043417	-0.240461415	1.077322878	1.10022991	-1.199787066	-1.183798117
ADPRHL2	chr1	36548915	36549432	distal	4	-0.818614509	0.038872324	1.717912841	0.993851369	-0.667540819	-1.050377178	0.171867322	1.116326161
ADPRHL2	chr1	36565104	36565933	distal	4	-0.591785257	-0.346442873	0.992090055	0.74213627	-0.667540819	-1.050377178	0.171867322	1.116326161
ADRA1B	chr5	159366144	159367535	distal	6	0.185703125	-0.479734417	-0.066798923	-0.913999622	1.165318363	1.433719418	-0.399473207	-0.495090866
ADRA1B	chr5	159343016	159343789	promoter	6	1.022495962	0.441905715	-1.627287728	-0.827986819	1.165318363	1.433719418	-0.399473207	-0.495090866
ADRBK2	chr22	26094357	26094822	distal	6	-1.095502106	-1.014817053	0.568623397	1.192262296	0.372062418	-0.295327423	-1.531351608	-1.030470379
ADRBK2	chr22	26066022	26066899	distal	6	-0.515902245	-0.433352225	0.270025291	2.258228658	0.372062418	-0.295327423	-1.531351608	-1.030470379
ADSS	chr1	244624163	244625509	distal	4	1.011800457	-0.972353521	-0.770170272	-0.285572425	-1.150624309	-1.002655526	0.14359961	0.595593015
ADSS	chr1	244614363	244615850	promoter	4	-0.920471348	-0.052313711	0.330538938	-0.2789095	-1.150624309	-1.002655526	0.14359961	0.595593015
ADSSL1	chr14	105218455	105220099	distal	6	0.466390208	-0.502296631	0.142708017	-0.676303215	0.837941062	0.492711277	-0.416790682	0.199712391
AEBP1	chr7	44162710	44163639	distal	6	-0.541520358	1.046676635	-0.704717127	-0.29693735	0.338366729	1.63034285	-0.555691424	-0.621289341
AEBP1	chr7	44151947	44154107	promoter	6	1.309677441	-1.00534935	-0.151227687	-0.488975028	0.338366729	1.63034285	-0.555691424	-0.621289341
AEBP1	chr7	44152131	44156177	distal	6	0.859155451	0.324837305	0.012165212	-1.613215376	0.338366729	1.63034285	-0.555691424	-0.621289341
AEBP2	chr12	19725897	19726425	distal	3	-0.75683794	-1.229993637	1.157368638	1.023570795	-0.883850207	-0.941123137	1.107566691	1.205066403
AEBP2	chr12	19591980	19593812	distal	3	-0.000880372	-0.885170497	0.192297633	0.219499355	-0.883850207	-0.941123137	1.107566691	1.205066403
AEBP2	chr12	19584531	19585193	distal	3	-0.153379817	-0.414545268	0.507132452	0.821892433	-0.883850207	-0.941123137	1.107566691	1.205066403
AEBP2	chr12	19555106	19555949	distal	3	0.604067734	0.168178686	-1.235222189	-0.712589133	-0.883850207	-0.941123137	1.107566691	1.205066403
AEBP2	chr12	19556099	19557921	distal	3	-0.55795825	2.077858834	-0.126248379	-0.317971606	-0.883850207	-0.941123137	1.107566691	1.205066403
AEBP2	chr12	19550480	19550986	distal	3	-0.753914623	0.3623461	0.535081431	1.114619485	-0.883850207	-0.941123137	1.107566691	1.205066403
AEBP2	chr12	19550268	19550889	distal	3	-0.746231659	-0.464485305	1.663303427	1.268646116	-0.883850207	-0.941123137	1.107566691	1.205066403
AEBP2	chr12	19635203	19636089	distal	3	-0.938939893	-0.255662604	0.509410471	-0.329056279	-0.883850207	-0.941123137	1.107566691	1.205066403
AEBP2	chr12	19547337	19548023	distal	3	0.080531905	0.191919766	2.264916822	-0.022722365	-0.883850207	-0.941123137	1.107566691	1.205066403
AEN	chr15	89163891	89165654	promoter	4	0.383944162	0.180586917	-0.418138	2.103081202	-0.695084105	-1.10571893	0.449987853	1.082016448
AEN	chr15	89179182	89179698	distal	4	0.028918583	-1.255135446	-0.101264162	0.129272668	-0.695084105	-1.10571893	0.449987853	1.082016448
AEN	chr15	89181840	89182702	distal	4	-0.970531625	0.586888416	0.272753638	-0.143045676	-0.695084105	-1.10571893	0.449987853	1.082016448
AES	chr19	3062369	3063055	distal	4	-0.749461271	-0.611621498	1.709337054	0.563464718	-0.889834322	-0.605924975	1.057505387	1.514665114
AES	chr19	3053216	3054114	promoter	4	0.632361026	-0.178798072	0.477527696	-0.228773076	-0.889834322	-0.605924975	1.057505387	1.514665114
AES	chr19	3064827	3065545	distal	4	-0.300614565	-0.060974943	2.17478606	0.610684799	-0.889834322	-0.605924975	1.057505387	1.514665114
AFAP1L1	chr5	148678827	148679479	distal	5	0.886057205	0.096423544	-0.001647174	-1.019911666	-0.428425408	-0.10658307	0.555841426	-1.209281459
AFAP1L1	chr5	148724530	1487257081	distal	5	-0.195673386	0.40228592	-0.397578624	0.229918665	-0.428425408	-0.10658307	0.555841426	-1.209281459
AFG3L2	chr18	12376294	12378337	distal	6	-0.561991128	0.008174602	1.405587231	-0.140643018	-0.229696966	-0.389569899	-1.143583547	-0.840854692
AFG3L2	chr18	12376020	12378322	distal	6	-1.552551608	1.47120531	0.001064548	0.434209896	-0.229696966	-0.389569899	-1.143583547	-0.840854692
AFMID	chr17	76209977	76210920	distal	3	0.368919854	0.071642011	0.193210095	0.566611377	-1.12842586	0.104296529	1.637920441	0.605343843
AFMID	chr17	76194906	76195428	distal	3	-0.813946082	1.728010532	-0.679845349	-0.673045403	-1.12842586	0.104296529	1.637920441	0.605343843
AFTPH	chr2	64824643	64825524	distal	3	-0.143297082	0.578723023	-0.278565766	0.90230046	-1.134514659	-1.031974511	1.175896657	0.963317009
AGAP3	chr7	150807443	150809780	distal	2	0.407155662	-0.515446917	0.336542705	-0.943469866	-0.336102263	0.146776284	-0.398974569	-1.125681589
AGAP3	chr7	150822305	150824507	distal	2	-0.265126123	0.422392984	-0.781236138	-0.122289298	-0.336102263	0.146776284	-0.398974569	-1.125681589
AGAP3	chr7	150820101	150822242	distal	2	0.068674866	0.709050639	-0.513867348	-0.676988781	-0.336102263	0.146776284	-0.398974569	-1.125681589
AGAP3	chr7	150810302	150814508	distal	2	0.277039347	1.186261046	-0.384239082	-1.106639996	-0.336102263	0.146776284	-0.398974569	-1.125681589
AGBL2	chr11	47736369	47737188	promoter	5	-1.304977554	0.892117806	1.292114438	-0.392877095	-1.050409205	0.405767601	1.729697841	0.288466551
AGBL3	chr7	134670999	134671819	promoter	5	0.314201553	-0.27136879	1.205920496	-0.428692884	-0.567498729	-0.79027751	1.468142658	-0.904961703
AGBL3	chr7	134676422	134677028	distal	5	-0.072424054	0.707545275	-0.330147256	-0.297194507	-0.567498729	-0.79027751	1.468142658	-0.904961703
AGBL5	chr2	27294352	27295511	distal	4	-0.818363132	-0.166196235	0.121405708	-0.336416787	-0.689442914	-0.796112864	0.290807335	1.767314108
AGBL5	chr2	27293987	272949561	distal	4	-0.995340493	0.327563331	-0.361996952	-0.670539764	-0.689442914	-0.796112864	0.290807335	1.767314108
AGFG2	chr7	100171067	100173680	distal	6	0.710540038	0.4189644	1.087178785	-0.422032322	1.031392414	1.182596028	-0.882488696	-1.010691858
AGFG2	chr7	100168611	100169070	distal	6	0.105344865	-0.612952891	1.477958517	-0.441858577	1.031392414	1.182596028	-0.882488696	-1.010691858
AGFG2	chr7	100157369	100157882	distal	6	-0.630884913	1.018070144	0.932934558	1.110341268	1.031392414	1.182596028	-0.882488696	-1.010691858
AGFG2	chr7	100166131	100166467	distal	6	0.340425568	-0.793887518	-0.270070607	-0.847336914	1.031392414	1.182596028	-0.882488696	-1.010691858
AGFG2	chr7	100136097	100137303	promoter	6	0.359600341	-0.654389292	0.263928273	-0.752185628	1.031392414	1.182596028	-0.882488696	-1.010691858
AGL	chr1	100309387	100311151	distal	4	-0.883324561	0.136704349	1.558747248	1.375695893	-0.939187563	-0.856367743	-0.26790486	0.706809293
AGL	chr1	100321547	100322265	distal	4	-0.443278654	-0.730990204	1.388799207	1.755567188	-0.939187563	-0.856367743	-0.26790486	0.706809293
AGMAT	chr1	15910935	15911549	promoter	2	0.750621736	-1.012041956	-0.346321906	0.277960201	0.636180895	2.047124543	-0.287670984	-0.758255968
AGO1	chr1	36395829	36397443	distal	6	-0.316693329	-0.711879856	-0.51627083	-0.82765333	0.37090555	0.386207373	-1.561220363	-0.573651791
AGO1	chr1	36348300	36349919	promoter	6	-0.119663753	-0.528418349	-0.314620243	-0.654957242	0.37090555	0.386207373	-1.561220363	-0.573651791
AGO3	chr1	36534428	36534920	distal	3	-0.832109922	-0.551589834	0.440799216	0.49539437	-0.310709035	-1.841483282	1.253843905	0.446297655
AGO3	chr1	36448485	36449216	distal	3	0.555530968	1.876800267	0.192754174	-0.270170232	-0.310709035	-1.841483282	1.253843905	0.446297655
AGPAT3	chr21	45303721	45304770	distal	2	-0.88883818	-0.468753244	0.68424545	0.256510274	0.972468382	0.883323349	-0.788434414	-1.409490627
AGPAT3	chr21	45395294	45395815	distal	2	0.087800816	-1.212532064	-0.171623107	0.561764621	0.972468382	0.883323349	-0.788434414	-1.409490627
AGPAT3	chr21	45358898	45359404	distal	2	0.185208554	-0.782387909	-1.482111529	1.167351566	0.972468382	0.883323349	-0.788434414	-1.409490627
AGPAT3	chr21	45411255	45411809	distal	2	-1.412676827	0.031473404	-0.700257161	-0.131527422	0.972468382	0.883323349	-0.788434414	-1.409490627
AGPAT3	chr21	45286627	45287361	promoter	2	-0.506683506	-0.521455683	0.098937521	0.217061232	0.972468382	0.883323349	-0.788434414	-1.409490627
AGPAT6	chr8	41434832	41436270	promoter	6	-0.358916196	0.000388271	0.503600882	1.585292822	0.138309875	0.231064608	-1.222830337	-0.442216478
AGTPBP1	chr9	88299314	88299671	distal	2	0.314110744	0.190762126	2.117468832	-0.211761799	0.665411445	0.801046213	-0.563079738	-1.575712803
AGTPBP1	chr9	88355988	88357584	distal	2	-0.902682542	-0.434434538	0.713189108	1.282855321	0.665411445	0.801046213	-0.563079738	-1.575712803
AGTPBP1	chr9	88215689	88216464	distal	2	-0.139811094	-0.60711398	0.022999811	-0.591503188	0.665411445	0.801046213	-0.563079738	-1.575712803
AGXT	chr2	241813058	241813787	promoter	5	1.270160048	0.022775626	-0.421776109	-0.705944967	-0.606197722	-0.968619343	1.655821522	-0.419763919
AGXT	chr2	241816064	241817589	distal	5	1.106780436	-0.368107725	-0.329793842	-1.634184764	-0.606197722	-0.968619343	1.655821522	-0.419763919
AGXT	chr2	241827879	241828745	distal	5	1.38864031	0.493644693	-0.799940041	-1.02896041	-0.606197722	-0.968619343	1.655821522	-0.419763919
AGXT2	chr5	34991916	34992508	distal	5	-1.08148464	-0.729759102	-0.10958539	-0.239061309	-0.471930556	0.872385329	1.698445556	-0.467133724
AHCTF1	chr1	247094426	247095857	promoter	5	-1.102100015	0.780028012	-0.46616532	0.94096657	-0.099966127	-0.540857481	1.691651794	-1.427351869
AHCY	chr20	32900353	32900961	distal	1	-0.925474921	2.058160255	-0.259505648	-0.583942575	-0.435281072	-0.294797343	-0.938239007	0.232785508
AHCY	chr20	32898992	32899844	promoter	1	-1.27056288	0.020536496	0.294238666	-0.126114204	-0.435281072	-0.294797343	-0.938239007	0.232785508
AHCY	chr20	32879334	32880331	distal	1	0.812616929	0.011331485	0.829965016	-0.070301681	-0.435281072	-0.294797343	-0.938239007	0.232785508
AHCY	chr20	32890193	32891713	distal	1	-1.279091697	0.031622781	0.856247509	0.955812679	-0.435281072	-0.294797343	-0.938239007	0.232785508
AHCY	chr20	32888189	32889726	distal	1	1.502644804	-0.507211789	-0.626935898	-0.152064178	-0.435281072	-0.294797343	-0.938239007	0.232785508
AHCYL1	chr1	110526652	110528031	promoter	6	-1.128617394	0.430124386	-0.26674518	-0.753832546	-0.421263348	-0.53395867	-1.438995627	-0.560348817
AHCYL1	chr1	110546301	110547275	distal	6	-0.175626329	-0.56384032	-0.35625054	0.259414942	-0.421263348	-0.53395867	-1.438995627	-0.560348817
AHCYL1	chr1	110572089	110572680	distal	6	-1.082613822	-0.058840884	1.027838324	1.56484496	-0.421263348	-0.53395867	-1.438995627	-0.560348817
AHCYL2	chr7	128905828	128906610	distal	2	-0.131337168	-0.604862757	1.140644722	1.296589559	1.051716577	0.463652422	-0.641800702	-1.592364052
AHCYL2	chr7	129073083	129075366	distal	2	-0.349357112	0.851504113	-0.355453229	-0.117226709	1.051716577	0.463652422	-0.641800702	-1.592364052
AHCYL2	chr7	129007310	129008069	distal	2	-0.252660303	-0.290004089	-0.033524837	-0.24361299	1.051716577	0.463652422	-0.641800702	-1.592364052
AHNAK	chr11	62267014	62268272	distal	4	0.437968365	0.083161561	-1.649713143	0.829583015	-0.871953298	-0.694313563	-0.271527517	0.503437137
AHNAK	chr11	62311700	62312396	distal	4	0.849500133	0.235328135	-0.665760857	0.332755688	-0.871953298	-0.694313563	-0.271527517	0.503437137
AHNAK	chr11	62329065	62329585	distal	4	-0.550374216	-0.516111632	0.002184157	2.155441853	-0.871953298	-0.694313563	-0.271527517	0.503437137
AHNAK	chr11	62271734	62273446	distal	4	-0.984306764	-0.313719697	-0.017994561	-0.488748054	-0.871953298	-0.694313563	-0.271527517	0.503437137
AHNAK	chr11	62312405	62315570	distal	4	0.74680179	1.210573176	-0.733993092	-1.120699735	-0.871953298	-0.694313563	-0.271527517	0.503437137
AHNAK	chr11	62326009	62326610	distal	4	-0.523467171	-1.477548728	-0.113223836	1.358773082	-0.871953298	-0.694313563	-0.271527517	0.503437137
AHNAK	chr11	62245388	62246208	distal	4	-0.615091694	-0.183431457	-0.601681478	-0.348622721	-0.871953298	-0.694313563	-0.271527517	0.503437137
AHNAK	chr11	62247153	62247678	distal	4	0.205737742	0.110871455	-0.691598604	-0.679501853	-0.871953298	-0.694313563	-0.271527517	0.503437137
AHNAK	chr11	62258642	62260148	distal	4	0.443908913	0.307384023	-0.444182739	-0.797158671	-0.871953298	-0.694313563	-0.271527517	0.503437137
AHNAK	chr11	62275607	62276305	distal	4	-0.864343793	-0.161294783	0.148745888	1.068258106	-0.871953298	-0.694313563	-0.271527517	0.503437137
AHNAK	chr11	62223931	62224699	distal	4	0.422325148	-0.127582789	0.112547652	0.824721551	-0.871953298	-0.694313563	-0.271527517	0.503437137
AHNAK	chr11	62248118	62248673	distal	4	-1.063678943	-0.92053485	-0.510507492	0.975611059	-0.871953298	-0.694313563	-0.271527517	0.503437137
AHNAK	chr11	62305690	62306489	promoter	4	0.641390353	-0.072732162	-0.899833771	0.249207578	-0.871953298	-0.694313563	-0.271527517	0.503437137
AHNAK	chr11	62322838	62324915	distal	4	0.796697383	-0.480084562	-0.99485333	-0.326903083	-0.871953298	-0.694313563	-0.271527517	0.503437137
AHNAK	chr11	62239560	62240393	distal	4	0.557460712	-0.052652717	-0.684613878	-1.513439076	-0.871953298	-0.694313563	-0.271527517	0.503437137
AHNAK	chr11	62275686	62276472	distal	4	-0.930957494	-0.516400205	0.499633485	0.20861342	-0.871953298	-0.694313563	-0.271527517	0.503437137
AHNAK	chr11	62231250	62231955	distal	4	-0.592694018	0.759110816	0.957170393	0.641886955	-0.871953298	-0.694313563	-0.271527517	0.503437137
AHNAK	chr11	62229552	62230381	distal	4	-0.070301939	0.235796891	-0.079726476	1.685693469	-0.871953298	-0.694313563	-0.271527517	0.503437137
AHNAK	chr11	62264553	62265476	distal	4	-0.521079373	0.083869237	0.493204	2.046256629	-0.871953298	-0.694313563	-0.271527517	0.503437137
AHNAK	chr11	62266349	62266881	distal	4	-0.56041191	0.00961899	1.406701165	-0.139163438	-0.871953298	-0.694313563	-0.271527517	0.503437137
AHNAK	chr11	62271071	62272757	distal	4	-0.237530314	-0.061723598	0.746297848	1.930340406	-0.871953298	-0.694313563	-0.271527517	0.503437137
AHNAK	chr11	62320063	62322630	distal	4	0.158982147	-0.248928985	-0.577412062	-0.600310069	-0.871953298	-0.694313563	-0.271527517	0.503437137
AHNAK	chr11	62309338	62311634	distal	4	-0.507193713	-0.47608292	0.484920614	0.06858757	-0.871953298	-0.694313563	-0.271527517	0.503437137
AHNAK	chr11	62272849	62273593	distal	4	1.239604619	0.434710959	-0.88705909	-0.014600508	-0.871953298	-0.694313563	-0.271527517	0.503437137
AHNAK	chr11	62233959	62234897	distal	4	-0.595041811	-0.979178836	-0.054646837	2.221791517	-0.871953298	-0.694313563	-0.271527517	0.503437137
AHNAK	chr11	62223553	62224622	distal	4	-0.162422604	-0.245369763	-0.03168399	0.353595685	-0.871953298	-0.694313563	-0.271527517	0.503437137
AIDA	chr1	222885107	222887133	distal	4	-1.098105923	0.496580339	0.744293589	0.320553859	-0.448765817	-1.424750814	0.399586105	0.468845497
AIDA	chr1	222884519	222885149	promoter	4	-0.283666063	0.156312939	1.805511813	-0.187364826	-0.448765817	-1.424750814	0.399586105	0.468845497
AIF1L	chr9	134000265	134001272	distal	4	-0.643745703	0.192584235	0.462554548	1.190109871	-0.890569419	-0.562856141	-0.037810962	0.939108135
AIF1L	chr9	134000533	134001429	distal	4	-0.362799507	-0.032565899	-0.218531592	1.000601418	-0.890569419	-0.562856141	-0.037810962	0.939108135
AIFM3	chr22	21333454	21334683	distal	6	-0.08631985	-0.299690077	-1.019511297	-1.311937641	-0.179388793	1.721909219	-0.830367098	-0.866862575
AIFM3	chr22	21335978	21337000	distal	6	-1.043390844	0.916251394	0.333993859	-0.759182649	-0.179388793	1.721909219	-0.830367098	-0.866862575
AIFM3	chr22	21333198	213344141	distal	6	0.390758579	-0.173709062	0.067184245	-1.003702771	-0.179388793	1.721909219	-0.830367098	-0.866862575
AIFM3	chr22	21320222	21321201	promoter	6	0.732891588	0.687446934	-0.501075755	-1.018466061	-0.179388793	1.721909219	-0.830367098	-0.866862575
AIMP1	chr4	107236497	107238035	promoter	1	0.04578412	-0.5819799	-0.270110641	-0.766563346	-0.575386377	-1.119499641	-1.068058791	0.686049716
AIPL1	chr17	6295864	6296239	distal	5	-0.240371879	0.316668743	0.16046732	-0.878484135	-1.250942882	0.157064086	1.084518158	0.221182383
AIPL1	chr17	6346935	6347954	distal	5	-0.312888648	0.307498468	-0.493523903	-0.851940275	-1.250942882	0.157064086	1.084518158	0.221182383
AIPL1	chr17	6347384	63480071	distal	5	0.289092808	-0.294637782	-0.028493823	0.760830432	-1.250942882	0.157064086	1.084518158	0.221182383
AIRE	chr21	45705085	45705875	distal	4	0.201710676	-0.677094539	-0.478993426	-0.794342985	-0.369226532	-0.564463319	-0.085730867	0.629559111
AIRE	chr21	45717285	45717970	distal	4	0.571807994	-0.629499052	0.413848798	0.581165874	-0.369226532	-0.564463319	-0.085730867	0.629559111
AIRE	chr21	45712070	45712669	distal	4	1.005127194	0.38546498	-1.261789817	-1.091576177	-0.369226532	-0.564463319	-0.085730867	0.629559111
AIRE	chr21	45704947	45705736	distal	4	0.492080577	-0.087520475	0.155388517	0.259860977	-0.369226532	-0.564463319	-0.085730867	0.629559111
AIRE	chr21	45715071	45715776	distal	4	0.7306105	-1.024367473	-0.708455219	-0.01776091	-0.369226532	-0.564463319	-0.085730867	0.629559111
AIRE	chr21	45726455	45727172	distal	4	0.511699414	-0.9559061	-1.062533919	-0.868009642	-0.369226532	-0.564463319	-0.085730867	0.629559111
AIRE	chr21	45724697	45725471	distal	4	0.889072541	-0.164816477	-1.170578994	0.739920359	-0.369226532	-0.564463319	-0.085730867	0.629559111
AIRE	chr21	45701782	45702986	promoter	4	-0.423064736	-0.30323412	0.424474039	1.943948717	-0.369226532	-0.564463319	-0.085730867	0.629559111
AIRE	chr21	45714305	45715020	distal	4	0.608820764	-1.428399664	-0.596230765	-0.209813086	-0.369226532	-0.564463319	-0.085730867	0.629559111
AIRE	chr21	45719208	45721240	distal	4	0.565265005	-1.10791021	0.025599421	-0.289438811	-0.369226532	-0.564463319	-0.085730867	0.629559111
AIRE	chr21	45727204	45727546	distal	4	-0.733118712	-1.174708876	-0.124279653	0.061716416	-0.369226532	-0.564463319	-0.085730867	0.629559111
AK2	chr1	33546109	33547043	promoter	1	-0.395474441	1.819800683	-0.49477264	-0.123973293	-0.822877124	-0.086014417	-0.314540037	1.160311484
AK2	chr1	33530968	33532065	distal	1	-0.415904353	0.622271376	1.946256504	0.624558255	-0.822877124	-0.086014417	-0.314540037	1.160311484
AK2	chr1	33546361	33547222	distal	1	0.193917086	0.624675569	-0.489413155	-0.031172644	-0.822877124	-0.086014417	-0.314540037	1.160311484
AK2	chr1	33516214	33516681	distal	1	0.02564511	-0.360423283	1.205148153	0.315172831	-0.822877124	-0.086014417	-0.314540037	1.160311484
AK4	chr1	65614035	65615833	distal	1	0.646213823	-0.054253293	0.251622411	-0.235289382	-0.662851134	-0.785589845	-0.848504234	1.426474679
AK4	chr1	65629270	65629927	distal	1	-0.298479094	0.195734391	-0.461116557	-1.152927191	-0.662851134	-0.785589845	-0.848504234	1.426474679
AK4	chr1	65695490	65695887	distal	1	-0.013891761	-0.992125266	-0.883958467	-0.031839032	-0.662851134	-0.785589845	-0.848504234	1.426474679
AK4	chr1	65606959	65607584	distal	1	0.246535951	0.226440313	-0.845705685	1.967331093	-0.662851134	-0.785589845	-0.848504234	1.426474679
AK4	chr1	65612919	65614081	distal	1	-0.405757439	0.403573998	0.238887912	1.975627466	-0.662851134	-0.785589845	-0.848504234	1.426474679
AK4	chr1	65602426	65603836	distal	1	-0.426074342	1.627101653	0.37644735	1.056669544	-0.662851134	-0.785589845	-0.848504234	1.426474679
AK4	chr1	65672281	65672934	distal	1	-0.718086049	-0.663708547	0.370257733	2.099853769	-0.662851134	-0.785589845	-0.848504234	1.426474679
AK4	chr1	65657493	65659705	distal	1	-0.241242191	-0.084311895	-0.190054307	2.363861318	-0.662851134	-0.785589845	-0.848504234	1.426474679
AK4	chr1	65610743	65611698	distal	1	-0.297749086	0.976250596	-0.223470263	2.00466132	-0.662851134	-0.785589845	-0.848504234	1.426474679
AK4	chr1	65636113	65636777	distal	1	-0.154942929	-0.521042979	-0.237281952	0.637131032	-0.662851134	-0.785589845	-0.848504234	1.426474679
AK7	chr14	96963786	96964400	distal	4	-0.869366115	0.172966264	0.172510197	-0.463429971	-0.695431325	-0.711870192	1.053814535	1.852686198
AK7	chr14	96912144	96913174	distal	4	-1.006765221	-0.952218593	-0.07781119	-0.293813173	-0.695431325	-0.711870192	1.053814535	1.852686198
AK7	chr14	96857590	96859035	promoter	4	-0.823516735	-0.191774825	1.356554155	-0.356664299	-0.695431325	-0.711870192	1.053814535	1.852686198
AK7	chr14	96934531	96935628	distal	4	-0.025074593	-0.54598594	1.644501995	0.894048339	-0.695431325	-0.711870192	1.053814535	1.852686198
AKAP1	chr17	55198817	55199438	distal	6	-0.632818413	0.562320075	-0.755576394	-1.414037286	0.881087993	0.794958368	-1.601716191	-1.40165683
AKAP1	chr17	55176870	55177668	distal	6	-0.387942004	-0.162670408	-0.714633965	0.251735415	0.881087993	0.794958368	-1.601716191	-1.40165683
AKAP1	chr17	55207952	55208728	distal	6	0.305884999	0.276588136	-0.655044825	-1.100088957	0.881087993	0.794958368	-1.601716191	-1.40165683
AKAP1	chr17	55208099	55208748	distal	6	1.609743419	-0.069992853	0.175307223	-0.215176552	0.881087993	0.794958368	-1.601716191	-1.40165683
AKAP10	chr17	19880534	19881937	distal	1	-1.062516555	0.349212752	0.556052158	0.167058557	-0.312198014	-0.696321754	-0.919562244	0.23618293
AKAP10	chr17	19890193	19890554	distal	1	-0.416934702	1.61948211	-0.564939547	0.964584931	-0.312198014	-0.696321754	-0.919562244	0.23618293
AKAP10	chr17	19816130	19816599	distal	1	-0.414918369	-0.065172675	1.279537614	1.738281197	-0.312198014	-0.696321754	-0.919562244	0.23618293
AKAP10	chr17	19880457	19881865	distal	1	-1.038947013	1.002174193	0.581153785	-0.692009669	-0.312198014	-0.696321754	-0.919562244	0.23618293
AKAP10	chr17	19883031	19883884	distal	1	-0.292271113	0.286379935	1.196203999	-0.384020979	-0.312198014	-0.696321754	-0.919562244	0.23618293
AKAP12	chr6	151575689	151576220	distal	4	-0.776037435	-0.457259355	-0.008048677	1.899862459	-0.98421952	-0.635182598	-0.144817311	1.053987785
AKAP12	chr6	151638813	151639832	distal	4	0.311841213	-1.047631056	-1.57936657	0.20899647	-0.98421952	-0.635182598	-0.144817311	1.053987785
AKAP12	chr6	151645139	151645745	distal	4	-0.49071239	0.831678331	1.152465218	0.58286398	-0.98421952	-0.635182598	-0.144817311	1.053987785
AKAP12	chr6	151662543	151663667	distal	4	-0.176953921	1.07350483	-1.243369985	0.069100051	-0.98421952	-0.635182598	-0.144817311	1.053987785
AKAP12	chr6	151594155	151594818	distal	4	-1.313509948	0.494829805	0.266990404	0.953807102	-0.98421952	-0.635182598	-0.144817311	1.053987785
AKAP12	chr6	151560555	151562756	distal	4	-1.105595618	-0.000663514	-1.256226925	0.772783361	-0.98421952	-0.635182598	-0.144817311	1.053987785
AKAP12	chr6	151561014	151562864	distal	4	-0.376915931	1.54551762	-0.593586111	0.115654499	-0.98421952	-0.635182598	-0.144817311	1.053987785
AKAP12	chr6	151612357	151612812	distal	4	-1.161595341	-0.264543113	0.022692077	-0.433055521	-0.98421952	-0.635182598	-0.144817311	1.053987785
AKAP12	chr6	151627851	151628959	distal	4	0.253989233	-0.789703686	-0.501522053	-0.178504633	-0.98421952	-0.635182598	-0.144817311	1.053987785
AKAP12	chr6	151614413	151615247	distal	4	-0.635957882	-0.732285416	-0.463505032	-0.040424938	-0.98421952	-0.635182598	-0.144817311	1.053987785
AKAP13	chr15	86162318	86162676	distal	2	-0.736633668	-0.1836154	0.510503337	1.360524385	1.010929442	1.414285132	-0.467759874	-1.295568256
AKAP13	chr15	85973394	85974691	distal	2	-0.000126522	-0.23591637	-0.820673912	2.329379307	1.010929442	1.414285132	-0.467759874	-1.295568256
AKAP13	chr15	86254916	86255284	distal	2	0.304611418	-0.731953073	0.288602411	1.923974376	1.010929442	1.414285132	-0.467759874	-1.295568256
AKAP13	chr15	86003591	86004058	distal	2	0.486856174	0.000114009	-1.121854671	0.511105522	1.010929442	1.414285132	-0.467759874	-1.295568256
AKAP13	chr15	85988046	85988530	distal	2	-0.522652402	-0.044728802	-0.894707457	1.566649555	1.010929442	1.414285132	-0.467759874	-1.295568256
AKAP13	chr15	85986944	85987577	distal	2	-0.520178782	0.32151775	-1.360973575	1.070712135	1.010929442	1.414285132	-0.467759874	-1.295568256
AKAP13	chr15	86160475	86161857	distal	2	-0.421874754	0.314495193	1.006732595	1.956091417	1.010929442	1.414285132	-0.467759874	-1.295568256
AKAP13	chr15	86153897	86154265	distal	2	-0.372841105	-0.177556137	2.094099457	0.389416129	1.010929442	1.414285132	-0.467759874	-1.295568256
AKAP13	chr15	86219471	86219825	distal	2	-0.692838933	0.72830016	-0.816554427	-0.054240747	1.010929442	1.414285132	-0.467759874	-1.295568256
AKAP13	chr15	86002522	86002940	distal	2	-0.736961055	0.51200187	1.890730259	0.907398773	1.010929442	1.414285132	-0.467759874	-1.295568256
AKAP13	chr15	85918123	85918777	distal	2	-0.312221339	-0.707658644	0.821918347	2.061482626	1.010929442	1.414285132	-0.467759874	-1.295568256
AKAP13	chr15	85946959	85948493	distal	2	-0.159046244	-0.86314706	0.017963804	2.099645256	1.010929442	1.414285132	-0.467759874	-1.295568256
AKAP3	chr12	4757618	4758500	promoter	1	-1.072451826	0.896494875	0.509763096	0.123940487	0.300601172	-0.229789057	-0.721650058	1.598139719
AKAP7	chr6	131456260	131457340	promoter	3	1.063116939	0.272602021	-0.94982422	-0.329323888	-0.087188059	-0.393774208	1.665609715	0.860616463
AKAP8	chr19	15489533	15491636	distal	3	-0.031523754	-0.349557336	1.056818686	-0.438181265	-0.903793031	-0.55966334	1.477243535	1.008507078
AKAP8	chr19	15489439	15491566	distal	3	-0.767688975	-0.357611372	0.647443107	1.729319485	-0.903793031	-0.55966334	1.477243535	1.008507078
AKAP8	chr19	15486620	15487597	promoter	3	-0.373649982	-0.232873963	1.87525864	0.391380172	-0.903793031	-0.55966334	1.477243535	1.008507078
AKAP8	chr19	15488547	15489257	distal	3	-1.055769097	0.286989516	1.18002207	0.568879949	-0.903793031	-0.55966334	1.477243535	1.008507078
AKIRIN1	chr1	39456369	39457222	distal	4	-0.149905599	0.499284764	0.768955981	-0.776962625	-0.982253221	-1.336469304	-0.266057498	0.64575272
AKIRIN1	chr1	39456703	39457839	promoter	4	-0.924846098	1.165078457	-0.352866596	-0.631514995	-0.982253221	-1.336469304	-0.266057498	0.64575272
AKIRIN1	chr1	39467213	39467941	distal	4	0.340822219	-0.716377663	0.076622005	1.430107619	-0.982253221	-1.336469304	-0.266057498	0.64575272
AKNA	chr9	117149737	117150046	distal	2	0.099274526	-1.355203956	-0.657891491	-0.975340386	0.60629247	1.254704358	-0.357558722	-1.417435423
AKNA	chr9	117160045	117161176	distal	2	-0.133236695	0.265619222	-0.269696035	0.193315159	0.60629247	1.254704358	-0.357558722	-1.417435423
AKNA	chr9	117159942	117161123	distal	2	0.029248106	-0.393487784	-0.199764382	0.345167543	0.60629247	1.254704358	-0.357558722	-1.417435423
AKNAD1	chr1	109370724	109371174	distal	5	-1.136800654	0.788749939	0.73908719	0.968318172	-0.039070889	-0.538709507	0.957231225	-0.469601008
AKNAD1	chr1	109511659	109512548	distal	5	-0.659545497	-0.505812413	1.52536322	1.522521974	-0.039070889	-0.538709507	0.957231225	-0.469601008
AKNAD1	chr1	109388564	109389279	distal	5	-0.395918196	0.521492661	0.286074178	-0.983491094	-0.039070889	-0.538709507	0.957231225	-0.469601008
AKNAD1	chr1	109505199	109506390	distal	5	-0.963786561	2.265560139	-0.435195996	-0.697607369	-0.039070889	-0.538709507	0.957231225	-0.469601008
AKR1B1	chr7	134143477	134144227	distal	6	0.7205305	-0.764456087	-0.76624358	-0.626072319	1.052559988	0.581864667	-1.060777634	-0.91029267
AKR1B1	chr7	134116884	134117920	distal	6	-1.156355289	0.42964575	0.688750122	0.254640474	1.052559988	0.581864667	-1.060777634	-0.91029267
AKR1B10	chr7	134232042	1342325491	distal	5	-0.133330684	1.746821409	0.109156725	-0.07584599	0.075332934	1.179853467	1.607503717	-0.773745999
AKR1B15	chr7	134232042	134232549	promoter	5	-0.133330684	1.746821409	0.109156725	-0.07584599	-0.589347104	1.23804842	1.532470131	0.587946065
AKR1D1	chr7	137686257	137687467	promoter	1	-0.966204323	0.049911364	-0.464589689	1.40329589	-0.949395876	0.459026334	0.103742336	2.16194896
AKR1D1	chr7	137714531	137715402	distal	1	-0.614870681	-0.527633664	1.230113	1.875587694	-0.949395876	0.459026334	0.103742336	2.16194896
AKR1D1	chr7	137758903	137759769	distal	1	-0.434011832	-0.935990986	0.948030134	1.888886954	-0.949395876	0.459026334	0.103742336	2.16194896
AKR1E2	chr10	4867985	4868868	promoter	5	-0.546294872	0.716277179	0.901262821	0.606791277	0.560927563	0.562871875	1.171568219	0.406645054
AKR1E2	chr10	4891806	4892232	distal	5	-0.677374968	0.018208248	-0.451762097	1.612530439	0.560927563	0.562871875	1.171568219	0.406645054
AKR1E2	chr10	4868149	4868998	distal	5	-1.032006742	-0.150712585	-0.620581074	-0.223204718	0.560927563	0.562871875	1.171568219	0.406645054
AKT1S1	chr19	50390707	503913001	distal	3	0.996056208	-0.533438448	-0.104338499	-0.993411449	-0.491671473	-0.076744928	1.33605725	0.939297143
AKT1S1	chr19	50384894	50385498	distal	3	0.334930082	0.558796266	0.231951729	-0.702609359	-0.491671473	-0.076744928	1.33605725	0.939297143
AKT2	chr19	40790674	40791925	distal	2	-0.807415184	-0.224865621	0.032035469	-0.376915516	0.580827306	1.311310947	-0.385864836	-1.947851296
AKT2	chr19	40790455	40791804	distal	2	0.287403393	-1.098327428	-0.160699318	1.246978966	0.580827306	1.311310947	-0.385864836	-1.947851296
AL009178.1	chr6	168197132	168199253	promoter	5	0.129671738	0.281185055	-0.600096069	0.195018019	0.07939572	0.642829436	1.382525155	-0.882716817
AL021546.6	chr12	120906247	120908542	distal	3	-0.858775554	0.094767876	1.78631655	-0.647733581	-0.486671887	-0.473176279	2.271048083	0.478326645
AL021546.6	chr12	120904325	1209047411	distal	3	0.285794677	0.274984125	0.60831119	-0.648690439	-0.486671887	-0.473176279	2.271048083	0.478326645
AL049747.1	chr22	36018388	36019119	distal	3	0.605803258	-0.403110683	-1.256327487	-0.155677269	-0.711515003	0.019541333	0.642328022	0.267034162
AL079342.1	chr6	89672905	89674039	promoter	4	0.397358366	-0.924476316	0.338480101	0.485866134	-0.90252142	-0.717098674	-0.043389343	0.963307221
AL117190.2	chr14	101294246	101294740	promoter	5	0.644008944	0.844968274	-0.808688012	-0.419134041	-0.737641174	-0.293582875	1.987044445	0.23444151
AL121761.2	chr20	19737344	19739097	promoter	4	-0.533186997	-0.036079874	1.182274253	-0.165828639	-0.78874895	0.063903048	0.665120724	1.299263814
AL121761.2	chr20	19747617	19748219	distal	4	-0.25983648	-0.819416947	-0.287389716	-1.317199587	-0.78874895	0.063903048	0.665120724	1.299263814
AL121761.2	chr20	19737379	19739990	distal	4	0.090002986	0.081867401	-0.561323045	-0.8762168	-0.78874895	0.063903048	0.665120724	1.299263814
AL133373.1	chr14	92036221	92036654	distal	4	-0.017423713	1.011529026	0.667007425	1.408220708	-0.96948557	-0.948119829	0.774589142	1.104530847
AL133373.1	chr14	92040479	92040786	distal	4	-0.121676751	-1.249347999	-0.019263308	-0.10415012	-0.96948557	-0.948119829	0.774589142	1.104530847
AL136218.1	chr13	50017625	50019294	promoter	3	0.991771034	-0.649541019	0.801534923	-0.804073519	-0.335324628	-0.089066415	1.807955485	0.739559108
AL138764.1	chr10	13341386	133425921	distal	3	0.099547724	0.128797352	0.114918957	0.127892323	-1.196650914	-1.07818553	1.137640281	1.032924851
AL359091.2	chr9	131061981	131062673	distal	4	-1.390687724	-0.35604795	-0.500381598	1.20797847	-0.756508111	-0.608915732	0.82847212	1.014707383
AL359091.2	chr9	131070648	131071138	distal	4	-0.551868042	-0.504983145	0.491693806	1.954169104	-0.756508111	-0.608915732	0.82847212	1.014707383
AL359091.2	chr9	131067119	131068009	distal	4	-0.287932281	-0.420359698	0.90728279	1.758920014	-0.756508111	-0.608915732	0.82847212	1.014707383
AL360004.1	chr9	132906649	132907358	promoter	4	-0.740946554	-0.800014928	0.799878781	1.995574065	-0.851701789	-0.223540686	0.054716761	1.36690973
AL450307.1	chr10	133603325	133603778	distal	2	1.303069606	-0.05139785	-0.042084959	-1.32317456	0.821285849	1.58528393	0.229187019	-1.050418177
ALAD	chr9	116163162	116164332	distal	4	-0.605709289	-0.056042077	1.29113097	-0.199509427	-0.929140407	-0.493785667	0.391653041	1.189233038
ALAD	chr9	116149294	116149881	distal	4	0.471958021	-0.900168206	-0.127084376	0.097746743	-0.929140407	-0.493785667	0.391653041	1.189233038
ALAD	chr9	116161805	116162886	distal	4	-0.139178342	-0.493184491	0.5491864	1.620265043	-0.929140407	-0.493785667	0.391653041	1.189233038
ALAD	chr9	116160392	116161416	distal	4	-0.778709573	-0.026812945	0.993227874	0.563598005	-0.929140407	-0.493785667	0.391653041	1.189233038
ALAD	chr9	116172076	116173458	distal	4	-1.117109408	0.063193005	1.038979874	1.500922258	-0.929140407	-0.493785667	0.391653041	1.189233038
ALCAM	chr3	105280656	105281378	distal	1	-0.361214448	-0.639611924	0.542322802	2.120663227	-0.602633752	-0.379554421	-0.549237212	1.555409579
ALCAM	chr3	105085027	105085953	distal	1	-0.077043135	1.06566421	0.33596042	-0.451947286	-0.602633752	-0.379554421	-0.549237212	1.555409579
ALCAM	chr3	105085228	105086851	distal	1	0.342819195	0.960848929	-0.6038393	0.736477531	-0.602633752	-0.379554421	-0.549237212	1.555409579
ALCAM	chr3	105159387	105159843	promoter	1	-0.092104119	-0.344108616	1.700651064	1.392305974	-0.602633752	-0.379554421	-0.549237212	1.555409579
ALCAM	chr3	105086246	105087297	distal	1	-0.339324234	-0.507277552	0.248392612	0.142694238	-0.602633752	-0.379554421	-0.549237212	1.555409579
ALDH16A1	chr19	49979237	49980002	distal	4	-0.490863308	0.093921967	-0.630796798	-0.956003732	-0.613777153	-0.930130606	0.136958051	0.565802646
ALDH16A1	chr19	49981952	49982461	distal	4	-0.311667274	-0.480106672	-1.365918094	1.508915177	-0.613777153	-0.930130606	0.136958051	0.565802646
ALDH16A1	chr19	49971472	49972632	distal	4	0.440795275	-0.140086042	0.113569665	-0.290215119	-0.613777153	-0.930130606	0.136958051	0.565802646
ALDH16A1	chr19	49954907	49955653	promoter	4	-0.910076714	-0.579575966	1.956524824	0.371057219	-0.613777153	-0.930130606	0.136958051	0.565802646
ALDH16A1	chr19	49977080	49977589	distal	4	-0.041268774	-0.259999633	-0.578811252	-0.141139354	-0.613777153	-0.930130606	0.136958051	0.565802646
ALDH1B1	chr9	38392322	38393353	promoter	1	-1.068338715	0.040175111	-0.520496953	-0.79685427	-0.752716794	-0.381592379	-0.39045436	0.030719298
ALDH1L1	chr3	125899461	125899922	promoter	1	0.090675736	-0.072563195	0.015120727	-0.217469599	-0.302990102	-0.014424723	0.016944037	1.9347768
ALDH1L2	chr12	105485944	105486565	distal	6	0.30298041	1.65668929	-0.611444399	-1.317234699	-0.089926277	-0.194248707	-0.606749555	-0.591812011
ALDH1L2	chr12	105477444	105478858	promoter	6	-0.699083337	-0.003904019	0.302666161	-0.185351143	-0.089926277	-0.194248707	-0.606749555	-0.591812011
ALDH2	chr12	112203485	112203943	promoter	3	-0.051225787	-1.103619652	0.275324369	0.766193493	-0.789554218	-0.836225638	0.198569722	-0.047955298
ALDH3A1	chr17	19650477	19650870	promoter	1	1.108197337	-0.110573592	-0.404648769	-1.001865893	-0.438475426	-0.398801804	0.131121646	1.576347774
ALDH3A2	chr17	19551375	19552759	distal	6	-0.73244547	0.579202025	1.647246829	-0.410408407	0.020712997	-0.407516006	-1.205312286	-1.115579142
ALDH3A2	chr17	19550454	19552613	promoter	6	-0.991123549	0.78943245	-0.618595335	1.35362472	0.020712997	-0.407516006	-1.205312286	-1.115579142
ALDH3B1	chr11	67797650	67798792	distal	6	0.432988323	0.046351692	1.456069852	-1.112052775	0.863810671	0.281115267	-1.597181821	-0.880922954
ALDH3B1	chr11	67779764	67780317	promoter	6	0.8493416	-0.740621919	-1.045962696	-0.480387063	0.863810671	0.281115267	-1.597181821	-0.880922954
ALDH3B1	chr11	67805419	67809511	distal	6	1.010092477	-0.101990872	-0.305804659	-1.161747081	0.863810671	0.281115267	-1.597181821	-0.880922954
ALDH3B1	chr11	67797418	67798693	distal	6	0.531308542	1.401798608	-0.8918348	-0.154003857	0.863810671	0.281115267	-1.597181821	-0.880922954
ALDH8A1	chr6	135239867	135240302	distal	2	-0.168038668	-0.730741954	1.546463441	1.508459018	1.28023834	0.743168471	-0.009815123	-1.861192683
ALG10B	chr12	38710235	38710702	promoter	1	-0.7035725	-1.441491816	0.935254454	1.643635611	-0.104999163	-0.353558305	-0.289624306	1.148262589
ALG12	chr22	50311368	50312818	distal	6	-0.396581287	1.484929337	1.115535202	-0.812709368	0.624874297	1.141976359	-1.008593656	-0.637409006
ALG12	chr22	50311508	50313091	promoter	6	0.080545525	-0.562481828	0.121380557	-0.301535379	0.624874297	1.141976359	-1.008593656	-0.637409006
ALG14	chr1	95547469	95547862	distal	1	-0.355389101	-0.538363048	-0.020272962	2.311137789	-0.875279027	-0.561214675	-0.649244849	1.185167204
ALG14	chr1	95537967	95538835	distal	1	0.243025801	0.662195796	0.004560111	-0.289698083	-0.875279027	-0.561214675	-0.649244849	1.185167204
ALG14	chr1	95442291	95443048	distal	1	-0.217265933	-0.873982551	-0.169376249	2.005553109	-0.875279027	-0.561214675	-0.649244849	1.185167204
ALG2	chr9	101983405	101984934	promoter	4	-1.357477185	1.78956976	-0.859382507	0.315361703	-0.945335781	-1.673336322	0.057590937	0.762904577
ALG3	chr3	183966497	183968505	promoter	4	0.507040669	-0.054631999	0.190635793	-0.199796591	-0.496123474	-1.040674282	0.1260438	1.279120633
ALG5	chr13	37574670	375755941	distal	4	-0.538872256	-0.89957333	1.836759325	0.507861463	-0.801115837	-1.197141722	0.97035337	1.22577832
ALKBH3	chr11	43945285	43946612	distal	2	0.061317246	-0.480138001	-0.741266639	-0.816465169	0.791900147	1.201972202	0.580039737	-0.584552064
ALKBH5	chr17	18104947	18105239	distal	2	-0.113690647	-0.642616634	2.11743421	0.763698329	1.064612581	0.676915434	-0.802240337	-1.633819214
ALKBH7	chr19	6372042	6373830	promoter	3	-1.118839733	0.223105069	0.470892138	0.075486726	-0.853053619	-0.661611825	1.429940633	0.928922366
ALKBH8	chr11	107436027	107436645	promoter	3	-0.254293824	-0.896627267	1.172124711	0.046999803	-1.251312809	-0.329251428	1.445918542	0.568472339
ALKBH8	chr11	107436083	107436726	distal	3	0.314063278	-0.377096569	-0.075285107	-0.555727189	-1.251312809	-0.329251428	1.445918542	0.568472339
ALLC	chr2	3709747	3710310	distal	5	-0.618105549	-0.44078501	1.332303077	1.673832124	0.170979396	-0.57309903	0.697100862	-0.554114211
ALOX5	chr10	45913680	45915353	distal	5	-0.146897594	-0.451856932	-0.358466249	0.588946811	-0.718385831	-0.694804166	-0.661850833	-0.691151753
ALOX5	chr10	45938134	45938733	promoter	5	0.568016902	-0.171246434	0.046880864	-0.022064877	-0.718385831	-0.694804166	-0.661850833	-0.691151753
ALOX5	chr10	45868729	45870265	distal	5	-1.274139927	-0.835289016	0.366953698	-0.066166608	-0.718385831	-0.694804166	-0.661850833	-0.691151753
ALOX5	chr10	45945453	45946305	distal	5	0.308113462	-0.064652364	0.955918251	1.773298769	-0.718385831	-0.694804166	-0.661850833	-0.691151753
ALOX5	chr10	45871508	45872384	distal	5	-0.481313063	0.455490628	-0.59539445	0.302930014	-0.718385831	-0.694804166	-0.661850833	-0.691151753
ALOX5	chr10	45871244	45872249	distal	5	-0.435408277	1.059738215	0.736487356	0.810564181	-0.718385831	-0.694804166	-0.661850833	-0.691151753
ALOX5	chr10	45882000	45882988	distal	5	-1.0622244	0.120366014	1.201194949	1.736588804	-0.718385831	-0.694804166	-0.661850833	-0.691151753
ALOX5	chr10	45902928	45904417	distal	5	-0.586956097	0.006377372	-0.216499049	2.325962017	-0.718385831	-0.694804166	-0.661850833	-0.691151753
ALPK2	chr18	56236532	56237483	distal	2	-0.199492683	1.704018982	-0.141978944	0.808571789	0.70853983	1.201041932	0.36478806	-1.303698469
ALPK2	chr18	56237189	56237900	distal	2	-0.217462651	-0.005126527	-0.122384536	2.113480871	0.70853983	1.201041932	0.36478806	-1.303698469
ALPK2	chr18	56273140	56274027	distal	2	-0.692573729	-0.422366262	0.111955118	2.304081641	0.70853983	1.201041932	0.36478806	-1.303698469
ALPK2	chr18	56220457	56221082	distal	2	-0.039197143	-0.154838029	2.229162819	0.069546586	0.70853983	1.201041932	0.36478806	-1.303698469
ALPL	chr1	21864553	21865157	distal	1	1.462989855	0.347227297	-0.458941751	-0.741987351	-0.698910147	-0.922055711	-0.241027542	1.308045429
ALPL	chr1	21834831	21836321	distal	1	0.662775295	-0.245430265	0.563716028	1.777136801	-0.698910147	-0.922055711	-0.241027542	1.308045429
ALPL	chr1	21830047	21830597	distal	1	0.588356404	0.487196183	0.184369726	1.726842393	-0.698910147	-0.922055711	-0.241027542	1.308045429
ALPL	chr1	21833781	21834443	distal	1	0.144668496	-0.945905782	0.931919652	1.939333444	-0.698910147	-0.922055711	-0.241027542	1.308045429
ALPL	chr1	21842634	21842950	distal	1	0.002681531	0.313862532	-0.440200218	0.289984321	-0.698910147	-0.922055711	-0.241027542	1.308045429
ALPPL2	chr2	233283149	233286344	distal	3	-0.156116724	-1.117707509	-0.168465012	0.23403956	-1.075942976	-0.287424578	1.298153061	0.949730007
ALPPL2	chr2	233271163	233273363	distal	3	-0.083515022	0.841429207	1.949853964	-0.005683728	-1.075942976	-0.287424578	1.298153061	0.949730007
ALPPL2	chr2	233269029	233270018	promoter	3	-0.049792098	-0.26480741	2.258230693	-0.325767711	-1.075942976	-0.287424578	1.298153061	0.949730007
ALPPL2	chr2	233270816	233271918	distal	3	-0.18167167	-0.472449686	1.210577341	0.057346108	-1.075942976	-0.287424578	1.298153061	0.949730007
ALPPL2	chr2	233275562	233276713	distal	3	-0.048112235	0.330215261	-0.187681825	1.210105668	-1.075942976	-0.287424578	1.298153061	0.949730007
ALPPL2	chr2	233274805	233276593	distal	3	-0.504290642	1.050628904	1.773737188	0.211455909	-1.075942976	-0.287424578	1.298153061	0.949730007
ALS2CR12	chr2	202210109	202211917	distal	3	-0.690404207	0.098144553	1.966944058	0.814251789	-0.377321645	-0.763520412	2.067085651	0.28427087
ALS2CR12	chr2	202209873	202211226	promoter	3	-0.188766927	-0.862825551	1.138371597	1.840424268	-0.377321645	-0.763520412	2.067085651	0.28427087
ALX1	chr12	85671959	85672496	promoter	4	0.422594519	0.065335622	0.856203053	-1.137434668	-0.579257919	-0.565716857	0.31344635	2.189395313
ALX1	chr12	85673941	85675209	distal	4	0.166614981	0.27212755	-0.821078874	2.192365594	-0.579257919	-0.565716857	0.31344635	2.189395313
ALX1	chr12	85673492	85674914	distal	4	0.351649655	0.092381621	0.25417062	-0.73129757	-0.579257919	-0.565716857	0.31344635	2.189395313
ALX4	chr11	44285955	44286780	distal	3	0.738943781	0.674497433	-0.422014725	-1.614676553	-0.498869402	-0.471932709	0.347543584	0.207797436
ALX4	chr11	44330379	44331654	distal	3	-0.112331128	1.590412446	-0.127982001	0.840619644	-0.498869402	-0.471932709	0.347543584	0.207797436
ALX4	chr11	44325902	44326565	distal	3	-0.293335267	2.118052953	0.251318716	0.306323485	-0.498869402	-0.471932709	0.347543584	0.207797436
ALYREF	chr17	79858717	79859412	distal	3	0.054760098	-0.26438676	2.243430211	0.353522635	-0.95130577	-0.575866341	1.223774751	0.347784777
ALYREF	chr17	79853157	79853608	distal	3	-0.346943694	1.159264253	1.456851391	-0.054126194	-0.95130577	-0.575866341	1.223774751	0.347784777
ALYREF	chr17	79844130	79844817	promoter	3	0.043609678	1.297978073	1.445367287	-0.819707548	-0.95130577	-0.575866341	1.223774751	0.347784777
ALYREF	chr17	79849092	79850176	distal	3	-1.059629601	-0.45973497	1.01053988	-0.616312061	-0.95130577	-0.575866341	1.223774751	0.347784777
ALYREF	chr17	79855232	79856505	distal	3	-0.109946021	1.114002468	1.506198142	0.535582626	-0.95130577	-0.575866341	1.223774751	0.347784777
ALYREF	chr17	79857334	79858979	distal	3	0.193254962	0.228256037	-1.136215646	-0.24446422	-0.95130577	-0.575866341	1.223774751	0.347784777
AMACR	chr5	34007622	34008653	distal	2	-0.759052151	-0.220120335	0.017545574	0.722410216	0.844449767	0.963411645	-0.181535336	-1.645363013
AMACR	chr5	34007468	34008601	promoter	2	1.048337529	1.075418337	-0.61221734	-0.956227216	0.844449767	0.963411645	-0.181535336	-1.645363013
AMBRA1	chr11	46498255	46499180	distal	6	0.429381679	-1.017671717	0.439974981	1.744862549	1.050934858	1.660871888	-1.005765442	-0.968677729
AMBRA1	chr11	46623871	46624415	distal	6	-0.385495968	0.086878954	1.466162656	1.529116132	1.050934858	1.660871888	-1.005765442	-0.968677729
AMBRA1	chr11	46485178	46485743	distal	6	0.19977579	-0.467903115	-0.332246719	2.257819909	1.050934858	1.660871888	-1.005765442	-0.968677729
AMBRA1	chr11	46615076	46615966	distal	6	-0.072111054	0.547535608	0.792312239	0.936157371	1.050934858	1.660871888	-1.005765442	-0.968677729
AMBRA1	chr11	46620211	46620636	distal	6	-0.429813794	-0.119166698	1.890930226	0.424119797	1.050934858	1.660871888	-1.005765442	-0.968677729
AMBRA1	chr11	46529227	46530089	distal	6	-0.093380045	0.602881832	0.253722522	0.348407112	1.050934858	1.660871888	-1.005765442	-0.968677729
AMBRA1	chr11	46521357	46521864	distal	6	-0.954265636	-0.633281584	-0.437229604	-5.44E-05	1.050934858	1.660871888	-1.005765442	-0.968677729
AMBRA1	chr11	46593349	46594066	distal	6	-0.160688008	0.610933103	0.991163978	1.579600751	1.050934858	1.660871888	-1.005765442	-0.968677729
AMDHD1	chr12	96336178	96337549	promoter	3	0.590651075	0.86443975	-1.309128339	0.505584028	-0.452105876	-0.538615101	1.470002204	1.474962281
AMER2	chr13	25744452	25745569	promoter	5	0.208332644	-0.788898084	0.781349648	0.077393578	-0.436780761	-0.847312995	0.497137528	-0.79820457
AMHR2	chr12	53814217	53814962	promoter	5	-1.502055363	-0.046494438	0.27021518	0.477973946	-0.321439047	0.178962141	0.257562028	-0.55640424
AMHR2	chr12	53834629	53836146	distal	5	0.257164148	-0.183953929	1.776316962	-0.207231719	-0.321439047	0.178962141	0.257562028	-0.55640424
AMHR2	chr12	53830059	53831316	distal	5	-0.649072298	0.695456349	2.047779296	0.455712932	-0.321439047	0.178962141	0.257562028	-0.55640424
AMN	chr14	103388930	103390604	distal	2	0.997699117	0.036249004	-0.205694048	-0.902086364	0.206224691	0.612198084	-0.85593986	-1.993401554
AMN	chr14	103388520	103389499	distal	2	0.009328063	0.76097566	-0.27052619	-1.141022502	0.206224691	0.612198084	-0.85593986	-1.993401554
AMN	chr14	103393761	103397295	distal	2	0.619844876	-0.398627378	-0.810591124	-1.60011941	0.206224691	0.612198084	-0.85593986	-1.993401554
AMN1	chr12	31868116	31868854	promoter	6	-0.618047144	-0.648858019	0.032690445	0.990262922	1.227297379	0.049022685	-1.169953904	-0.436081424
AMN1	chr12	31886503	31887142	distal	6	-0.544718618	1.026844703	1.824468811	0.18827585	1.227297379	0.049022685	-1.169953904	-0.436081424
AMN1	chr12	31884549	31885269	distal	6	0.256352382	0.760886799	-0.852736914	-0.516941291	1.227297379	0.049022685	-1.169953904	-0.436081424
AMN1	chr12	31881193	31882493	distal	6	-0.463641601	-0.762448843	0.813340946	1.23239047	1.227297379	0.049022685	-1.169953904	-0.436081424
AMN1	chr12	31881376	31883148	distal	6	0.228911495	1.053343994	-0.832051843	-0.348192511	1.227297379	0.049022685	-1.169953904	-0.436081424
AMN1	chr12	31885783	31886335	distal	6	-1.345459399	0.286197485	0.987948793	-0.715217293	1.227297379	0.049022685	-1.169953904	-0.436081424
AMOTL1	chr11	94500012	94502883	distal	2	-1.086704436	0.073232274	0.287323444	0.90042887	0.785967217	0.858423375	-0.953518446	-1.577640236
AMOTL2	chr3	134085916	134086749	distal	1	0.500837906	0.425822931	-1.590897544	1.161853947	-0.807054538	-0.634299206	-0.779031937	0.720916782
AMOTL2	chr3	134091616	134094585	distal	1	0.058780387	0.553955059	-0.652107589	1.083841587	-0.807054538	-0.634299206	-0.779031937	0.720916782
AMOTL2	chr3	134100740	134101117	distal	1	0.569465593	-0.222730216	-1.154146777	-0.897927316	-0.807054538	-0.634299206	-0.779031937	0.720916782
AMOTL2	chr3	134096936	134097723	distal	1	0.454693087	-1.737408773	-1.121713969	0.292846973	-0.807054538	-0.634299206	-0.779031937	0.720916782
AMOTL2	chr3	134090378	134090938	promoter	1	0.043940719	-1.187497044	-0.638794308	1.90339574	-0.807054538	-0.634299206	-0.779031937	0.720916782
AMPD2	chr1	110162278	110163970	promoter	6	0.345223524	0.856429416	0.489512564	1.253152069	0.853623684	1.069923268	-1.303072962	-1.510047759
AMPH	chr7	38670172	38671074	promoter	6	-0.269812584	-0.264297794	-1.169332066	0.640016682	0.666367466	1.352085945	-0.323586456	0.483622847
ANAPC13	chr3	134203976	134205308	promoter	1	-0.303421966	0.054337261	1.604166971	0.567737015	0.523159395	0.118298155	0.437272252	1.292180315
ANAPC13	chr3	134204063	134205711	distal	1	0.422777066	-0.298768795	0.538163223	-0.537265689	0.523159395	0.118298155	0.437272252	1.292180315
ANAPC15	chr11	71823080	71824506	promoter	3	-0.713224095	0.653858683	-0.839788871	1.67461222	0.535971188	0.408921135	1.332806211	0.744000404
ANAPC16	chr10	73975258	73976366	promoter	1	0.605111365	-0.046557036	0.238009542	-0.214981072	-0.694357658	-1.310905635	-1.073016595	1.735548046
ANAPC16	chr10	74004541	74005096	distal	1	-0.282566352	0.448467898	-0.95096674	-1.195080819	-0.694357658	-1.310905635	-1.073016595	1.735548046
ANAPC2	chr9	140092191	140093606	distal	5	0.752544215	-1.506007423	0.065086924	-0.68362653	0.543299778	0.795113315	1.249618437	-0.557412726
ANAPC2	chr9	140082665	1400842281	distal	5	0.108193051	1.054032311	-0.314601295	0.286842093	0.543299778	0.795113315	1.249618437	-0.557412726
ANAPC5	chr12	121812881	121813592	distal	4	-0.22762966	1.700885278	1.297769164	-0.001753782	-0.7439035	-0.66413547	-0.287551356	0.626770454
ANAPC5	chr12	121789615	121790803	distal	4	-0.650384785	-0.25893688	0.700458286	0.412779935	-0.7439035	-0.66413547	-0.287551356	0.626770454
ANAPC5	chr12	121837235	121838885	distal	4	-0.506988017	1.092012205	1.115354939	0.893657574	-0.7439035	-0.66413547	-0.287551356	0.626770454
ANAPC5	chr12	121789536	121790604	distal	4	1.194428202	-0.892535519	1.174644373	-0.175152717	-0.7439035	-0.66413547	-0.287551356	0.626770454
ANAPC7	chr12	110840885	110841754	promoter	6	-0.184876159	-0.19939357	-0.060359031	1.306345307	0.760673486	1.564778402	-1.572646644	0.205221902
ANAPC7	chr12	110846315	110846978	distal	6	-0.42006649	-0.815552193	-0.589122416	-0.008941879	0.760673486	1.564778402	-1.572646644	0.205221902
ANAPC7	chr12	110841018	110842227	distal	6	-0.725614856	1.355452873	-0.128217755	0.991762248	0.760673486	1.564778402	-1.572646644	0.205221902
ANGEL1	chr14	77278487	77279732	distal	6	-0.603686894	-0.947556097	1.651855906	0.067324596	0.189675954	0.334551555	-2.139445247	-0.662959337
ANGPT4	chr20	893778	894484	distal	5	0.748659243	-0.788490014	-1.05361209	-1.222164165	-0.333403401	-0.671701406	0.419390652	-0.349611719
ANGPT4	chr20	853208	854379	distal	5	0.584972938	-0.372629427	-0.89928197	-1.174432761	-0.333403401	-0.671701406	0.419390652	-0.349611719
ANGPT4	chr20	892414	893118	distal	5	0.599187232	-0.699397165	-1.024532939	-0.847192358	-0.333403401	-0.671701406	0.419390652	-0.349611719
ANGPTL4	chr19	8431950	8432679	distal	4	0.336935295	0.912910772	0.268142623	-1.623699228	-0.771485524	-0.667724261	1.179204043	1.470353604
ANGPTL4	chr19	8439553	8439933	distal	4	-0.235367085	-0.293804399	2.202675948	0.223210158	-0.771485524	-0.667724261	1.179204043	1.470353604
ANK1	chr8	41583221	41583810	distal	6	-0.422342133	-0.937723434	1.259356757	1.469163166	0.508716144	1.283732164	-1.000478876	-0.020128072
ANK1	chr8	41685510	41686447	distal	6	1.190227812	-0.351343017	-0.119385374	-0.488629843	0.508716144	1.283732164	-1.000478876	-0.020128072
ANK1	chr8	41654964	41655456	distal	6	0.435395521	-0.497514226	-0.657125293	-0.801061933	0.508716144	1.283732164	-1.000478876	-0.020128072
ANK1	chr8	41559128	41559671	distal	6	-0.750100188	0.782463961	-0.016381238	0.649565274	0.508716144	1.283732164	-1.000478876	-0.020128072
ANK1	chr8	41676065	41676810	distal	6	-0.616011146	-0.176277545	0.017642507	1.332348965	0.508716144	1.283732164	-1.000478876	-0.020128072
ANK1	chr8	41510945	41511974	distal	6	0.390999592	0.057425783	0.327043296	-0.939341676	0.508716144	1.283732164	-1.000478876	-0.020128072
ANK1	chr8	41692098	41692606	distal	6	0.459788016	0.39524729	0.143572332	-0.45748603	0.508716144	1.283732164	-1.000478876	-0.020128072
ANK1	chr8	41676150	41676843	distal	6	0.634400884	-0.085050097	0.229115365	-0.270992575	0.508716144	1.283732164	-1.000478876	-0.020128072
ANK1	chr8	41753473	41755288	distal	6	-0.834534243	0.671798064	-0.025674824	1.234652605	0.508716144	1.283732164	-1.000478876	-0.020128072
ANK1	chr8	41648060	41648436	distal	6	0.537450014	1.98129644	-0.207294899	-0.735314096	0.508716144	1.283732164	-1.000478876	-0.020128072
ANKEF1	chr20	10015367	10016090	promoter	6	-0.841352725	-0.484098273	1.369789958	0.090315211	0.706387729	1.035708324	-0.646079182	-0.188018405
ANKHD1	chr5	139926759	1399282751	distal	3	-0.657509599	-0.002084845	0.286953796	1.144178627	-0.653691141	-0.766050458	1.0010017	0.596955689
ANKHD1	chr5	139936545	139937546	distal	3	0.390309196	-0.68949335	0.710503781	-0.130064131	-0.653691141	-0.766050458	1.0010017	0.596955689
ANKHD1	chr5	139936800	139937755	distal	3	-0.922422177	1.478261529	0.632166949	0.192205347	-0.653691141	-0.766050458	1.0010017	0.596955689
ANKK1	chr11	113258297	113258996	promoter	1	0.243918895	-1.023522128	-1.110288954	0.016611127	-0.198457062	-0.819069328	-0.413560553	0.241633001
ANKLE1	chr19	17407848	17408231	distal	2	-0.893958106	-0.507264088	-0.286270103	-0.511332521	-0.11372652	1.865953729	-0.109957333	-1.462253898
ANKLE1	chr19	17404296	17405365	distal	2	1.154857	-1.137594247	0.258594807	-1.213130315	-0.11372652	1.865953729	-0.109957333	-1.462253898
ANKLE1	chr19	17392243	17393867	promoter	2	0.358394671	-0.628862438	0.209614062	-0.061328714	-0.11372652	1.865953729	-0.109957333	-1.462253898
ANKLE2	chr12	133344885	133345330	distal	6	-0.678577236	0.960784437	0.723578108	-0.405328308	0.425250221	0.532122255	-1.366422599	-1.476223865
ANKLE2	chr12	133337380	133339209	distal	6	0.830489323	-0.054508243	0.444536103	-0.184362655	0.425250221	0.532122255	-1.366422599	-1.476223865
ANKRD1	chr10	92680858	92681542	distal	6	-1.264758939	-0.824480203	0.31612308	0.829967811	-0.287823591	0.160666862	-0.711920621	-0.736168501
ANKRD1	chr10	92689820	92691337	distal	6	-0.198241923	-1.405891175	-1.330720353	0.689622998	-0.287823591	0.160666862	-0.711920621	-0.736168501
ANKRD1	chr10	92685302	92685810	distal	6	-0.52691407	-0.173483942	-0.017623238	2.079638633	-0.287823591	0.160666862	-0.711920621	-0.736168501
ANKRD11	chr16	89557952	89558607	distal	6	-0.250633769	0.907964485	0.93013189	-0.684374846	-0.21026772	0.146402331	-1.219382429	-1.32352412
ANKRD11	chr16	89370642	89371332	distal	6	0.687641116	-0.843851547	2.064653462	0.27311478	-0.21026772	0.146402331	-1.219382429	-1.32352412
ANKRD11	chr16	89556508	89557756	distal	6	-0.545032727	-0.14774049	0.825978483	-0.251436805	-0.21026772	0.146402331	-1.219382429	-1.32352412
ANKRD11	chr16	89409851	89410766	distal	6	-0.231990806	0.064520446	-0.225742748	-0.424288263	-0.21026772	0.146402331	-1.219382429	-1.32352412
ANKRD11	chr16	89520084	89520453	distal	6	0.478576256	1.709797629	-1.238218202	-1.057332161	-0.21026772	0.146402331	-1.219382429	-1.32352412
ANKRD11	chr16	89555587	895561411	distal	6	-0.282653534	0.25578304	-0.158511618	0.588183442	-0.21026772	0.146402331	-1.219382429	-1.32352412
ANKRD11	chr16	89355835	89356600	distal	6	-0.932006638	-0.884738251	-0.284418077	1.258525847	-0.21026772	0.146402331	-1.219382429	-1.32352412
ANKRD11	chr16	89423455	89424347	distal	6	0.394223746	-0.443609817	-0.887124043	-0.650127059	-0.21026772	0.146402331	-1.219382429	-1.32352412
ANKRD11	chr16	89471843	89472752	distal	6	-0.407208325	-0.255961198	-0.477230941	0.427463492	-0.21026772	0.146402331	-1.219382429	-1.32352412
ANKRD11	chr16	89449217	89450455	distal	6	-0.176685282	-0.982441383	0.34842439	0.064033115	-0.21026772	0.146402331	-1.219382429	-1.32352412
ANKRD11	chr16	89558048	89559187	distal	6	-0.544002365	0.579358273	-0.357714852	-0.521737914	-0.21026772	0.146402331	-1.219382429	-1.32352412
ANKRD11	chr16	89496964	89498029	distal	6	0.035238599	-1.093494291	-1.310829009	0.048613909	-0.21026772	0.146402331	-1.219382429	-1.32352412
ANKRD11	chr16	89435634	89437461	distal	6	-0.103221837	-0.924514237	0.221630883	0.743611648	-0.21026772	0.146402331	-1.219382429	-1.32352412
ANKRD11	chr16	89540194	89540787	distal	6	-0.00441387	-1.1925555	-0.614485086	-0.622572932	-0.21026772	0.146402331	-1.219382429	-1.32352412
ANKRD11	chr16	89388431	89389769	distal	6	-0.600846613	-1.024399068	-0.010139625	1.424216716	-0.21026772	0.146402331	-1.219382429	-1.32352412
ANKRD13A	chr12	110485768	1104868291	distal	2	0.107849576	-0.163151713	0.069895075	-0.99991939	0.988269728	1.067634373	-0.955705087	-1.433430636
ANKRD13A	chr12	110486100	110487012	distal	2	-0.079111068	-0.491614146	1.063298931	0.396721522	0.988269728	1.067634373	-0.955705087	-1.433430636
ANKRD13D	chr11	67055717	67057404	promoter	4	-0.64744199	-0.187506568	0.643436834	0.494495054	-0.744232295	-0.619756847	0.106540431	0.566007377
ANKRD13D	chr11	67068979	67072437	distal	4	-0.388474228	-0.342906135	-0.314551466	0.202332178	-0.744232295	-0.619756847	0.106540431	0.566007377
ANKRD13D	chr11	67077609	67079973	distal	4	0.229430478	-0.33661571	0.039602033	-0.362582178	-0.744232295	-0.619756847	0.106540431	0.566007377
ANKRD16	chr10	5930586	5933007	promoter	3	0.612774185	-0.032042934	0.832331276	-0.445490176	-0.595313444	-0.58921104	-0.008285362	-0.133307497
ANKRD16	chr10	5930799	5933075	distal	3	-0.696279394	-0.256493072	0.821374165	1.172690056	-0.595313444	-0.58921104	-0.008285362	-0.133307497
ANKRD16	chr10	5895329	5895976	distal	3	-0.016089562	0.039142036	0.196757236	0.872028962	-0.595313444	-0.58921104	-0.008285362	-0.133307497
ANKRD17	chr4	73969698	73970239	distal	6	-0.301866638	-0.682234159	0.024642187	1.730502936	1.044973868	0.450949319	-1.975052241	-0.477930317
ANKRD17	chr4	74123852	74125608	distal	6	-0.998516489	-0.437038641	0.939080958	0.526939393	1.044973868	0.450949319	-1.975052241	-0.477930317
ANKRD17	chr4	73989614	73990425	distal	6	-0.672097756	-0.00731476	1.053577024	2.014735724	1.044973868	0.450949319	-1.975052241	-0.477930317
ANKRD17	chr4	74123486	74125490	distal	6	-0.353128934	-1.515363026	-0.117253751	-0.124408388	1.044973868	0.450949319	-1.975052241	-0.477930317
ANKRD17	chr4	73934752	739363311	distal	6	-1.368219216	0.708264847	-0.785176739	-1.080611258	1.044973868	0.450949319	-1.975052241	-0.477930317
ANKRD18B	chr9	33523445	33524709	promoter	1	-0.056476147	0.226410967	-0.846513626	0.908346027	-0.570561677	-0.759451613	-0.511332864	0.434418358
ANKRD23	chr2	97522828	975258231	distal	1	-0.19580994	-0.221835605	0.938111171	-1.075843885	-1.019269831	-0.327544119	-0.403043463	0.443216631
ANKRD23	chr2	97533565	97535104	distal	1	-0.195297673	0.015199398	1.857716801	0.368829554	-1.019269831	-0.327544119	-0.403043463	0.443216631
ANKRD24	chr19	4233140	4233900	distal	6	-0.294911108	0.308432941	0.455501077	1.158112918	0.961537086	1.410869004	-1.075441679	-0.794871277
ANKRD24	chr19	4208618	4209146	distal	6	-1.013544856	0.850430303	0.723589466	-0.127276276	0.961537086	1.410869004	-1.075441679	-0.794871277
ANKRD24	chr19	4217378	4218076	distal	6	0.641395192	0.139843291	-1.214916581	-1.400223093	0.961537086	1.410869004	-1.075441679	-0.794871277
ANKRD27	chr19	33165630	33168192	distal	6	-0.652455253	1.745572163	-0.124351868	-0.865224743	0.959653426	1.103357732	-1.198833677	-1.242569946
ANKRD27	chr19	33144066	33144779	distal	6	-0.092563871	0.054550402	-0.465239799	-0.770927959	0.959653426	1.103357732	-1.198833677	-1.242569946
ANKRD27	chr19	33165437	33166748	promoter	6	-0.429965251	0.041917819	-0.541397514	0.465901932	0.959653426	1.103357732	-1.198833677	-1.242569946
ANKRD27	chr19	33142664	33143499	distal	6	1.453850073	-0.307903834	-0.58942027	-1.217867966	0.959653426	1.103357732	-1.198833677	-1.242569946
ANKRD29	chr18	21187472	21187946	distal	1	0.565232163	-1.260002093	-0.430604335	0.284350733	-0.152475884	-0.104095261	0.278355912	1.477827273
ANKRD29	chr18	21192270	21192900	distal	1	0.567108291	-0.822606163	-0.623947191	-0.82841845	-0.152475884	-0.104095261	0.278355912	1.477827273
ANKRD29	chr18	21235939	21236238	distal	1	-0.72869049	-0.568392157	1.952693089	1.23059993	-0.152475884	-0.104095261	0.278355912	1.477827273
ANKRD30BL	chr2	133013760	133015981	promoter	2	0.395572005	1.500653632	0.268769349	-0.974122111	0.274624818	1.509535938	0.45841099	-0.176588603
ANKRD33B	chr5	10562707	10566317	distal	4	-0.121563163	0.766519466	0.084469355	-1.240575388	-0.597125351	-0.650117574	-0.337553317	-0.116027708
ANKRD33B	chr5	10627730	10628326	distal	4	-0.167908854	0.518416298	-0.300530734	1.25038907	-0.597125351	-0.650117574	-0.337553317	-0.116027708
ANKRD33B	chr5	10559831	10560445	distal	4	-0.661003625	-0.649243311	-0.264309296	1.793258658	-0.597125351	-0.650117574	-0.337553317	-0.116027708
ANKRD33B	chr5	10568630	10569856	distal	4	0.352932198	-0.361590707	-0.711533874	0.612018501	-0.597125351	-0.650117574	-0.337553317	-0.116027708
ANKRD33B	chr5	10590606	10591169	distal	4	-1.037795855	-0.674406594	-0.156347581	1.411035	-0.597125351	-0.650117574	-0.337553317	-0.116027708
ANKRD33B	chr5	10649879	10650344	distal	4	0.235642573	-0.399015191	-0.603021771	0.712806107	-0.597125351	-0.650117574	-0.337553317	-0.116027708
ANKRD40	chr17	48784388	48785448	distal	1	-0.679699369	0.347048027	-0.188141465	0.9142319	-0.206741398	-1.476660973	-0.903268934	1.271009681
ANKRD40	chr17	48784443	48785611	promoter	1	-0.970020833	-0.568159596	1.047848292	0.134650076	-0.206741398	-1.476660973	-0.903268934	1.271009681
ANKRD50	chr4	125632844	125634868	distal	5	-0.884710345	-0.119962547	0.217286943	-0.319567576	-1.270984462	-0.313256462	1.725397796	-0.06154988
ANKRD50	chr4	125607313	125607957	distal	5	-0.777490102	-0.318651173	0.805911879	0.483806012	-1.270984462	-0.313256462	1.725397796	-0.06154988
ANKRD52	chr12	56661378	56662132	distal	5	-0.37028245	0.235888945	2.189558974	-0.161964486	-0.153332537	0.616635692	1.14390254	-1.759598208
ANKRD52	chr12	56650903	56652540	promoter	5	0.392928598	0.443907712	-0.59230773	-0.865443287	-0.153332537	0.616635692	1.14390254	-1.759598208
ANKRD52	chr12	56659343	56659791	distal	5	-0.620420052	1.593065858	1.082182073	0.385071695	-0.153332537	0.616635692	1.14390254	-1.759598208
ANKRD53	chr2	71204196	71204706	promoter	2	-0.248571572	-0.692548488	-1.02199417	-0.15168055	0.796185689	1.930028055	-0.391105043	-0.798956483
ANKRD54	chr22	38240073	38240925	promoter	4	-0.071230168	-0.35072606	1.021163363	0.782521381	-0.91469639	-1.172498091	0.407287425	1.34510573
ANKRD55	chr5	55452977	55453676	distal	4	-0.814676257	-0.49388008	0.568973946	1.81360987	-0.803460833	-0.552884098	0.856060693	1.583979249
ANKRD55	chr5	55450233	55451897	distal	4	-0.423936005	-0.86172746	0.030160633	2.196154816	-0.803460833	-0.552884098	0.856060693	1.583979249
ANKRD55	chr5	55440094	55441379	distal	4	-0.674242007	-0.876353667	0.426629559	1.426270697	-0.803460833	-0.552884098	0.856060693	1.583979249
ANKRD55	chr5	55419430	55420217	distal	4	-0.402512131	-0.63310091	-1.022528331	1.14771009	-0.803460833	-0.552884098	0.856060693	1.583979249
ANKRD55	chr5	55523666	55524874	distal	4	-0.205811948	2.176582496	-0.443490997	-0.710771469	-0.803460833	-0.552884098	0.856060693	1.583979249
ANKRD55	chr5	55384612	55385683	distal	4	-0.840801999	-0.442561041	-0.266939012	2.224328531	-0.803460833	-0.552884098	0.856060693	1.583979249
ANKRD9	chr14	102982851	102984226	distal	4	-0.677417769	-0.081648838	0.181081919	-0.23714909	-0.625365601	-0.677952929	-0.056744602	0.140005484
ANKS1A	chr6	34918324	34918816	distal	2	-0.165678629	-0.213440791	-0.330863758	-1.672705219	0.727224863	0.709163909	-1.478038337	-1.76584448
ANKS1A	chr6	34855190	34857846	promoter	2	-0.906880934	0.205288955	1.476969686	0.392368847	0.727224863	0.709163909	-1.478038337	-1.76584448
ANKS1A	chr6	34966428	34967064	distal	2	-0.343799404	-0.987549065	-0.882830294	0.624223827	0.727224863	0.709163909	-1.478038337	-1.76584448
ANKS1A	chr6	34991891	34993078	distal	2	0.281648001	-0.680649669	-0.562920299	1.620630001	0.727224863	0.709163909	-1.478038337	-1.76584448
ANKS1A	chr6	34986915	34987609	distal	2	-0.339410989	0.174145914	-0.705054866	2.097571775	0.727224863	0.709163909	-1.478038337	-1.76584448
ANKS1A	chr6	35047875	35049526	distal	2	0.483429542	-1.140337829	-0.088008697	-0.925409163	0.727224863	0.709163909	-1.478038337	-1.76584448
ANKS6	chr9	101554605	101555178	promoter	6	-0.476146743	0.658730782	0.067178733	0.56031811	0.906483054	1.080458425	-1.356732821	0.547567048
ANKS6	chr9	101558170	101559236	distal	6	1.519617424	0.475248434	-0.607302806	-0.162768719	0.906483054	1.080458425	-1.356732821	0.547567048
ANKS6	chr9	101554432	101555128	distal	6	0.8977629	-0.369349969	0.54894511	1.123834608	0.906483054	1.080458425	-1.356732821	0.547567048
ANKS6	chr9	101543851	101544708	distal	6	0.658054781	-1.174723367	0.074939466	-0.396411995	0.906483054	1.080458425	-1.356732821	0.547567048
ANKS6	chr9	101553416	101554176	distal	6	-0.276869267	0.649101744	0.941679305	1.59131387	0.906483054	1.080458425	-1.356732821	0.547567048
ANKUB1	chr3	149530123	149531853	distal	5	-0.627892018	-0.140633632	0.95458251	0.548970797	0.515908608	0.166189893	1.20073616	0.348491414
ANKUB1	chr3	149470048	149471091	distal	5	-0.595950206	0.091637911	0.264080145	1.955414278	0.515908608	0.166189893	1.20073616	0.348491414
ANKUB1	chr3	149687613	149689752	distal	5	0.374922756	-0.054123228	0.714495343	0.277545362	0.515908608	0.166189893	1.20073616	0.348491414
ANKZF1	chr2	220107670	2201082891	distal	3	-0.188948009	2.01438898	0.12575255	0.23561823	-0.570551006	-0.235801605	1.575648441	1.286597456
ANKZF1	chr2	220109852	220110744	distal	3	0.455577338	-0.357059584	0.571453349	0.305501642	-0.570551006	-0.235801605	1.575648441	1.286597456
ANKZF1	chr2	220109531	220110627	distal	3	-0.7454697	0.565451126	0.757520585	1.314500103	-0.570551006	-0.235801605	1.575648441	1.286597456
ANO7	chr2	242156579	242157322	distal	6	0.08940787	0.134380411	-0.490137075	0.439255398	0.697386054	0.567337792	-1.089255368	-0.790605138
ANO7	chr2	242162927	242163393	distal	6	-0.127454678	0.378736334	-0.675069785	-0.947787895	0.697386054	0.567337792	-1.089255368	-0.790605138
ANO7	chr2	242166134	242166580	distal	6	0.58471711	-1.032736153	-1.150568752	0.186753697	0.697386054	0.567337792	-1.089255368	-0.790605138
ANO7	chr2	242140522	242142900	distal	6	0.7600198	-0.297051717	-0.474320334	-1.31612614	0.697386054	0.567337792	-1.089255368	-0.790605138
ANO7	chr2	242126114	242127074	promoter	6	0.931375477	-0.098501805	-0.79933929	0.310650742	0.697386054	0.567337792	-1.089255368	-0.790605138
ANO7	chr2	242157646	242157963	distal	6	0.640898179	-0.956817999	1.421916198	0.257024794	0.697386054	0.567337792	-1.089255368	-0.790605138
ANO7	chr2	242163104	242163658	distal	6	1.034861012	-0.219019664	-1.640774978	0.169007198	0.697386054	0.567337792	-1.089255368	-0.790605138
ANO7	chr2	242138145	242140112	distal	6	0.694833466	-0.231997007	-0.846098794	-0.301699682	0.697386054	0.567337792	-1.089255368	-0.790605138
ANO7	chr2	242150556	242151269	distal	6	0.269826074	-1.149467797	-1.472313189	0.908928627	0.697386054	0.567337792	-1.089255368	-0.790605138
ANO7	chr2	242135007	242135457	distal	6	0.667929821	0.290499303	-1.565612757	0.40294941	0.697386054	0.567337792	-1.089255368	-0.790605138
ANP32A	chr15	69109482	691137791	distal	1	-0.894126917	-0.633793908	1.193175514	0.806881887	-0.283168206	-0.295424492	-1.403822495	0.262403356
ANP32A	chr15	69113087	69113849	distal	1	-0.764871296	0.742418838	-0.043252344	-0.394799847	-0.283168206	-0.295424492	-1.403822495	0.262403356
ANP32A	chr15	69081444	69082944	promoter	1	-0.000357922	0.050058157	-1.026927138	0.711513369	-0.283168206	-0.295424492	-1.403822495	0.262403356
ANP32A	chr15	69087563	69088275	distal	1	-0.748638972	-0.131511326	0.140638504	-0.292586366	-0.283168206	-0.295424492	-1.403822495	0.262403356
ANP32B	chr9	100744689	100747839	distal	1	-0.856147166	0.930624491	-0.00072573	-0.417457122	-0.842194132	-0.866957804	-0.776492669	0.669077614
ANP32B	chr9	100745076	100747881	promoter	1	-0.689659143	-0.162138211	1.130756772	0.760435998	-0.842194132	-0.866957804	-0.776492669	0.669077614
ANPEP	chr15	90345580	90346367	distal	4	0.925675251	-0.393615386	-1.558226854	0.364354784	-0.936371842	-0.727780583	-0.069476957	0.587414665
ANPEP	chr15	90344604	90345504	distal	4	0.573143973	0.10561279	-1.395471493	-0.428996565	-0.936371842	-0.727780583	-0.069476957	0.587414665
ANPEP	chr15	90355277	90355690	distal	4	-0.078217948	0.311498188	-1.130091664	-1.214670931	-0.936371842	-0.727780583	-0.069476957	0.587414665
ANPEP	chr15	90333651	90334436	distal	4	0.691825428	0.12872491	-0.925688375	-0.076038062	-0.936371842	-0.727780583	-0.069476957	0.587414665
ANPEP	chr15	90355916	90358636	distal	4	0.854915456	-1.367315394	-1.307203785	-0.486775833	-0.936371842	-0.727780583	-0.069476957	0.587414665
ANPEP	chr15	90359888	90360237	distal	4	0.321074315	-0.288750796	-0.430490662	2.101940826	-0.936371842	-0.727780583	-0.069476957	0.587414665
ANTXR1	chr2	69404279	69405908	distal	2	-1.067974187	-0.338384874	-0.016640079	-0.52881327	0.24532688	0.277128018	-0.538783459	-0.834815808
ANTXR1	chr2	69437891	69438592	distal	2	-0.395245267	-0.82933832	0.556922161	2.199773131	0.24532688	0.277128018	-0.538783459	-0.834815808
ANTXR2	chr4	81036659	81037327	distal	3	-0.028416996	0.244891019	0.571471103	-0.294137842	-0.088576475	-1.05481554	0.840921671	0.411215915
ANTXR2	chr4	80993139	80994866	distal	3	0.760195206	-0.377966182	-0.149645177	-1.206717421	-0.088576475	-1.05481554	0.840921671	0.411215915
ANTXR2	chr4	80885680	80886138	promoter	3	-0.662090009	0.492201566	-1.343642708	-0.155732501	-0.088576475	-1.05481554	0.840921671	0.411215915
ANXA2	chr15	60654678	60655289	distal	4	0.479343897	-0.292830429	0.127306159	1.962053329	-1.018867424	-0.48136596	0.004975573	0.684368265
ANXA2	chr15	60684949	60686647	distal	4	-0.155175044	0.539999961	-1.009634728	0.619256624	-1.018867424	-0.48136596	0.004975573	0.684368265
ANXA2	chr15	60683073	60684386	distal	4	-0.752588459	0.242126226	0.162307623	1.476380364	-1.018867424	-0.48136596	0.004975573	0.684368265
ANXA2	chr15	60675285	60676025	distal	4	-0.809813127	1.125474185	-0.232211671	0.257437	-1.018867424	-0.48136596	0.004975573	0.684368265
ANXA2	chr15	60688352	60691130	distal	4	-0.39325724	0.540109373	-0.555449065	0.425507661	-1.018867424	-0.48136596	0.004975573	0.684368265
ANXA2	chr15	60686115	60687217	distal	4	-0.164572063	1.086965987	-0.329763042	0.182236462	-1.018867424	-0.48136596	0.004975573	0.684368265
ANXA2	chr15	60642229	60642714	promoter	4	-0.829747563	0.279835047	0.804487481	1.612043078	-1.018867424	-0.48136596	0.004975573	0.684368265
ANXA2	chr15	60671579	60672571	distal	4	1.144304578	-0.920396336	-0.050585102	0.493938826	-1.018867424	-0.48136596	0.004975573	0.684368265
ANXA3	chr4	79488114	79489203	distal	1	-0.828892078	0.092416211	-1.082856654	2.087079811	-0.851438385	-0.456919751	-0.345385134	1.078929266
ANXA3	chr4	79471213	79471707	promoter	1	-0.825988112	-0.326763973	-0.314475414	2.060022003	-0.851438385	-0.456919751	-0.345385134	1.078929266
ANXA5	chr4	122597833	122598243	distal	4	-0.304066712	-0.630110358	0.822533577	-0.720424177	-0.657135843	-1.135886599	0.755455768	1.073670756
ANXA5	chr4	122595837	122596372	promoter	4	-0.045469011	0.944849716	1.82485248	-0.138211684	-0.657135843	-1.135886599	0.755455768	1.073670756
ANXA5	chr4	122617486	122618714	distal	4	-0.694122087	0.906270785	0.886486763	-0.089907412	-0.657135843	-1.135886599	0.755455768	1.073670756
AP000679.2	chr11	120039178	120040309	promoter	6	0.08973794	-0.429986101	-0.176002169	0.566789311	0.801609685	0.64780051	-0.733195207	-0.536615092
AP000769.1	chr11	65243299	65243798	distal	3	-0.138809409	-0.027155723	2.223455739	-0.206627093	-1.171153911	0.209129886	1.275831291	0.553215197
AP000769.1	chr11	65235545	65235825	distal	3	-0.10824966	-0.592475974	1.713945051	1.398849983	-1.171153911	0.209129886	1.275831291	0.553215197
AP000769.1	chr11	65236256	65236727	distal	3	0.189502865	-1.358362815	-0.767634809	-0.891590991	-1.171153911	0.209129886	1.275831291	0.553215197
AP000889.3	chr11	107461382	107462707	promoter	5	-0.624271893	0.799693902	0.057455321	0.67621249	-0.230108869	0.046794502	1.779099527	0.53943648
AP000974.1	chr11	85565374	85566655	promoter	3	-0.70215873	-0.2702812	0.78820247	1.119120627	-1.017563636	-0.17545783	1.339685555	1.11829658
AP000974.1	chr11	85565520	85566755	distal	3	1.190530134	0.642103298	0.349506199	-0.684014165	-1.017563636	-0.17545783	1.339685555	1.11829658
AP001024.1	chr11	107643365	107643963	distal	4	-0.259386545	-0.28007983	2.200951784	0.587854448	-0.786204197	-0.339499547	0.562505019	1.047774067
AP001024.1	chr11	107657924	107659203	distal	4	-1.18165059	0.002771359	0.851559993	-0.057222224	-0.786204197	-0.339499547	0.562505019	1.047774067
AP001055.1	chr21	45595834	45596906	distal	5	1.267369268	-0.800858861	-0.089584292	-1.315981352	-0.534515869	-0.512679216	-0.464946376	-0.507593481
AP001055.1	chr21	45590040	45590952	promoter	5	0.321576474	-1.163810926	-0.33764265	0.474236409	-0.534515869	-0.512679216	-0.464946376	-0.507593481
AP003041.2	chr11	129946560	129947808	distal	4	-0.479566322	0.016071592	-0.067091431	2.354052518	-1.257201303	-0.893407585	0.606922601	0.812494638
AP003041.2	chr11	129938042	129940915	distal	4	1.098971284	-0.75872968	-0.51745951	0.57857741	-1.257201303	-0.893407585	0.606922601	0.812494638
AP006621.5	chr11	790658	7911961	distal	1	0.502934473	-0.749886228	-0.532055714	0.316283313	0.387009367	-0.851435409	-1.349917302	1.509929368
AP006621.5	chr11	789967	790385	distal	1	0.116601728	-0.256481549	0.869606999	1.331963716	0.387009367	-0.851435409	-1.349917302	1.509929368
AP1G1	chr16	71832167	71832669	distal	5	-0.744573415	0.147841402	1.868391625	1.038678117	-0.740101106	-0.2372936	1.198429737	-0.019672212
AP1G1	chr16	71842147	71843621	distal	5	-0.232039182	-1.362542759	0.635895186	1.376873167	-0.740101106	-0.2372936	1.198429737	-0.019672212
AP1M1	chr19	16308393	16309100	promoter	2	-0.018323548	0.617408596	0.864046552	-0.652654194	0.342492884	1.655640042	0.305492236	-0.457899198
AP1S1	chr7	100812766	100813837	distal	6	-0.036807281	0.259377532	0.943957049	0.795039935	0.270664061	0.499831858	-1.46863162	-1.303501749
AP1S1	chr7	100808558	100809712	distal	6	0.35209828	0.769917597	-0.002514164	0.000192614	0.270664061	0.499831858	-1.46863162	-1.303501749
AP1S1	chr7	100804976	100808091	distal	6	0.615017702	-0.989096448	-0.718435099	0.08428674	0.270664061	0.499831858	-1.46863162	-1.303501749
AP1S1	chr7	100805233	100809446	distal	6	-0.007797636	-1.250164568	-0.366702491	0.949070602	0.270664061	0.499831858	-1.46863162	-1.303501749
AP1S1	chr7	100797372	100798311	promoter	6	0.098863859	-0.416692558	-0.269637559	0.573177322	0.270664061	0.499831858	-1.46863162	-1.303501749
AP1S3	chr2	224701889	224702819	promoter	1	-0.469204721	0.083672747	0.769285528	1.484967106	0.152826307	0.473184555	-1.300680571	1.968312513
AP1S3	chr2	224704076	224704650	distal	1	-0.577673594	-0.417225957	0.68223656	2.241034971	0.152826307	0.473184555	-1.300680571	1.968312513
AP2A2	chr11	925198	927030	distal	2	-0.693667934	-0.051479253	0.42334536	-0.796570255	0.474876738	1.237547775	-0.58895126	-1.75646725
AP2A2	chr11	986374	987153	distal	2	0.900700665	0.014598778	-0.096809211	-1.056456072	0.474876738	1.237547775	-0.58895126	-1.75646725
AP2A2	chr11	924666	926169	promoter	2	1.152464154	0.177471514	-0.811636609	-1.006059939	0.474876738	1.237547775	-0.58895126	-1.75646725
AP2A2	chr11	955128	955918	distal	2	0.990288834	-0.446030865	-0.209804833	-1.202907523	0.474876738	1.237547775	-0.58895126	-1.75646725
AP2A2	chr11	952485	953145	distal	2	-0.864343793	-0.161294783	0.148745888	1.068258106	0.474876738	1.237547775	-0.58895126	-1.75646725
AP2A2	chr11	957221	958750	distal	2	0.116732538	-0.1588131	-0.519683884	-1.075649602	0.474876738	1.237547775	-0.58895126	-1.75646725
AP2B1	chr17	33916374	33916914	distal	6	0.381122561	-0.239061522	0.031930394	-0.399451236	0.880992475	1.390729361	-1.9423962	-0.505577224
AP2S1	chr19	47343651	47344112	promoter	4	-0.38846969	1.135871886	0.517813576	0.764030917	-0.796662634	-0.867854304	0.806903064	1.356989004
AP2S1	chr19	47353239	47354600	distal	4	-0.561776529	-0.138573409	1.749243708	0.601560795	-0.796662634	-0.867854304	0.806903064	1.356989004
AP2S1	chr19	47362910	47364871	distal	4	0.077487956	-0.231083024	-0.20371512	-0.823183697	-0.796662634	-0.867854304	0.806903064	1.356989004
AP2S1	chr19	47347262	47347981	distal	4	-0.033717054	1.207674145	-0.23719868	1.075983533	-0.796662634	-0.867854304	0.806903064	1.356989004
AP3B2	chr15	83380457	83380858	distal	6	0.93527527	1.396798337	-0.808214843	-0.835556804	1.024277613	1.379116991	-0.22822452	-0.118714465
AP3B2	chr15	83377912	83379285	distal	6	0.196066822	1.633814414	0.336148182	0.07354958	1.024277613	1.379116991	-0.22822452	-0.118714465
AP3B2	chr15	83348340	83350156	promoter	6	1.155755606	0.032095335	-0.896389024	-0.964006219	1.024277613	1.379116991	-0.22822452	-0.118714465
AP3D1	chr19	2150612	2152192	distal	6	1.442765754	-0.745336039	-1.18861105	-0.86024977	-0.332846013	-0.221813085	-1.188031312	-0.434720425
AP3D1	chr19	2154412	2155079	distal	6	-0.62540921	-0.2973802	1.481761679	-0.382998283	-0.332846013	-0.221813085	-1.188031312	-0.434720425
AP3D1	chr19	2161927	2162993	distal	6	-0.17055538	-0.177079841	-0.070174176	1.890356694	-0.332846013	-0.221813085	-1.188031312	-0.434720425
AP3D1	chr19	2163373	2164621	distal	6	-0.900697597	-0.476984739	0.561488232	0.785435931	-0.332846013	-0.221813085	-1.188031312	-0.434720425
AP3D1	chr19	2136864	2137286	distal	6	-0.622328139	-0.01209323	-0.454297524	0.247875304	-0.332846013	-0.221813085	-1.188031312	-0.434720425
AP3D1	chr19	2164706	2165757	distal	6	-0.34310869	-0.631589321	0.716328188	0.890898358	-0.332846013	-0.221813085	-1.188031312	-0.434720425
AP3D1	chr19	2168937	2169691	distal	6	-0.79389735	-0.681785906	1.356250211	1.004893669	-0.332846013	-0.221813085	-1.188031312	-0.434720425
AP3D1	chr19	2170017	2172126	distal	6	-0.573798327	-0.30297072	1.317759775	1.286457406	-0.332846013	-0.221813085	-1.188031312	-0.434720425
AP3D1	chr19	2158424	2159030	distal	6	-0.346393265	0.17475832	-0.503434175	0.604251647	-0.332846013	-0.221813085	-1.188031312	-0.434720425
AP3D1	chr19	2162342	2163107	distal	6	-0.718080186	-0.200644677	0.027541481	1.744281853	-0.332846013	-0.221813085	-1.188031312	-0.434720425
AP3D1	chr19	2161302	2161687	promoter	6	-0.387850151	-0.032542699	1.139441792	1.767082308	-0.332846013	-0.221813085	-1.188031312	-0.434720425
AP4B1	chr1	114447236	114448547	promoter	5	-0.764752622	0.675255857	0.886238582	0.550383279	0.516397749	0.792753647	1.120175095	0.46725958
AP4E1	chr15	51229682	51230990	distal	3	-0.389150149	0.257799977	0.800290433	0.374072052	-0.644427059	-1.326949903	0.960665682	0.444668553
AP4E1	chr15	51229613	51230204	distal	3	-0.609146486	1.026398886	0.173874985	-0.207585677	-0.644427059	-1.326949903	0.960665682	0.444668553
AP4E1	chr15	51229091	51229555	distal	3	-0.965911094	0.025327396	0.810352466	1.893025118	-0.644427059	-1.326949903	0.960665682	0.444668553
AP4E1	chr15	51200011	51201611	distal	3	-1.239509157	1.166264423	-1.414102106	0.295744533	-0.644427059	-1.326949903	0.960665682	0.444668553
AP4E1	chr15	51192817	51193392	distal	3	-0.553132774	0.724108576	0.911243489	0.613350603	-0.644427059	-1.326949903	0.960665682	0.444668553
AP4E1	chr15	51192900	51193502	distal	3	-0.518282929	0.430555682	1.819473477	0.340397915	-0.644427059	-1.326949903	0.960665682	0.444668553
AP4M1	chr7	99711586	99713197	distal	3	0.175044322	-0.404675631	-0.53508326	1.064410895	-1.260157243	-0.833675788	1.446898354	0.589912295
AP4M1	chr7	99716762	99718590	distal	3	-0.587560549	0.918406437	1.826609929	0.352947372	-1.260157243	-0.833675788	1.446898354	0.589912295
AP4M1	chr7	99716509	99718062	distal	3	0.836459378	0.13910014	0.265674976	0.372675869	-1.260157243	-0.833675788	1.446898354	0.589912295
AP4S1	chr14	31517813	31518169	distal	1	0.079991125	-0.018939266	-0.429666735	-0.149712951	-0.360102759	-0.525876635	-1.054235086	0.381394119
AP5B1	chr11	65553568	65555339	distal	3	-0.599514904	0.232075426	-0.80828793	-0.957192595	-0.65601221	-0.833809654	0.444010403	0.274631407
AP5B1	chr11	65546857	65550228	promoter	3	0.238790137	-0.126577424	-1.528755321	-0.912076275	-0.65601221	-0.833809654	0.444010403	0.274631407
AP5B1	chr11	65555494	65556689	distal	3	0.98705794	-0.20197363	-0.541335727	-0.538614395	-0.65601221	-0.833809654	0.444010403	0.274631407
AP5S1	chr20	3800207	3801750	distal	3	0.379835869	-0.713620574	0.61740055	0.162695965	-0.50193692	0.214398552	1.428201116	1.199934079
AP5S1	chr20	3798883	3799655	distal	3	0.845192903	-0.345983234	0.010724803	-0.541685742	-0.50193692	0.214398552	1.428201116	1.199934079
AP5Z1	chr7	4831184	4832873	distal	2	0.510684586	-0.028354994	1.509182546	0.009903626	0.024732127	0.068570536	-0.639551688	-1.458510728
AP5Z1	chr7	4827662	4831112	distal	2	0.404118012	0.208488371	1.169975184	-1.059277379	0.024732127	0.068570536	-0.639551688	-1.458510728
AP5Z1	chr7	4837742	4838220	distal	2	-1.343849429	-0.300898611	-0.281527583	1.549460595	0.024732127	0.068570536	-0.639551688	-1.458510728
AP5Z1	chr7	4843248	4844033	distal	2	0.876074651	1.324504261	-0.886885329	-0.794795936	0.024732127	0.068570536	-0.639551688	-1.458510728
AP5Z1	chr7	4814264	4815913	promoter	2	-0.551575237	0.090062338	-0.731277056	1.056105408	0.024732127	0.068570536	-0.639551688	-1.458510728
AP5Z1	chr7	4840477	4841132	distal	2	-0.261571641	-0.621760727	1.013182665	-0.72878667	0.024732127	0.068570536	-0.639551688	-1.458510728
AP5Z1	chr7	4822851	4824366	distal	2	1.468053373	0.905622962	-0.510673048	-1.437431599	0.024732127	0.068570536	-0.639551688	-1.458510728
APBA1	chr9	72286589	72288288	promoter	2	-0.000256467	-0.504107908	1.376789816	-0.276883797	0.97297047	1.171025285	-0.061301894	-1.13865054
APBA1	chr9	72036998	72037615	distal	2	0.048507315	-1.216132111	-0.47592546	0.879727462	0.97297047	1.171025285	-0.061301894	-1.13865054
APBA3	chr19	3762400	3763303	distal	4	-0.587470351	-0.050866323	0.185773043	0.887593189	-1.029592557	-1.034772682	-0.297298236	0.049518219
APBA3	chr19	3761155	3762047	promoter	4	-0.687802134	1.027994002	-0.689141439	0.892111859	-1.029592557	-1.034772682	-0.297298236	0.049518219
APBB1	chr11	6435839	6436475	distal	1	0.615227816	0.589501073	-0.552378711	-1.450737354	-0.550445663	-0.888256011	-0.640039678	0.770000213
APBB1	chr11	6432795	6433183	distal	1	0.796038017	-0.218472893	-1.022382683	-1.062254175	-0.550445663	-0.888256011	-0.640039678	0.770000213
APBB1	chr11	6425864	6426922	promoter	1	0.52313821	0.567091752	-0.976998654	-0.199713042	-0.550445663	-0.888256011	-0.640039678	0.770000213
APBB1	chr11	6439407	6440763	distal	1	-0.158819285	0.020956182	-0.968895753	0.234011647	-0.550445663	-0.888256011	-0.640039678	0.770000213
APBB1IP	chr10	26804330	26805291	distal	3	-0.683625781	0.850713274	0.05094291	0.717660673	-0.97624244	-0.328377544	1.001689952	0.117937173
APBB1IP	chr10	26813167	26813965	distal	3	0.04753878	-0.567503415	-0.240853212	0.895380226	-0.97624244	-0.328377544	1.001689952	0.117937173
APBB1IP	chr10	26804374	26805768	distal	3	-0.314164308	0.378799463	0.852555884	1.744468272	-0.97624244	-0.328377544	1.001689952	0.117937173
APBB1IP	chr10	26726863	26728263	distal	3	-0.017082612	-0.011177599	0.66289808	-1.333567154	-0.97624244	-0.328377544	1.001689952	0.117937173
APBB1IP	chr10	26746468	26746792	distal	3	-0.951842375	-0.189121098	1.689006303	1.103126914	-0.97624244	-0.328377544	1.001689952	0.117937173
APBB2	chr4	40910195	40911239	distal	2	-0.01318895	-0.011071372	0.854273309	0.067176021	0.77280839	1.011218153	0.297151628	0.146361197
APBB2	chr4	40933040	40933930	distal	2	0.650561112	-0.9595983	-0.77442271	-0.266317913	0.77280839	1.011218153	0.297151628	0.146361197
APBB2	chr4	40842941	40843499	distal	2	-1.407597937	-0.012446067	-0.017083948	1.495179185	0.77280839	1.011218153	0.297151628	0.146361197
APBB2	chr4	41162233	41162908	distal	2	-0.189916482	0.099229245	-0.267053177	-1.018601042	0.77280839	1.011218153	0.297151628	0.146361197
APBB2	chr4	41094072	41094604	distal	2	-0.070747136	0.625012283	-0.323499941	0.422699431	0.77280839	1.011218153	0.297151628	0.146361197
APBB2	chr4	40835827	40836436	distal	2	-0.43907029	-4.52E-05	1.210734828	1.502509475	0.77280839	1.011218153	0.297151628	0.146361197
APBB2	chr4	41054301	41054822	distal	2	-0.381423236	-0.691855763	-1.113460336	0.171478011	0.77280839	1.011218153	0.297151628	0.146361197
APBB2	chr4	41135494	41136134	distal	2	0.368972779	-0.185097439	0.056850561	-0.328297174	0.77280839	1.011218153	0.297151628	0.146361197
APBB2	chr4	41132086	41133218	distal	2	0.098705251	0.101906739	-1.312610941	-0.270050548	0.77280839	1.011218153	0.297151628	0.146361197
APBB2	chr4	41017191	41017746	distal	2	-1.185920166	0.026076458	-0.650947896	-0.07309355	0.77280839	1.011218153	0.297151628	0.146361197
APBB2	chr4	41215560	41217423	distal	2	-0.127389799	0.660510503	0.407144781	-0.294614274	0.77280839	1.011218153	0.297151628	0.146361197
APBB2	chr4	41215768	41217544	distal	2	-0.473223128	-0.123008027	1.439225406	1.038620006	0.77280839	1.011218153	0.297151628	0.146361197
APBB2	chr4	40858673	40859542	distal	2	-0.933499526	-0.29220141	-0.009392537	0.829356175	0.77280839	1.011218153	0.297151628	0.146361197
APBB2	chr4	40882895	40883710	distal	2	-0.967565215	-0.393213693	-0.139927892	0.611261903	0.77280839	1.011218153	0.297151628	0.146361197
APBB2	chr4	40956954	40958021	distal	2	-0.183069717	-0.315287468	2.167125802	0.576566323	0.77280839	1.011218153	0.297151628	0.146361197
APBB2	chr4	41217811	41218960	distal	2	-0.989340371	0.737288493	-0.509859909	0.823230728	0.77280839	1.011218153	0.297151628	0.146361197
APBB2	chr4	41052238	41053515	distal	2	-0.775445595	-1.006338397	0.272463301	1.585192383	0.77280839	1.011218153	0.297151628	0.146361197
APBB2	chr4	41135448	41136113	distal	2	-0.909415908	-0.110682735	0.241554115	-0.319158207	0.77280839	1.011218153	0.297151628	0.146361197
APBB2	chr4	41217491	41218878	distal	2	-0.247914854	-0.354738062	-0.066100299	0.028639931	0.77280839	1.011218153	0.297151628	0.146361197
APBB2	chr4	41164827	41165495	distal	2	-0.477141944	-0.213834746	0.094260569	2.304708238	0.77280839	1.011218153	0.297151628	0.146361197
APBB2	chr4	41180332	41180704	distal	2	-0.159222436	-0.43942358	-0.955408658	-1.19134358	0.77280839	1.011218153	0.297151628	0.146361197
APC2	chr19	1449820	1450872	promoter	2	-0.862671867	0.189637556	0.649642129	0.122702164	0.929692196	1.299819451	0.034928581	-1.146016982
APC2	chr19	1455174	1456235	distal	2	0.716234016	0.417241875	0.572202838	0.796336042	0.929692196	1.299819451	0.034928581	-1.146016982
APC2	chr19	1455246	1456375	distal	2	-0.213845534	0.176904333	-0.378689248	0.532156908	0.929692196	1.299819451	0.034928581	-1.146016982
APC2	chr19	1482513	1483131	distal	2	-0.049681167	-0.161207585	0.154191297	-0.225670132	0.929692196	1.299819451	0.034928581	-1.146016982
APC2	chr19	1468199	1469884	distal	2	-0.569124828	0.604262012	0.289398686	0.614970705	0.929692196	1.299819451	0.034928581	-1.146016982
APC2	chr19	1478706	1479861	distal	2	-0.590218688	-0.09362767	0.125366185	-0.223241727	0.929692196	1.299819451	0.034928581	-1.146016982
APC2	chr19	1470128	1471442	distal	2	0.115838243	1.861739304	-0.002077514	-0.270554702	0.929692196	1.299819451	0.034928581	-1.146016982
APCDD1	chr18	10453543	10455389	promoter	1	0.02103702	-0.42154994	0.699163453	-0.540900443	-0.435052547	0.13555663	-1.008028776	1.197815237
APCDD1	chr18	10453640	10455561	distal	1	-0.085521899	1.273589562	-0.261386844	-0.564289369	-0.435052547	0.13555663	-1.008028776	1.197815237
APEX1	chr14	20922484	20924154	promoter	4	-0.106934727	0.445355062	0.165312822	1.136797144	-0.764629584	0.133970271	0.668836461	1.510399517
APMAP	chr20	24972750	24973712	promoter	1	-0.078044268	-0.879514685	0.193268118	-0.123867721	-0.728637343	-0.073370669	-0.518613422	0.260503347
APOA2	chr1	161194955	161197894	promoter	5	0.019556824	1.03462926	-0.527550682	0.021967374	-0.778300681	0.838132616	0.714039286	-0.215364882
APOBEC3F	chr22	39449102	39449583	distal	1	-0.229795709	-0.153684149	0.88571065	1.507770901	-0.557059788	0.370538172	0.160146875	1.274487278
APOBEC3F	chr22	39442223	39442807	distal	1	0.558960594	-0.084325408	-0.915736595	-1.064772726	-0.557059788	0.370538172	0.160146875	1.274487278
APOBEC3H	chr22	39492923	39493750	promoter	2	0.351972818	1.067782236	-0.971240428	-1.160623879	0.285672439	1.217032371	0.117909067	-0.25069684
APOBR	chr16	28518740	28519824	distal	1	0.586875295	-0.717680399	-0.165224905	-0.176158316	0.031138189	0.05153288	0.556741338	2.049448195
APOC1	chr19	45429783	45430754	distal	4	-1.429253869	0.013996631	0.3125161	0.46671003	-0.956644097	-1.339388156	-0.0170762	1.209264705
APOE	chr19	45406725	45408340	promoter	3	-0.632903367	-0.036396247	1.858247207	0.786656068	-0.866962688	-0.827499002	0.592227208	-0.018237523
APOE	chr19	45417520	45418721	distal	3	0.55299886	0.406747652	-0.285890998	1.164733247	-0.866962688	-0.827499002	0.592227208	-0.018237523
APRT	chr16	88869778	888732931	distal	1	0.684152925	0.322505217	1.431855501	-0.324272832	-0.634683947	-0.602992746	-0.567438041	0.592891955
APTX	chr9	33024548	33026179	distal	4	0.942950937	0.538769667	-0.224880712	-0.566575037	-0.626420238	-1.221160543	1.067448712	1.500041626
APTX	chr9	33000919	33002042	distal	4	-0.39241474	1.400632644	-0.532429516	1.478556121	-0.626420238	-1.221160543	1.067448712	1.500041626
APTX	chr9	32973620	32974017	distal	4	0.254345021	-0.326797583	2.180088248	-0.567093069	-0.626420238	-1.221160543	1.067448712	1.500041626
APTX	chr9	33025006	33026255	promoter	4	-0.790281768	0.52228997	-0.161884739	0.408468268	-0.626420238	-1.221160543	1.067448712	1.500041626
AQP11	chr11	77299928	77301833	promoter	4	0.145569543	-0.928573971	0.067121929	-0.302590098	-0.87056691	-0.431666676	0.875337888	1.133087402
AQP3	chr9	33445098	33445975	distal	4	0.610075717	-0.710665843	-1.458414607	-0.394375911	-0.950444258	-0.937999743	0.586824928	1.374068826
AQP3	chr9	33446836	33448057	distal	4	-0.091209615	1.603378382	-0.62689082	0.524539689	-0.950444258	-0.937999743	0.586824928	1.374068826
AQP3	chr9	33454575	33455052	distal	4	-0.808916146	-0.317134196	0.1646361	1.613735937	-0.950444258	-0.937999743	0.586824928	1.374068826
AQP3	chr9	33435527	33437514	distal	4	0.057075658	-0.471197898	-0.21050459	-0.625492261	-0.950444258	-0.937999743	0.586824928	1.374068826
AQP3	chr9	33452574	33453442	distal	4	1.19404003	1.345391146	-0.964486838	-1.295645629	-0.950444258	-0.937999743	0.586824928	1.374068826
AQP3	chr9	33438817	33440388	distal	4	-0.052289497	-0.433032941	-0.931999893	0.566029584	-0.950444258	-0.937999743	0.586824928	1.374068826
AQP3	chr9	33430862	33431817	distal	4	-0.073322881	-0.95430595	-0.682824075	0.900346022	-0.950444258	-0.937999743	0.586824928	1.374068826
AQP3	chr9	33448787	33449456	distal	4	0.140720339	-0.164036696	1.23105699	1.482176623	-0.950444258	-0.937999743	0.586824928	1.374068826
AQP3	chr9	33435661	33437563	distal	4	-0.811325125	-0.086887646	0.232585219	1.180071244	-0.950444258	-0.937999743	0.586824928	1.374068826
AQP3	chr9	33439371	33441018	distal	4	0.728575135	0.150526764	-0.156152747	-0.290645596	-0.950444258	-0.937999743	0.586824928	1.374068826
AQP6	chr12	50360535	50361946	promoter	5	0.980241006	-0.114225825	0.227220987	-0.783352022	-1.222564568	0.371875164	1.646625277	0.321553724
AQP6	chr12	50372969	50373410	distal	5	1.217969414	0.235073868	0.078989449	-1.322377999	-1.222564568	0.371875164	1.646625277	0.321553724
AQP7	chr9	33403353	33403716	distal	1	-0.387210248	0.660293249	0.090938818	1.883877203	0.268644944	0.432763418	0.268930929	1.484237625
AQP7	chr9	33404075	33405057	distal	1	0.796671564	0.332539793	-1.431405089	-0.820463045	0.268644944	0.432763418	0.268930929	1.484237625
AQP7	chr9	33392605	33393016	distal	1	-0.458037277	-0.313549955	0.434082537	1.914573452	0.268644944	0.432763418	0.268930929	1.484237625
AQPEP	chr5	115297264	115299766	promoter	1	-0.485530339	-0.664729805	-1.683789354	-0.016692908	-1.111888127	-0.175390247	-1.053205013	0.527334641
ARAP1	chr11	72461937	72464083	distal	6	0.104881145	0.605400768	-0.168692835	0.476619843	-0.129107864	0.152413712	-0.988643429	-0.094017474
ARAP1	chr11	72452357	72453871	distal	6	0.608474392	0.017184364	0.310115162	-0.721204796	-0.129107864	0.152413712	-0.988643429	-0.094017474
ARAP1	chr11	72475358	72476029	distal	6	-0.423171792	-0.457605643	-0.168805116	-0.384435803	-0.129107864	0.152413712	-0.988643429	-0.094017474
ARAP1	chr11	72446654	72447227	distal	6	-0.204076496	-0.412399479	0.251843736	-1.093238983	-0.129107864	0.152413712	-0.988643429	-0.094017474
ARAP1	chr11	72433225	72434035	distal	6	0.005200662	0.30228829	-0.604522402	-1.213665346	-0.129107864	0.152413712	-0.988643429	-0.094017474
ARAP1	chr11	72496842	72497992	distal	6	0.039736965	-0.127723015	-0.000505059	1.814359258	-0.129107864	0.152413712	-0.988643429	-0.094017474
ARAP1	chr11	72415468	72415880	distal	6	0.865676311	-1.150948153	-0.274482066	0.198495434	-0.129107864	0.152413712	-0.988643429	-0.094017474
ARAP1	chr11	72486320	72489511	distal	6	0.211579169	-0.200227206	-1.52572906	-0.483424494	-0.129107864	0.152413712	-0.988643429	-0.094017474
ARAP1	chr11	72449327	72449960	distal	6	1.266615523	-0.198283883	-1.107404965	-0.646513434	-0.129107864	0.152413712	-0.988643429	-0.094017474
ARAP1	chr11	72413035	72413403	distal	6	0.902341144	0.006006809	-0.99949134	-0.547295021	-0.129107864	0.152413712	-0.988643429	-0.094017474
ARAP1	chr11	72504461	72505525	distal	6	-0.954549856	-0.482878795	0.673134383	0.302359979	-0.129107864	0.152413712	-0.988643429	-0.094017474
ARAP1	chr11	72491598	72494059	distal	6	1.392136707	-0.19242064	-0.805968918	-0.256399179	-0.129107864	0.152413712	-0.988643429	-0.094017474
ARAP1	chr11	72407857	72408787	distal	6	0.3368128	-1.094708201	0.418021016	-0.507656572	-0.129107864	0.152413712	-0.988643429	-0.094017474
ARAP1	chr11	72463053	72464163	distal	6	1.68676411	-0.565898365	0.571639579	-0.687040601	-0.129107864	0.152413712	-0.988643429	-0.094017474
ARAP1	chr11	72498083	72499415	distal	6	0.054662743	-0.289401954	-0.279765179	0.054193076	-0.129107864	0.152413712	-0.988643429	-0.094017474
ARAP3	chr5	141044391	141044941	distal	6	0.723465554	-0.700287741	-0.467564773	0.150041642	0.520649631	0.3454484	-0.640106158	-0.681510641
ARAP3	chr5	141061578	141062195	distal	6	-0.505560446	1.624636232	0.429928858	-0.761381962	0.520649631	0.3454484	-0.640106158	-0.681510641
ARAP3	chr5	141060374	141060956	distal	6	0.917633766	-0.218782348	0.933567457	0.150254915	0.520649631	0.3454484	-0.640106158	-0.681510641
ARAP3	chr5	141071635	141072080	distal	6	-0.096670043	1.037219388	0.629500904	0.685532162	0.520649631	0.3454484	-0.640106158	-0.681510641
ARAP3	chr5	141058976	141059881	distal	6	0.964768005	0.001225805	-1.435996845	-0.871226087	0.520649631	0.3454484	-0.640106158	-0.681510641
ARAP3	chr5	141060076	141060760	distal	6	0.803473437	-0.026985563	-0.910283651	-1.129435822	0.520649631	0.3454484	-0.640106158	-0.681510641
ARC	chr8	143703464	143704015	distal	6	0.474736549	1.097340012	-0.283866249	-1.666656716	0.680428963	0.706187262	-0.528355381	-0.605146274
ARC	chr8	143695357	143697163	distal	6	0.814607408	0.480917517	-1.417255906	-1.256957911	0.680428963	0.706187262	-0.528355381	-0.605146274
ARC	chr8	143693666	143694203	promoter	6	0.293832895	1.413733443	-0.540230973	-0.581637769	0.680428963	0.706187262	-0.528355381	-0.605146274
ARC	chr8	143705127	143705782	distal	6	0.769328621	0.487922574	-1.371579717	0.044858843	0.680428963	0.706187262	-0.528355381	-0.605146274
ARCN1	chr11	118480923	118482291	distal	6	0.63447751	-0.993834106	0.11486141	-1.189095838	0.541602753	1.711751253	-0.982990461	-1.118515034
ARCN1	chr11	118477795	118479712	distal	6	0.201205094	-1.127636744	-0.737228027	-0.648598128	0.541602753	1.711751253	-0.982990461	-1.118515034
ARF6	chr14	50350756	50351784	distal	3	-0.321709041	-0.543917072	1.707988997	1.310468141	-0.438618897	-1.06962646	1.817937822	0.585051885
ARF6	chr14	50348845	50350577	distal	3	-0.88903683	-0.552556584	2.014027644	0.047604494	-0.438618897	-1.06962646	1.817937822	0.585051885
ARF6	chr14	50359108	50360708	distal	3	-0.901760648	0.550663771	0.128492836	1.148607037	-0.438618897	-1.06962646	1.817937822	0.585051885
ARFGEF1	chr8	68251530	68252145	distal	6	-1.371508886	0.045750881	-0.11198513	1.750772789	-0.202020775	0.233952309	-1.317053074	-0.675997454
ARFGEF1	chr8	68255224	68256486	distal	6	-0.861438275	0.888911705	-0.023453809	-0.431690519	-0.202020775	0.233952309	-1.317053074	-0.675997454
ARFGEF1	chr8	68255252	68256679	distal	6	-0.7439557	1.245050197	-0.288271895	0.618686123	-0.202020775	0.233952309	-1.317053074	-0.675997454
ARGFX	chr3	121283379	121284416	distal	3	-0.88181102	0.198385252	1.968757896	0.547259279	-0.751144502	-0.484190891	1.593947788	1.458501998
ARGFX	chr3	121285609	121286988	distal	3	-0.734992697	0.140557185	2.079002054	0.655827472	-0.751144502	-0.484190891	1.593947788	1.458501998
ARGFX	chr3	121280126	121282065	distal	3	-0.944956101	-0.177574045	0.872202807	1.715325126	-0.751144502	-0.484190891	1.593947788	1.458501998
ARGFX	chr3	121281834	121283093	distal	3	-0.470015214	-0.189253851	2.252707692	0.649589227	-0.751144502	-0.484190891	1.593947788	1.458501998
ARGLU1	chr13	107219557	107220766	distal	3	0.357757173	1.6478964	0.113908117	-0.18699296	-1.11726887	-0.848582748	1.439166847	0.907606352
ARGLU1	chr13	107222026	107223327	distal	3	0.549350756	1.155422381	-0.165370544	-1.166980585	-1.11726887	-0.848582748	1.439166847	0.907606352
ARHGAP1	chr11	46721851	46723008	distal	3	-0.273685104	1.153385789	-0.685501659	1.507564891	-0.379288619	-0.446507272	0.456272211	0.326373928
ARHGAP1	chr11	46721610	46722621	promoter	3	0.744518478	0.622618734	-0.130424733	0.490097162	-0.379288619	-0.446507272	0.456272211	0.326373928
ARHGAP1	chr11	46724550	46725153	distal	3	-0.432185169	0.755421406	0.841426229	1.611892191	-0.379288619	-0.446507272	0.456272211	0.326373928
ARHGAP17	chr16	24946496	24947297	promoter	2	0.133610229	-0.060824273	-0.047927709	-0.129021865	1.016215672	1.500288242	-0.579010653	-1.616450966
ARHGAP17	chr16	24955510	24956004	distal	2	-0.180500938	0.412320288	-1.154563675	0.207061072	1.016215672	1.500288242	-0.579010653	-1.616450966
ARHGAP17	chr16	25025927	25027042	distal	2	-0.295400334	0.074982383	0.825546543	0.696518779	1.016215672	1.500288242	-0.579010653	-1.616450966
ARHGAP22	chr10	49667582	49668149	distal	6	1.100710734	-0.711733831	0.136062342	-0.140411494	-0.09018084	1.368136462	-0.628221551	0.39157167
ARHGAP22	chr10	49704053	49705023	distal	6	0.650360694	0.322623574	-0.868909319	-1.021036696	-0.09018084	1.368136462	-0.628221551	0.39157167
ARHGAP22	chr10	49678238	49679176	distal	6	0.225928734	-0.131789244	-0.460627606	-1.098298959	-0.09018084	1.368136462	-0.628221551	0.39157167
ARHGAP22	chr10	49863615	49865000	distal	6	-0.439209677	-0.672392161	0.575281225	-0.752168361	-0.09018084	1.368136462	-0.628221551	0.39157167
ARHGAP22	chr10	49731875	49732736	distal	6	-0.741838468	0.117996802	-0.206487094	1.277942449	-0.09018084	1.368136462	-0.628221551	0.39157167
ARHGAP22	chr10	49812924	49813487	distal	6	1.040553006	-0.591000392	-1.270201189	-1.027193805	-0.09018084	1.368136462	-0.628221551	0.39157167
ARHGAP22	chr10	49661555	49664318	promoter	6	0.407917397	-0.83704779	-0.85303888	-0.655637191	-0.09018084	1.368136462	-0.628221551	0.39157167
ARHGAP22	chr10	49714554	49715060	distal	6	-0.158724784	-0.855288329	-0.640500686	1.194438476	-0.09018084	1.368136462	-0.628221551	0.39157167
ARHGAP22	chr10	49673220	49675289	distal	6	0.415769167	0.896522582	-1.555971474	0.361158684	-0.09018084	1.368136462	-0.628221551	0.39157167
ARHGAP28	chr18	6791168	6791624	distal	5	0.104608671	-0.025267049	2.34517364	-0.412080542	-0.467610114	0.630384063	1.74870423	-0.699782913
ARHGAP28	chr18	6920340	6921770	distal	5	0.124503201	1.774768698	-0.73188959	-0.106407897	-0.467610114	0.630384063	1.74870423	-0.699782913
ARHGAP28	chr18	6920076	6921403	distal	5	0.207826966	0.872087121	0.354887335	1.078198004	-0.467610114	0.630384063	1.74870423	-0.699782913
ARHGAP33	chr19	36274447	36275954	distal	2	0.138737508	0.763295323	-0.97848708	-0.97045381	0.659537282	0.850246903	0.150999255	-1.039676361
ARHGAP33	chr19	36265526	36266709	promoter	2	0.369734183	1.623219624	0.410364302	-0.90094744	0.659537282	0.850246903	0.150999255	-1.039676361
ARHGAP33	chr19	36288365	36288979	distal	2	0.024639814	0.738285924	-0.358881156	-0.823242406	0.659537282	0.850246903	0.150999255	-1.039676361
ARHGAP35	chr19	47511352	47512081	distal	6	-0.334311316	-1.024294375	1.172793894	1.328725175	0.940408668	1.502189225	-1.43765383	-0.909262804
ARHGAP35	chr19	47509778	47510405	distal	6	-0.550090334	0.253656624	1.669072909	1.236744052	0.940408668	1.502189225	-1.43765383	-0.909262804
ARHGAP35	chr19	47515943	47516852	distal	6	0.371609118	-0.203775907	0.047658294	-0.352590161	0.940408668	1.502189225	-1.43765383	-0.909262804
ARHGAP35	chr19	47451044	47451761	distal	6	-0.589882931	-1.008623473	1.095077551	1.834117402	0.940408668	1.502189225	-1.43765383	-0.909262804
ARHGAP5	chr14	32597489	32597827	distal	3	-1.10493613	-0.856560771	0.405144708	0.992033912	-0.811707724	-0.408526558	1.611884053	0.863415745
ARHGAP9	chr12	57891765	57892377	distal	5	-0.619571058	-0.91442717	1.531820583	1.030583292	-0.787959399	0.679610104	1.601525456	0.696039126
ARHGAP9	chr12	57881073	57882676	distal	5	-0.31892216	0.734521842	1.406124471	-0.714893062	-0.787959399	0.679610104	1.601525456	0.696039126
ARHGAP9	chr12	57883194	57883838	distal	5	0.110921736	0.634523355	1.998182676	-0.28624195	-0.787959399	0.679610104	1.601525456	0.696039126
ARHGDIB	chr12	15103932	15104508	promoter	5	-0.326921367	-1.01155409	-0.912296924	-0.699655363	-0.569248653	-0.556110698	-0.518527292	-0.550419654
ARHGEF1	chr19	42431962	42432728	distal	4	-1.599272737	0.168405851	0.195595977	1.035382996	-0.336040869	-0.469937574	-0.243357001	-0.237238257
ARHGEF1	chr19	42408367	42409027	distal	4	-0.046292883	-0.29074575	-0.990200213	0.630401918	-0.336040869	-0.469937574	-0.243357001	-0.237238257
ARHGEF11	chr1	156897255	156897989	distal	2	-0.539162691	-0.036968466	1.193853583	-0.168045003	0.714691033	1.269542816	-0.96873413	-1.337255343
ARHGEF11	chr1	156963143	156963890	distal	2	0.389653374	-1.009795641	-0.210858668	-0.728453456	0.714691033	1.269542816	-0.96873413	-1.337255343
ARHGEF11	chr1	157016961	157017279	distal	2	-0.291661602	-0.164910551	0.647734496	-0.188365103	0.714691033	1.269542816	-0.96873413	-1.337255343
ARHGEF11	chr1	156964168	156965003	distal	2	-0.38525105	-0.909383367	1.504277015	0.488952806	0.714691033	1.269542816	-0.96873413	-1.337255343
ARHGEF11	chr1	156966558	156967506	distal	2	0.078571123	-0.026710804	0.345787512	0.399164055	0.714691033	1.269542816	-0.96873413	-1.337255343
ARHGEF12	chr11	120206439	120208093	promoter	2	-1.261236126	0.171867853	-0.556022272	1.636933885	0.912104053	0.993252208	-0.530652348	-1.419462589
ARHGEF12	chr11	120224224	120225160	distal	2	-0.59808147	0.328500265	-1.021021845	-0.185269879	0.912104053	0.993252208	-0.530652348	-1.419462589
ARHGEF15	chr17	8224183	8224827	promoter	3	-0.046595688	2.067980025	0.281541713	-0.429168632	-1.134946266	-0.260243035	0.816390622	0.196681257
ARHGEF15	chr17	8229922	8230561	distal	3	-0.31618394	0.448884936	0.970360326	-1.115158253	-1.134946266	-0.260243035	0.816390622	0.196681257
ARHGEF17	chr11	73072849	73073682	distal	2	-0.480924037	-0.042622022	0.691784118	-0.935358276	0.137109924	-0.053463956	0.114488093	-1.845869192
ARHGEF17	chr11	73085996	730895191	distal	2	0.729068524	-0.729554609	0.136791033	-0.958647192	0.137109924	-0.053463956	0.114488093	-1.845869192
ARHGEF17	chr11	73034364	73035482	distal	2	0.704094053	-1.417680647	-0.062326071	-1.3603869	0.137109924	-0.053463956	0.114488093	-1.845869192
ARHGEF17	chr11	73046411	73046914	distal	2	0.214319742	-0.723071831	0.869786195	1.157637113	0.137109924	-0.053463956	0.114488093	-1.845869192
ARHGEF18	chr19	7546940	7548707	distal	5	0.432973772	0.393201489	0.708897927	-1.04048678	-0.157277443	0.014207149	1.49631382	0.087339673
ARHGEF19	chr1	16514158	16514633	distal	5	0.351683395	0.453392935	0.379807263	-1.04623712	-0.62620123	-0.614832775	1.878730704	-0.608045679
ARHGEF19	chr1	16532183	16533776	distal	5	0.980880378	0.638595452	-0.947319815	-0.822028046	-0.62620123	-0.614832775	1.878730704	-0.608045679
ARHGEF19	chr1	16542417	16543239	distal	5	-0.525310251	1.614900622	0.634067393	0.702192067	-0.62620123	-0.614832775	1.878730704	-0.608045679
ARHGEF19	chr1	16534053	16534656	distal	5	0.711989423	-0.779182478	1.868912398	0.434321086	-0.62620123	-0.614832775	1.878730704	-0.608045679
ARHGEF19	chr1	16533931	16534267	promoter	5	0.920225832	0.654905228	-0.394540191	-0.659756808	-0.62620123	-0.614832775	1.878730704	-0.608045679
ARHGEF19	chr1	16531445	16531909	distal	5	1.188006845	-1.149530521	-1.040461163	-1.214524249	-0.62620123	-0.614832775	1.878730704	-0.608045679
ARHGEF39	chr9	35664318	35665604	promoter	6	0.957547739	-0.636917711	-0.383168686	-0.78710202	-0.104740782	1.062504639	-1.162153848	-0.416636436
ARHGEF39	chr9	35675285	35676347	distal	6	-0.176998558	0.435571783	-1.079109023	-1.364809436	-0.104740782	1.062504639	-1.162153848	-0.416636436
ARHGEF4	chr2	131795137	131796273	distal	4	-0.714230349	-0.197577625	-0.010450556	1.380457872	-0.416228185	-0.255379385	1.257123939	1.835915788
ARHGEF4	chr2	131801953	131802658	distal	4	-0.265741928	-0.276621376	-1.325979642	-0.148630399	-0.416228185	-0.255379385	1.257123939	1.835915788
ARHGEF4	chr2	131791533	131792419	distal	4	0.101556534	0.491613237	-0.255210727	-1.247822776	-0.416228185	-0.255379385	1.257123939	1.835915788
ARHGEF4	chr2	131648262	131649021	distal	4	-0.403625783	-0.685986384	-1.168156847	1.206145817	-0.416228185	-0.255379385	1.257123939	1.835915788
ARHGEF4	chr2	131639590	131640077	distal	4	0.174067233	-0.513966159	-0.488211575	-1.1714602	-0.416228185	-0.255379385	1.257123939	1.835915788
ARID3A	chr19	980133	981046	distal	3	1.658427418	0.335998083	-1.401093731	-0.264848307	-0.720996609	-0.703497667	0.046883934	-0.047407204
ARID3A	chr19	954020	957612	distal	3	0.880253485	-0.912160626	-0.133718344	-1.641959637	-0.720996609	-0.703497667	0.046883934	-0.047407204
ARID3A	chr19	932815	935545	distal	3	0.735658488	0.056174395	1.175592982	-1.255230096	-0.720996609	-0.703497667	0.046883934	-0.047407204
ARID3A	chr19	983972	985043	distal	3	-0.543628131	0.328730132	0.76933736	1.230492924	-0.720996609	-0.703497667	0.046883934	-0.047407204
ARID3A	chr19	979305	979864	distal	3	0.682632096	-0.547001098	-0.063506228	-1.094581858	-0.720996609	-0.703497667	0.046883934	-0.047407204
ARID3A	chr19	976481	977442	distal	3	0.791773135	0.327445936	-0.814779149	-0.653093738	-0.720996609	-0.703497667	0.046883934	-0.047407204
ARID3A	chr19	952331	953997	distal	3	0.805781833	-1.646259392	0.592520788	-1.133071516	-0.720996609	-0.703497667	0.046883934	-0.047407204
ARID3A	chr19	982586	983244	distal	3	-0.533112241	1.457395903	0.047094997	-0.235561667	-0.720996609	-0.703497667	0.046883934	-0.047407204
ARID3A	chr19	982650	983418	distal	3	-0.663405041	-0.390418568	1.382017849	0.391175752	-0.720996609	-0.703497667	0.046883934	-0.047407204
ARID3A	chr19	960904	961462	distal	3	0.401714375	-0.253847877	0.179570815	-1.213756361	-0.720996609	-0.703497667	0.046883934	-0.047407204
ARID3B	chr15	74831553	74833761	promoter	2	-0.543868751	-0.685483406	1.848487948	1.064276467	0.658772436	1.964483738	0.171932305	-1.352212548
ARID3B	chr15	74890475	74891188	distal	2	0.054183129	0.450598619	0.192422203	-0.15500606	0.658772436	1.964483738	0.171932305	-1.352212548
ARID3B	chr15	74832598	74834318	distal	2	1.693374842	0.04255734	-0.667784842	-1.018787709	0.658772436	1.964483738	0.171932305	-1.352212548
ARID5A	chr2	97218728	97219226	distal	6	0.39063671	-1.011414368	-0.255128841	-1.068233779	0.408963122	1.392408872	-1.448581981	-0.773648311
ARID5A	chr2	97215286	97216472	distal	6	-0.14980564	0.595538897	-0.678821052	-0.7248388	0.408963122	1.392408872	-1.448581981	-0.773648311
ARID5B	chr10	63662910	63663809	promoter	6	-0.593392137	1.164870298	-0.619085906	-0.218194671	0.158146538	0.930742059	-1.412612807	-1.147952125
ARID5B	chr10	63760554	63761168	distal	6	-0.769576857	-0.157469909	-0.296403847	-0.567069752	0.158146538	0.930742059	-1.412612807	-1.147952125
ARIH2	chr3	49026725	49028154	distal	1	-0.465430108	0.284605249	-0.051781916	0.274456551	-0.448764285	0.108524718	-0.302462723	1.096921048
ARIH2OS	chr3	48955569	48957599	distal	3	-0.23198502	0.026856443	0.527122548	1.269853004	-0.677568523	-0.902749673	1.243239011	1.255048808
ARIH2OS	chr3	48960765	48961248	distal	3	-1.117142343	0.123485737	0.824502819	0.145305597	-0.677568523	-0.902749673	1.243239011	1.255048808
ARIH2OS	chr3	48953361	48954013	promoter	3	-0.533791428	-0.067245911	1.550168787	1.493150946	-0.677568523	-0.902749673	1.243239011	1.255048808
ARL10	chr5	175815325	175816604	distal	3	-1.24941175	-0.012939626	1.770927007	-0.952462365	-0.836415162	-0.975828245	1.486068301	0.75136646
ARL10	chr5	175827282	175827962	distal	3	0.121610958	-0.846197984	0.396631592	1.870804304	-0.836415162	-0.975828245	1.486068301	0.75136646
ARL10	chr5	175814859	1758165001	distal	3	-0.897050529	2.024016255	-0.245467409	-0.562895906	-0.836415162	-0.975828245	1.486068301	0.75136646
ARL11	chr13	50215903	50216525	distal	1	0.210658526	1.124128036	-1.143431762	-0.968301462	-0.734772671	-0.868012018	-0.785372425	1.200692032
ARL11	chr13	50202164	50202902	promoter	1	-0.836531014	0.663087465	-0.146172627	0.047273963	-0.734772671	-0.868012018	-0.785372425	1.200692032
ARL15	chr5	53574920	53577483	distal	1	-0.885845058	0.23205729	1.217144324	1.636148044	0.201648516	-0.701063496	0.306004043	2.094579833
ARL15	chr5	53605664	53608171	distal	1	-0.413380508	-0.171400277	0.524325144	-0.736289916	0.201648516	-0.701063496	0.306004043	2.094579833
ARL15	chr5	53574003	53574869	distal	1	-0.848255192	0.011643086	0.513620295	2.115779649	0.201648516	-0.701063496	0.306004043	2.094579833
ARL15	chr5	53365381	53366087	distal	1	-0.555320977	0.862582201	1.159291737	0.734548597	0.201648516	-0.701063496	0.306004043	2.094579833
ARL16	chr17	79650262	79651536	promoter	4	0.70526105	1.369305995	-0.70619496	-1.002387781	-0.90983497	-1.047240111	0.953482162	1.062320528
ARL4D	chr17	41487947	41488452	distal	3	0.083776975	-0.369103368	-0.365862157	-0.826979576	-0.498371058	-0.494043816	1.709136228	1.478691865
ARL4D	chr17	41485370	41485784	distal	3	-0.738894344	0.831921553	-0.778797652	-0.775983269	-0.498371058	-0.494043816	1.709136228	1.478691865
ARL5C	chr17	37321599	37323175	distal	4	-0.137305615	-0.191420582	-0.777285383	-0.247569475	-0.389549448	0.531980863	1.168482329	1.416682768
ARL5C	chr17	37331131	37332057	distal	4	-0.154971413	1.017045443	-0.479166399	0.527437383	-0.389549448	0.531980863	1.168482329	1.416682768
ARL6IP5	chr3	69128469	69130105	distal	1	-1.105693836	-0.187970339	0.819190239	1.211305348	-0.814343834	0.052721762	-0.45142884	1.934882256
ARL6IP6	chr2	153604187	153604766	distal	1	-0.745191655	0.455942262	0.969627279	1.865110384	-0.542797097	-1.101298286	-1.034914865	1.424137049
ARL8A	chr1	202121555	202121987	distal	3	1.658468953	-0.743151252	-0.644400842	-0.661491022	-0.703501895	-0.831891333	0.715103481	0.600331753
ARL8B	chr3	5202605	5203358	distal	3	0.448364907	0.388958082	0.601439114	0.929019116	-0.67531691	-0.895992944	1.844379826	1.324496261
ARL8B	chr3	5165451	5165923	distal	3	-0.208186084	0.703801643	1.416581229	1.139100643	-0.67531691	-0.895992944	1.844379826	1.324496261
ARL8B	chr3	5171184	5171714	distal	3	0.163364197	0.353918049	-0.031633409	1.996199779	-0.67531691	-0.895992944	1.844379826	1.324496261
ARL8B	chr3	5161064	5162016	promoter	3	-0.552914884	-0.039628403	1.808842108	1.266901491	-0.67531691	-0.895992944	1.844379826	1.324496261
ARL8B	chr3	5228433	5231120	distal	3	0.654212192	0.220640086	0.211642787	0.045022303	-0.67531691	-0.895992944	1.844379826	1.324496261
ARL9	chr4	57396343	57397556	distal	3	0.229297056	0.603378193	-0.572835708	-0.878188221	-0.525702313	0.431860058	1.291459572	1.218529438
ARMC5	chr16	31487447	31489605	distal	5	0.827894258	-0.206632483	0.962065188	0.78720296	-1.412310984	0.57207463	1.105314204	-0.117072789
ARMC5	chr16	31487633	31489723	distal	5	0.420864714	0.323540871	-0.252740207	0.842093709	-1.412310984	0.57207463	1.105314204	-0.117072789
ARMC5	chr16	31483935	31485002	distal	5	0.379959465	1.518275762	-1.004936313	-0.626471763	-1.412310984	0.57207463	1.105314204	-0.117072789
ARMC5	chr16	31483787	314844141	distal	5	-0.856188419	1.429826867	-0.332267666	0.092303516	-1.412310984	0.57207463	1.105314204	-0.117072789
ARMC7	chr17	73120361	73120882	distal	4	-0.654237732	-0.296989333	0.57858666	0.327797553	-0.472380312	-0.414548706	0.476707979	1.515895804
ARMC7	chr17	73106484	73107163	promoter	4	-0.705054567	0.452117798	1.346523033	-0.420944399	-0.472380312	-0.414548706	0.476707979	1.515895804
ARMC7	chr17	73120186	73120789	distal	4	0.306345533	-1.06795974	1.662697848	0.252397904	-0.472380312	-0.414548706	0.476707979	1.515895804
ARMC7	chr17	73113397	73114128	distal	4	0.193292332	-0.895426827	0.58789463	2.003152977	-0.472380312	-0.414548706	0.476707979	1.515895804
ARMC7	chr17	73115119	73115886	distal	4	-0.455426788	-0.230237759	1.919568424	1.092992742	-0.472380312	-0.414548706	0.476707979	1.515895804
ARNT2	chr15	80851269	80851780	distal	6	-0.278752347	-0.650049361	0.86882941	-1.328180233	0.499579156	1.442211925	-0.354453778	0.033587246
ARNT2	chr15	80726329	80726752	distal	6	-0.041812479	-0.580068924	0.609181119	1.801444174	0.499579156	1.442211925	-0.354453778	0.033587246
ARNT2	chr15	80810642	80811863	distal	6	-0.726470082	-0.862687189	-0.321782005	2.220689006	0.499579156	1.442211925	-0.354453778	0.033587246
ARNT2	chr15	80696740	80697114	promoter	6	-1.048687828	-0.345943074	0.507291236	1.690836355	0.499579156	1.442211925	-0.354453778	0.033587246
ARNT2	chr15	80793799	80794317	distal	6	-0.450605062	0.101917797	-0.917959279	0.324313405	0.499579156	1.442211925	-0.354453778	0.033587246
ARNT2	chr15	80759793	80760488	distal	6	0.334598416	-1.466232695	-0.668548671	-0.144209151	0.499579156	1.442211925	-0.354453778	0.033587246
ARNT2	chr15	80795082	80795698	distal	6	0.478817609	-0.61776266	-1.044194983	0.280714996	0.499579156	1.442211925	-0.354453778	0.033587246
ARPC2	chr2	219124347	219126140	distal	4	0.315046735	2.051518058	-0.439187692	-1.154086469	-0.769199259	-1.186706701	-0.245216177	0.944351088
ARPC2	chr2	219122276	219122638	distal	4	0.259256204	-0.850121145	0.694124519	0.787727086	-0.769199259	-1.186706701	-0.245216177	0.944351088
ARPC2	chr2	219081063	219083199	promoter	4	0.447857058	0.864554428	-0.520223207	-0.44817215	-0.769199259	-1.186706701	-0.245216177	0.944351088
ARPC2	chr2	219126584	219127549	distal	4	-0.579347544	1.572043469	-0.216304891	-0.557111978	-0.769199259	-1.186706701	-0.245216177	0.944351088
ARPC2	chr2	219081448	219083343	distal	4	-1.333753085	0.791436972	0.166329115	0.661680065	-0.769199259	-1.186706701	-0.245216177	0.944351088
ARPC3	chr12	110887410	110888434	promoter	4	-0.546170769	0.024247668	1.422279654	-0.124635911	-0.971055036	-1.15352687	0.540047544	1.303308994
ARPC5	chr1	183604114	183605649	promoter	1	-0.428090458	-0.937762366	-0.652316779	0.092375008	-0.438129599	-0.632851293	-0.912858588	0.739790758
ARPC5	chr1	183591995	183592570	distal	1	-0.8082525	-0.658962444	0.175067322	-0.231924541	-0.438129599	-0.632851293	-0.912858588	0.739790758
ARPP19	chr15	52860277	52861735	promoter	3	-0.262817198	0.30154004	-0.447794872	0.140899148	-0.750666795	-0.815890709	1.541805598	1.330323964
ARRB1	chr11	75052482	75056957	distal	4	0.904346514	1.21953165	-0.483952261	-0.407905666	-0.529287151	-1.322165619	0.421437838	0.849287061
ARRB1	chr11	75047826	75049392	distal	4	-0.137708477	0.495684701	0.476061833	2.052805087	-0.529287151	-1.322165619	0.421437838	0.849287061
ARRB1	chr11	75045536	75046607	distal	4	-0.432562478	1.00231235	0.729443465	0.84041495	-0.529287151	-1.322165619	0.421437838	0.849287061
ARRB1	chr11	75060000	75063813	distal	4	0.472947091	-0.37513964	-0.507559123	-1.817639124	-0.529287151	-1.322165619	0.421437838	0.849287061
ARRB1	chr11	75041068	75041977	distal	4	-0.034630354	-0.53402654	0.998205619	1.776823621	-0.529287151	-1.322165619	0.421437838	0.849287061
ARRB1	chr11	75058960	75059704	distal	4	0.059387288	-0.672101329	-0.943215694	0.331190213	-0.529287151	-1.322165619	0.421437838	0.849287061
ARRB1	chr11	75024396	75025109	distal	4	-0.01050173	1.840079448	0.231928713	0.69138239	-0.529287151	-1.322165619	0.421437838	0.849287061
ARRB1	chr11	75042860	75043688	distal	4	-0.770119021	-1.196475153	0.746244519	1.638466202	-0.529287151	-1.322165619	0.421437838	0.849287061
ARRB1	chr11	75049216	75052190	distal	4	0.763636841	0.184965661	-0.183493276	0.665630168	-0.529287151	-1.322165619	0.421437838	0.849287061
ARRB1	chr11	75039612	75040212	distal	4	-0.556315715	-0.046898612	-0.596651713	0.923012735	-0.529287151	-1.322165619	0.421437838	0.849287061
ARRB1	chr11	74991078	74992075	distal	4	-0.078971796	1.079376685	-0.448890935	1.358791906	-0.529287151	-1.322165619	0.421437838	0.849287061
ARRB1	chr11	74994533	74995116	promoter	4	0.819327719	-0.899071787	0.080348462	-0.049679116	-0.529287151	-1.322165619	0.421437838	0.849287061
ARRB1	chr11	75022852	75023747	distal	4	0.188107151	1.983537601	-0.085838531	0.543851807	-0.529287151	-1.322165619	0.421437838	0.849287061
ARRB2	chr17	4613034	4614367	promoter	6	0.66346102	0.812951462	-0.219941389	-0.609119127	0.008636761	0.037589005	-0.857628492	-0.532536988
ARRB2	chr17	4634050	4635329	distal	6	-0.477328442	0.757411035	0.502177918	-0.971282952	0.008636761	0.037589005	-0.857628492	-0.532536988
ARRDC2	chr19	18109419	18109673	promoter	3	0.004505314	0.42914941	1.814010131	-0.315931433	-1.043140937	-0.25825027	1.430772106	0.969049305
ARRDC2	chr19	18132791	18133511	distal	3	-0.725382485	1.172476719	0.360097682	-0.492931759	-1.043140937	-0.25825027	1.430772106	0.969049305
ARRDC4	chr15	98503299	98504732	promoter	3	-0.888796275	1.727901356	-0.137639761	0.534615902	-0.707259997	-0.944261362	1.303260579	0.532911525
ARSB	chr5	78280083	78281478	distal	2	-1.050525692	-0.762908506	1.684554518	0.106721742	-0.127373241	-0.08844903	-0.608713911	-1.38525661
ARSB	chr5	78280035	78281277	distal	2	-0.668839294	-0.09247856	0.161693291	0.915510917	-0.127373241	-0.08844903	-0.608713911	-1.38525661
ARSB	chr5	78203961	78204397	distal	2	-0.302046627	-0.682741187	0.663335651	-0.157741505	-0.127373241	-0.08844903	-0.608713911	-1.38525661
ARSG	chr17	66332429	66333059	distal	5	-0.190084767	0.054041252	2.337481654	-0.330096862	-0.065533506	-0.132328414	2.121390911	-0.140833539
ARSG	chr17	66321730	66322694	distal	5	0.773932831	-0.898401209	0.224335181	-1.0144127	-0.065533506	-0.132328414	2.121390911	-0.140833539
ARSG	chr17	66324503	66325876	distal	5	-0.859350104	-0.030583749	-0.463985062	0.154723542	-0.065533506	-0.132328414	2.121390911	-0.140833539
ARSG	chr17	66394929	66395537	distal	5	-2.09377957	0.26412995	-0.38771605	0.103403542	-0.065533506	-0.132328414	2.121390911	-0.140833539
ARSG	chr17	66374242	66375370	distal	5	0.064137119	-1.331849487	-0.324518368	-0.3407889	-0.065533506	-0.132328414	2.121390911	-0.140833539
ARSG	chr17	66420989	66421448	distal	5	-0.651150114	-0.305791594	0.151516532	-0.560498722	-0.065533506	-0.132328414	2.121390911	-0.140833539
ARSG	chr17	66333862	66334523	distal	5	-0.924233909	-0.2004737	-0.184984965	0.103005182	-0.065533506	-0.132328414	2.121390911	-0.140833539
ARSG	chr17	66279159	66279672	distal	5	-0.144705075	-0.330491216	1.824198947	1.226098364	-0.065533506	-0.132328414	2.121390911	-0.140833539
ARSG	chr17	66298351	66298972	distal	5	-0.831016932	-0.229413386	-1.250776282	-0.356542053	-0.065533506	-0.132328414	2.121390911	-0.140833539
ARSG	chr17	66284391	66285596	distal	5	0.255123719	0.610661559	2.106567726	-0.64928435	-0.065533506	-0.132328414	2.121390911	-0.140833539
ARSG	chr17	66329087	66329516	distal	5	-0.140287617	-0.283251923	2.388153389	-0.351918245	-0.065533506	-0.132328414	2.121390911	-0.140833539
ARSG	chr17	66286986	66288854	distal	5	-1.785420456	0.584817044	-0.452817213	0.586620109	-0.065533506	-0.132328414	2.121390911	-0.140833539
ARSG	chr17	66297442	66298290	distal	5	-0.110292296	0.729665781	-0.116624989	-0.682706421	-0.065533506	-0.132328414	2.121390911	-0.140833539
ARSI	chr5	149688816	149689960	distal	5	0.108105435	-0.094196498	0.933206502	1.453153578	-0.73726944	-0.744861462	0.260166888	-0.733386128
ARSI	chr5	149678647	149680345	promoter	5	0.337227372	0.460560526	0.30288344	1.981719428	-0.73726944	-0.744861462	0.260166888	-0.733386128
ARSI	chr5	149704813	149705297	distal	5	0.977070389	0.792678853	-0.625040985	-1.136720106	-0.73726944	-0.744861462	0.260166888	-0.733386128
ARSI	chr5	149690725	149691628	distal	5	0.068879312	1.041579338	0.744886456	1.427511007	-0.73726944	-0.744861462	0.260166888	-0.733386128
ARSI	chr5	149681395	149682877	distal	5	0.721885724	0.349375828	0.000318261	-0.995391645	-0.73726944	-0.744861462	0.260166888	-0.733386128
ARSI	chr5	149697587	149698929	distal	5	0.77153721	1.851286693	-0.566154963	-0.054393821	-0.73726944	-0.744861462	0.260166888	-0.733386128
ASB1	chr2	239334725	239336239	distal	4	-0.003358268	-0.570353562	-0.311383918	-0.723627754	-0.736155928	-0.759605573	0.091169982	1.034926939
ASB1	chr2	239334292	239335919	promoter	4	0.295566499	0.340383416	0.247363173	-0.174855787	-0.736155928	-0.759605573	0.091169982	1.034926939
ASB15	chr7	123286780	123287753	distal	5	-0.731300886	0.453714989	-0.292035506	0.627974506	0.182148103	0.857980041	1.481442622	-0.181647605
ASB15	chr7	123277273	123277870	distal	5	0.082091094	1.085042766	-0.274831797	-1.371264789	0.182148103	0.857980041	1.481442622	-0.181647605
ASB7	chr15	101141941	101143464	promoter	3	0.219001764	1.083997448	-0.207556115	-0.459487984	-0.228246423	-1.648982489	1.053033567	0.675538059
ASCC1	chr10	73930948	73932008	distal	4	-0.813990992	-0.403761744	-0.185172732	0.578610533	-0.947645447	-1.225041315	0.955191788	1.539780432
ASCC1	chr10	73957970	73958617	distal	4	-1.127521844	-0.533280006	0.92314048	0.470839408	-0.947645447	-1.225041315	0.955191788	1.539780432
ASCC1	chr10	73863158	73863840	distal	4	-0.861052136	-0.340904264	-0.11152197	1.36256031	-0.947645447	-1.225041315	0.955191788	1.539780432
ASCC1	chr10	73975258	739763661	distal	4	0.605111365	-0.046557036	0.238009542	-0.214981072	-0.947645447	-1.225041315	0.955191788	1.539780432
ASCC1	chr10	73868426	73870321	distal	4	-0.018898305	-0.628044912	0.652031604	1.668748922	-0.947645447	-1.225041315	0.955191788	1.539780432
ASCC1	chr10	73867302	73868374	distal	4	-0.257663387	-0.881214629	0.640627706	2.133589691	-0.947645447	-1.225041315	0.955191788	1.539780432
ASCL2	chr11	2292241	2294119	distal	3	0.885491504	-1.099418661	-0.162328645	-0.167713796	-0.848424727	-0.223392723	1.362387261	1.272749184
ASCL2	chr11	2290716	2292099	promoter	3	0.711675738	-0.860249227	0.916041785	0.454078183	-0.848424727	-0.223392723	1.362387261	1.272749184
ASH1L	chr1	155366574	155367167	distal	5	-0.292918071	0.169525981	1.682085397	1.290588292	-0.093027028	-0.287986998	1.548968903	-0.145068024
ASH1L	chr1	155375584	155376544	distal	5	-0.649140936	-0.476544105	0.427291484	2.140450183	-0.093027028	-0.287986998	1.548968903	-0.145068024
ASH1L	chr1	155368800	155369490	distal	5	-0.500226403	-0.386204008	1.218449329	1.693749117	-0.093027028	-0.287986998	1.548968903	-0.145068024
ASH1L	chr1	155532245	155533265	distal	5	0.667942606	0.017778132	0.301687985	-0.150257214	-0.093027028	-0.287986998	1.548968903	-0.145068024
ASH2L	chr8	37997254	37998243	distal	1	-0.678169638	-0.740456693	0.83405168	1.940273234	-0.072457824	-0.004694755	-1.554167932	0.999869038
ASH2L	chr8	37991670	37992200	distal	1	0.096045232	-0.645367543	0.309681094	0.784994952	-0.072457824	-0.004694755	-1.554167932	0.999869038
ASH2L	chr8	37961157	37963743	promoter	1	-0.588813763	0.098722489	0.847178612	1.468811638	-0.072457824	-0.004694755	-1.554167932	0.999869038
ASIC1	chr12	50444183	50445788	distal	2	0.378975116	0.061010132	-0.242942759	-0.594997099	1.193888041	1.006514184	-0.754018554	-1.516186028
ASIC1	chr12	50450539	50452647	distal	2	1.08389123	-0.54736709	-1.235225835	-0.021630225	1.193888041	1.006514184	-0.754018554	-1.516186028
ASIC1	chr12	50478604	50479727	distal	2	-0.167386349	-0.157335011	0.549152068	0.291052504	1.193888041	1.006514184	-0.754018554	-1.516186028
ASIC1	chr12	50468681	50469463	distal	2	-0.174068568	1.008553872	-0.557226602	-0.174830611	1.193888041	1.006514184	-0.754018554	-1.516186028
ASIC1	chr12	50464244	50464761	distal	2	-0.242493011	0.321382049	-0.414501317	0.198957913	1.193888041	1.006514184	-0.754018554	-1.516186028
ASIC3	chr7	150747800	150748854	promoter	4	0.827036358	-0.473759924	-0.296882821	0.712403106	-0.67456366	-0.681952902	0.07845139	1.643180205
ASNA1	chr19	12855850	12856545	distal	3	0.301719812	0.933401171	0.059688964	-1.614911597	-0.772130771	-0.463254661	1.295936585	1.316893294
ASNA1	chr19	12866904	12867595	distal	3	-0.403724576	0.39363983	0.414776554	1.839920143	-0.772130771	-0.463254661	1.295936585	1.316893294
ASNA1	chr19	12862304	12862935	distal	3	0.489348468	-0.660974287	0.82046727	-0.27273435	-0.772130771	-0.463254661	1.295936585	1.316893294
ASPH	chr8	62424595	62425312	distal	6	-0.105172153	0.418088679	2.084534546	0.590641722	0.978572052	1.353646465	-1.343252401	-0.783857304
ASPH	chr8	62626557	62627630	distal	6	0.186955215	-0.262065256	0.827652074	-0.378114829	0.978572052	1.353646465	-1.343252401	-0.783857304
ASPRV1	chr2	70197072	70197755	distal	1	0.646680403	-0.105462349	-1.089664241	-0.863199543	0.030109867	-0.449382946	-0.332747422	1.536365171
ASPSCR1	chr17	79938299	79939394	distal	5	0.137609259	-0.310054702	-1.276277239	0.512696304	-0.273172425	-0.500689317	1.492095224	-0.1786832
ASPSCR1	chr17	79977673	79978312	distal	5	-0.5543711	0.009164827	1.390328546	-0.137922364	-0.273172425	-0.500689317	1.492095224	-0.1786832
ASPSCR1	chr17	79979561	79982151	distal	5	1.27093195	0.278365789	-0.928856567	-1.492719476	-0.273172425	-0.500689317	1.492095224	-0.1786832
ASPSCR1	chr17	79970171	79971034	distal	5	-0.153129786	0.219903445	-0.422500497	-2.048207432	-0.273172425	-0.500689317	1.492095224	-0.1786832
ASPSCR1	chr17	79948817	79950881	distal	5	0.808330139	0.095698927	-0.780006065	-1.393376708	-0.273172425	-0.500689317	1.492095224	-0.1786832
ASPSCR1	chr17	79977690	79978625	distal	5	0.644625862	-0.522747817	-1.520946678	0.627592641	-0.273172425	-0.500689317	1.492095224	-0.1786832
ASRGL1	chr11	62165474	62166639	distal	1	0.429151978	-1.05013398	-1.108877761	-0.589175228	-0.740212844	-0.668379974	-0.118278702	1.240355404
ASRGL1	chr11	62163469	62164559	distal	1	0.484106966	-1.098275494	-0.368638539	-0.668954464	-0.740212844	-0.668379974	-0.118278702	1.240355404
ASRGL1	chr11	62162266	62163184	distal	1	-0.13947717	1.182940209	-0.537312344	0.572622729	-0.740212844	-0.668379974	-0.118278702	1.240355404
ASRGL1	chr11	62138359	62139217	distal	1	-0.212550761	-0.572506516	0.513705511	1.134359066	-0.740212844	-0.668379974	-0.118278702	1.240355404
ASS1	chr9	133319572	133322333	promoter	6	0.164539493	1.049580845	-0.693983054	-0.975119222	-0.199147514	-0.20827526	-1.032773926	-1.018196064
ASS1	chr9	133325436	133327950	distal	6	0.214823366	-1.388776982	-0.026603701	-0.174839612	-0.199147514	-0.20827526	-1.032773926	-1.018196064
ASS1	chr9	133322626	133323890	distal	6	0.392209102	-0.10983606	-1.083005253	-0.999377314	-0.199147514	-0.20827526	-1.032773926	-1.018196064
ASS1	chr9	133319745	133322406	distal	6	0.234777019	-0.39715688	-0.121207843	-0.560480523	-0.199147514	-0.20827526	-1.032773926	-1.018196064
ASTN1	chr1	177079601	177080043	distal	5	-0.713007726	-0.242948624	1.62453352	1.387444893	-0.469912519	-0.010591647	0.879252362	-0.431233837
ASTN1	chr1	177113443	177114064	distal	5	-0.621373391	-0.690276418	-0.541037125	2.059995916	-0.469912519	-0.010591647	0.879252362	-0.431233837
ASTN2	chr9	119597445	119598786	distal	2	0.173121851	-0.413384365	0.74768365	2.063341654	1.096837953	1.415232961	0.027094914	-1.035121215
ASTN2	chr9	119499242	119499738	distal	2	-1.052807709	0.164185707	0.44463229	0.241892041	1.096837953	1.415232961	0.027094914	-1.035121215
ASTN2	chr9	119451400	119452143	distal	2	-0.632204134	0.786649019	0.36727815	-0.904942644	1.096837953	1.415232961	0.027094914	-1.035121215
ASTN2	chr9	120015437	120016270	distal	2	-0.598284851	-0.291594946	-0.87906534	-0.651573706	1.096837953	1.415232961	0.027094914	-1.035121215
ASTN2	chr9	119632738	119633366	distal	2	0.949893669	-0.643767653	-0.389633021	0.364074223	1.096837953	1.415232961	0.027094914	-1.035121215
ASTN2	chr9	119598937	119601531	distal	2	-0.767668984	0.08559433	1.047578166	1.89194806	1.096837953	1.415232961	0.027094914	-1.035121215
ASTN2	chr9	119448718	119449888	distal	2	-0.43130642	-0.002626138	-0.545737003	-0.123895185	1.096837953	1.415232961	0.027094914	-1.035121215
ASTN2	chr9	120176244	120177584	distal	2	-0.052664349	1.3072749	0.009180425	-0.932085807	1.096837953	1.415232961	0.027094914	-1.035121215
ASTN2	chr9	120139176	120139636	distal	2	0.119155593	2.181320023	-0.868658046	0.439136347	1.096837953	1.415232961	0.027094914	-1.035121215
ASTN2	chr9	119481826	119483359	distal	2	-0.211062789	-1.422316925	-0.080694031	-0.253838813	1.096837953	1.415232961	0.027094914	-1.035121215
ASTN2	chr9	119480363	119480757	distal	2	-0.183436654	-0.863648275	-0.756084814	1.381692953	1.096837953	1.415232961	0.027094914	-1.035121215
ASTN2	chr9	119451838	119452302	distal	2	-0.289140681	0.114033085	1.15250691	-0.692630356	1.096837953	1.415232961	0.027094914	-1.035121215
ASTN2	chr9	120107296	120108051	distal	2	-0.640033734	0.615617694	1.249314346	1.570235952	1.096837953	1.415232961	0.027094914	-1.035121215
ASTN2	chr9	119351728	119352785	distal	2	0.059783379	0.057734795	-1.14335834	1.243272565	1.096837953	1.415232961	0.027094914	-1.035121215
ASTN2	chr9	120087688	120088490	distal	2	-0.37624689	-0.694578758	1.069451428	1.963553817	1.096837953	1.415232961	0.027094914	-1.035121215
ASTN2	chr9	119477660	119479046	distal	2	-0.014896348	-0.682909343	-0.325079139	1.147595928	1.096837953	1.415232961	0.027094914	-1.035121215
ASTN2	chr9	119448858	119450180	distal	2	0.124265485	-0.719838175	0.27665249	-0.327511502	1.096837953	1.415232961	0.027094914	-1.035121215
ASTN2	chr9	119423369	119423746	distal	2	-0.613571237	-1.366157766	0.122114782	0.135402673	1.096837953	1.415232961	0.027094914	-1.035121215
ASXL2	chr2	26100347	26101845	distal	5	-1.014954387	0.710330709	-0.188969797	0.560719925	-0.857831719	-0.41525053	-0.198198071	-1.096807041
ASXL2	chr2	26004630	26005347	promoter	5	-0.063376666	0.01336424	1.969062931	0.886128671	-0.857831719	-0.41525053	-0.198198071	-1.096807041
ATAD3A	chr1	1475496	1477076	distal	2	1.415827424	-1.528377402	0.402364285	0.106649823	-0.123542907	0.277853232	-0.455041502	-0.66392921
ATAD3A	chr1	1473323	1473936	distal	2	0.328237446	-0.101863511	0.053315386	1.535177627	-0.123542907	0.277853232	-0.455041502	-0.66392921
ATAD3A	chr1	1470738	1471480	distal	2	-0.417989142	0.937429582	-1.08830982	-0.282072474	-0.123542907	0.277853232	-0.455041502	-0.66392921
ATAD3B	chr1	1413554	1414104	promoter	4	0.464048851	-0.067332644	2.211029645	-0.432980551	-0.858190302	-0.865280278	0.221716882	0.629922866
ATAD3B	chr1	1428282	1428692	distal	4	-0.704911636	-0.17108899	2.183784791	0.370079053	-0.858190302	-0.865280278	0.221716882	0.629922866
ATAD3C	chr1	1414603	1415714	distal	2	-0.028879622	-0.397724442	2.323094541	0.125658597	0.815803782	1.164013392	0.517434219	0.168319581
ATAD3C	chr1	1404796	1407324	distal	2	0.032614282	-1.300681682	1.314786137	1.659186662	0.815803782	1.164013392	0.517434219	0.168319581
ATAD3C	chr1	1413554	14141041	distal	2	0.464048851	-0.067332644	2.211029645	-0.432980551	0.815803782	1.164013392	0.517434219	0.168319581
ATF1	chr12	51208625	51209560	distal	3	0.826598486	-0.798926558	-0.533169939	0.949995117	-1.033394115	-1.540677379	1.424446172	0.498084635
ATF1	chr12	51158626	51159539	promoter	3	-1.084114775	-0.520502146	-0.321761298	1.608403631	-1.033394115	-1.540677379	1.424446172	0.498084635
ATF3	chr1	212803329	212803817	distal	4	-0.56306487	1.118738346	-1.024098601	0.513522923	-1.111139633	-0.589167417	1.137763296	1.328208649
ATF3	chr1	212756777	212757482	distal	4	-0.083136369	-0.480957272	1.064593471	1.949884995	-1.111139633	-0.589167417	1.137763296	1.328208649
ATF3	chr1	212785476	212787553	distal	4	-1.247188579	0.517481986	0.581253125	-0.499657584	-1.111139633	-0.589167417	1.137763296	1.328208649
ATF3	chr1	212783638	212784641	distal	4	-0.522877949	-1.520646564	0.732639827	1.156502006	-1.111139633	-0.589167417	1.137763296	1.328208649
ATF3	chr1	212794950	212795955	distal	4	-0.015816829	-0.706306637	0.641856972	-0.415514245	-1.111139633	-0.589167417	1.137763296	1.328208649
ATF3	chr1	212788506	212789257	distal	4	-0.00519556	0.686088864	1.062907218	-1.309932527	-1.111139633	-0.589167417	1.137763296	1.328208649
ATF3	chr1	212778848	212783523	distal	4	-0.758429492	-0.286351978	-0.032484176	1.274035221	-1.111139633	-0.589167417	1.137763296	1.328208649
ATF3	chr1	212780070	212783601	distal	4	-0.636265376	0.017106588	0.305239959	1.159779961	-1.111139633	-0.589167417	1.137763296	1.328208649
ATF4	chr22	39928180	39929166	distal	3	-0.056255864	-0.524483016	-0.305374337	0.299936966	-0.809924386	-0.366033188	0.545962805	0.600872788
ATF4	chr22	39914767	39917568	promoter	3	-0.287219285	-1.661402219	1.075331751	0.016981616	-0.809924386	-0.366033188	0.545962805	0.600872788
ATF4	chr22	39926695	39927302	distal	3	0.494705636	-0.563506185	0.383925706	0.874991999	-0.809924386	-0.366033188	0.545962805	0.600872788
ATG12	chr5	115176938	115178387	promoter	3	0.1957372	0.71937598	-0.102160752	0.58270225	-0.853713398	-1.019672482	1.707924117	1.196086552
ATG16L1	chr2	234174673	234175628	distal	3	-0.179538681	-0.509199586	1.122657812	1.843930919	-1.025747312	-0.656266952	1.66311028	1.056494661
ATG16L1	chr2	234150285	234150872	distal	3	0.406300418	-0.211530974	-0.088473098	1.486450036	-1.025747312	-0.656266952	1.66311028	1.056494661
ATG16L1	chr2	234120785	234121631	promoter	3	-0.36619436	0.205247699	0.108044112	2.124993963	-1.025747312	-0.656266952	1.66311028	1.056494661
ATG16L2	chr11	72527346	72528050	distal	3	-0.066236558	-0.332039609	-1.424321624	0.030230428	-0.428735299	-0.781238433	0.934780088	0.286327194
ATG16L2	chr11	72532168	72534212	distal	3	0.257913005	-0.623137255	-0.008459708	-0.614821912	-0.428735299	-0.781238433	0.934780088	0.286327194
ATG16L2	chr11	72524724	72527022	promoter	3	-0.213433754	1.091271577	0.387049495	-0.818038544	-0.428735299	-0.781238433	0.934780088	0.286327194
ATG16L2	chr11	72523866	72526560	distal	3	-0.841957236	-1.033646066	0.003929256	0.412063707	-0.428735299	-0.781238433	0.934780088	0.286327194
ATG2A	chr11	64690919	64692563	distal	4	0.842286943	0.148702457	-0.395797747	-0.543907685	-0.658062288	-0.490105314	1.154898981	1.625402629
ATG2A	chr11	64691418	64692671	distal	4	0.466974585	-0.605572354	-0.427040929	0.036399336	-0.658062288	-0.490105314	1.154898981	1.625402629
ATG2A	chr11	64681575	64682723	distal	4	-0.36477433	0.49838228	1.300609385	1.498879912	-0.658062288	-0.490105314	1.154898981	1.625402629
ATG2A	chr11	64683404	64686998	distal	4	-0.635111587	-0.829604919	1.448199597	1.528461781	-0.658062288	-0.490105314	1.154898981	1.625402629
ATG2A	chr11	64664612	64665289	promoter	4	-0.318530887	-0.446721208	2.075175743	-0.2722875	-0.658062288	-0.490105314	1.154898981	1.625402629
ATG2A	chr11	64688709	64689392	distal	4	0.426555145	-0.672869845	1.198710356	0.501988281	-0.658062288	-0.490105314	1.154898981	1.625402629
ATG2A	chr11	64682532	646867961	distal	4	-0.410608193	-0.427329189	1.750278297	0.693640365	-0.658062288	-0.490105314	1.154898981	1.625402629
ATG3	chr3	112282906	112284187	distal	4	-0.702510722	-0.886787792	1.326239809	1.730751804	-0.697652612	-0.860720074	0.763140849	1.645193714
ATG3	chr3	112279821	112281716	distal	4	-0.071843164	-0.434763876	1.311627123	-0.536948057	-0.697652612	-0.860720074	0.763140849	1.645193714
ATG3	chr3	112275836	112277004	distal	4	-0.257664121	-0.312966059	1.205838392	1.613293052	-0.697652612	-0.860720074	0.763140849	1.645193714
ATG3	chr3	112284894	112286183	distal	4	-1.080324442	-0.792680392	0.66079516	1.992435223	-0.697652612	-0.860720074	0.763140849	1.645193714
ATG4D	chr19	10654043	10655243	promoter	3	0.778346087	-0.208427491	0.569251957	0.111740493	-0.746392702	-0.799355626	1.119694517	0.400184104
ATG4D	chr19	10663226	10663846	distal	3	0.258263297	0.402695247	1.344193435	0.349166051	-0.746392702	-0.799355626	1.119694517	0.400184104
ATG5	chr6	106769346	106771609	distal	4	-0.61506212	-0.017039861	1.342805575	1.572806766	-0.574302247	-0.760718802	1.202937232	1.891824322
ATG5	chr6	106773001	106774202	distal	4	-0.703979103	0.597447553	1.431828617	0.106031478	-0.574302247	-0.760718802	1.202937232	1.891824322
ATG5	chr6	106624915	106625764	distal	4	-0.538575094	-0.436491655	1.347543731	1.816179459	-0.574302247	-0.760718802	1.202937232	1.891824322
ATG7	chr3	11602691	11603289	distal	2	0.165860428	-0.092420942	0.660755369	0.768448163	1.445568515	0.997028097	-0.254139051	-0.602072821
ATG7	chr3	11348553	11349570	distal	2	-0.08201962	-0.439061302	0.832506108	-0.699468632	1.445568515	0.997028097	-0.254139051	-0.602072821
ATG7	chr3	11311740	11313100	promoter	2	0.065908371	-0.600343215	0.557421347	2.085489734	1.445568515	0.997028097	-0.254139051	-0.602072821
ATG9B	chr7	150723228	150726096	distal	3	-0.179464123	-0.289967026	0.523301419	1.264145087	-0.768034422	-0.619195933	1.379460613	1.461299602
ATG9B	chr7	150704535	150711905	promoter	3	-0.190971421	-0.572650011	1.150115399	1.846823321	-0.768034422	-0.619195933	1.379460613	1.461299602
ATL3	chr11	63448515	63449666	distal	6	0.836069197	-0.426216477	-0.179274538	0.542256441	0.981997833	0.958124878	-1.214669265	-0.3205055
ATL3	chr11	63448651	63449726	distal	6	0.388431838	-0.519326142	0.482336894	0.964405893	0.981997833	0.958124878	-1.214669265	-0.3205055
ATL3	chr11	63438275	63439558	distal	6	0.258304015	-0.54350544	-0.406749942	0.795310634	0.981997833	0.958124878	-1.214669265	-0.3205055
ATOX1	chr5	151149843	151152252	distal	3	-1.100829566	-0.663989345	0.412447494	0.915201048	-0.983068252	-1.645229477	1.054575831	1.161715335
ATOX1	chr5	151149983	151152633	distal	3	1.122173685	-1.542715317	-0.173980027	0.402588251	-0.983068252	-1.645229477	1.054575831	1.161715335
ATOX1	chr5	151137720	151138729	distal	3	-0.914000135	0.72668853	-0.1285163	-0.51117654	-0.983068252	-1.645229477	1.054575831	1.161715335
ATOX1	chr5	151136819	151138646	promoter	3	0.798668913	-0.158160169	-1.308528958	-0.95629329	-0.983068252	-1.645229477	1.054575831	1.161715335
ATP10A	chr15	25918184	25918744	distal	3	0.681988899	0.279045712	-0.569461056	-0.433794925	-0.855413591	-0.426617704	1.832887163	1.116961378
ATP10A	chr15	26095443	26096073	distal	3	-0.564131061	1.241908414	-1.0566741	-0.905833799	-0.855413591	-0.426617704	1.832887163	1.116961378
ATP10A	chr15	25971778	25972160	distal	3	0.020275795	0.2810412	1.852934903	0.966497854	-0.855413591	-0.426617704	1.832887163	1.116961378
ATP11A	chr13	113375897	113376427	distal	6	0.48561652	-0.646840115	-1.719383278	0.864596673	-0.12424404	-0.076047639	-1.652716018	-1.069617107
ATP11A	chr13	113528146	113529193	distal	6	-0.089594258	-0.190744039	1.045737879	0.264978228	-0.12424404	-0.076047639	-1.652716018	-1.069617107
ATP11A	chr13	113394667	113395195	distal	6	-0.076041628	0.003730192	-0.497143245	0.861880136	-0.12424404	-0.076047639	-1.652716018	-1.069617107
ATP11A	chr13	113376600	113377632	distal	6	-0.836176277	-0.658548445	-1.010500635	0.568176022	-0.12424404	-0.076047639	-1.652716018	-1.069617107
ATP11A	chr13	113389976	113390552	distal	6	0.347842021	-1.050691519	-0.619217017	0.161498616	-0.12424404	-0.076047639	-1.652716018	-1.069617107
ATP11A	chr13	113535558	113536458	distal	6	0.860912077	-0.643700107	-0.650457822	-0.801706289	-0.12424404	-0.076047639	-1.652716018	-1.069617107
ATP11A	chr13	113526977	113527651	distal	6	-0.653379029	-0.268926878	1.982710367	1.172714466	-0.12424404	-0.076047639	-1.652716018	-1.069617107
ATP11A	chr13	113547472	113549121	distal	6	-0.207466545	-1.332443652	-0.212092703	-0.656846238	-0.12424404	-0.076047639	-1.652716018	-1.069617107
ATP11A	chr13	113547834	113549395	distal	6	0.537886755	-0.903915269	-1.297042703	-0.039335124	-0.12424404	-0.076047639	-1.652716018	-1.069617107
ATP11A	chr13	113342992	113345391	promoter	6	-0.68231896	-0.376732007	-0.241969875	-0.456492541	-0.12424404	-0.076047639	-1.652716018	-1.069617107
ATP11A	chr13	113364477	113367076	distal	6	0.243945787	-0.091412842	0.063525558	-0.87315622	-0.12424404	-0.076047639	-1.652716018	-1.069617107
ATP12A	chr13	25254189	25255144	distal	5	0.067281234	-0.055793821	-0.809285609	1.036776052	-0.53730009	-0.122814764	-0.099256955	-0.402721817
ATP12A	chr13	25245215	25246013	distal	5	-1.245209987	-0.845005544	1.684525575	0.668763752	-0.53730009	-0.122814764	-0.099256955	-0.402721817
ATP12A	chr13	25288266	25288712	distal	5	-0.47982897	-0.96539095	-0.869478998	1.880564084	-0.53730009	-0.122814764	-0.099256955	-0.402721817
ATP12A	chr13	25257979	25258381	distal	5	-0.228594356	-0.981580965	-0.546017404	1.880254733	-0.53730009	-0.122814764	-0.099256955	-0.402721817
ATP12A	chr13	25256016	25256320	distal	5	0.14064268	-0.366660585	2.068065152	-0.108242052	-0.53730009	-0.122814764	-0.099256955	-0.402721817
ATP12A	chr13	25268159	25268632	distal	5	-0.888339399	0.038623239	1.505294171	0.960959609	-0.53730009	-0.122814764	-0.099256955	-0.402721817
ATP12A	chr13	25290133	25291012	distal	5	-0.599279923	-1.264494861	-0.541895915	-0.517250167	-0.53730009	-0.122814764	-0.099256955	-0.402721817
ATP13A2	chr1	17342512	17343128	distal	1	-0.799353758	-0.410827566	-0.165733495	1.677715183	-0.577945547	-0.369895555	-0.715490652	0.381157867
ATP13A4	chr3	193310340	193311191	promoter	2	-0.49361214	2.119583992	0.006952889	-0.291598471	0.81793442	1.294780885	0.525781208	-1.202476501
ATP13A4	chr3	193310564	193311746	distal	2	-0.285603998	1.755099095	0.268278442	-0.686916018	0.81793442	1.294780885	0.525781208	-1.202476501
ATP13A4	chr3	193238457	193239055	distal	2	0.100878692	-1.031684428	-0.926644931	-1.094724316	0.81793442	1.294780885	0.525781208	-1.202476501
ATP1A3	chr19	42497725	42498833	distal	3	0.230051846	0.709086785	-1.339574961	-0.252569749	-0.617435881	-0.689351537	1.227032354	1.227340675
ATP1A3	chr19	42502720	42503356	distal	3	-0.029014895	-0.517470387	-1.092485866	-0.366396438	-0.617435881	-0.689351537	1.227032354	1.227340675
ATP1A3	chr19	42462547	424640941	distal	3	-0.619382365	-0.056548065	0.191658705	0.927785216	-0.617435881	-0.689351537	1.227032354	1.227340675
ATP1A4	chr1	160162731	160163268	distal	3	-0.528363688	1.610599218	0.085652964	-0.213474464	-0.783541914	-0.743172524	0.884281494	0.383699406
ATP1A4	chr1	160145254	160145931	distal	3	-0.513271983	-0.047871396	1.932160795	1.023611906	-0.783541914	-0.743172524	0.884281494	0.383699406
ATP1A4	chr1	160133886	160134417	distal	3	-0.956903253	-0.193059593	1.316649591	1.606563383	-0.783541914	-0.743172524	0.884281494	0.383699406
ATP1A4	chr1	160162771	160163393	distal	3	1.510785237	-0.433589612	-0.259959243	-0.536354763	-0.783541914	-0.743172524	0.884281494	0.383699406
ATP1B2	chr17	7567569	7568135	distal	3	-0.50587013	-0.195411327	1.778761556	0.964005824	-0.3946024	-0.532525308	1.59758913	1.442725779
ATP1B2	chr17	7553665	7554380	distal	3	-0.283373826	-0.698034866	1.409988785	0.646854704	-0.3946024	-0.532525308	1.59758913	1.442725779
ATP1B2	chr17	7553729	7554410	distal	3	-0.614470975	-0.055455968	0.191066515	-0.201363164	-0.3946024	-0.532525308	1.59758913	1.442725779
ATP1B3	chr3	141593791	141595748	promoter	4	-0.789099936	0.510877254	-0.014371315	2.080429914	-0.841117806	-0.635211004	0.47621224	1.083187613
ATP1B3	chr3	141594272	141596448	distal	4	1.10280695	-1.215457483	0.389706003	0.808106864	-0.841117806	-0.635211004	0.47621224	1.083187613
ATP2A1	chr16	28915836	28916362	distal	4	0.578707825	-0.02340528	0.092941565	0.103998063	-0.167023927	0.479845168	0.919245446	1.277771318
ATP2A2	chr12	110718279	110720363	promoter	6	0.1082231	-0.44476156	1.418635369	-0.73525624	0.884449603	0.753529559	-1.558283377	-1.17865734
ATP2A2	chr12	110718644	110720470	distal	6	-0.779246512	-0.312749211	0.830583659	1.432922152	0.884449603	0.753529559	-1.558283377	-1.17865734
ATP2A2	chr12	110786246	110788140	distal	6	-0.832619288	-0.380935344	-0.540233843	1.603117402	0.884449603	0.753529559	-1.558283377	-1.17865734
ATP2A3	chr17	3830231	3832313	distal	6	1.094651506	1.118168664	-0.980441628	-1.139278551	0.533737853	1.025073697	0.268301658	0.28157035
ATP2A3	chr17	3847670	3849138	distal	6	1.429231519	0.44491752	-0.385857694	-1.251182778	0.533737853	1.025073697	0.268301658	0.28157035
ATP2A3	chr17	3873751	3874459	distal	6	-0.08927823	-0.955310739	-0.258622235	1.469712861	0.533737853	1.025073697	0.268301658	0.28157035
ATP2A3	chr17	3869314	3869767	distal	6	0.235882491	-0.367115029	1.781198207	1.145209643	0.533737853	1.025073697	0.268301658	0.28157035
ATP2A3	chr17	3866782	3869179	distal	6	0.19451299	-0.637221822	-0.35234817	0.652854917	0.533737853	1.025073697	0.268301658	0.28157035
ATP2A3	chr17	3838269	3838821	distal	6	0.019586179	-1.109933481	-0.883123432	1.08159513	0.533737853	1.025073697	0.268301658	0.28157035
ATP5B	chr12	57045899	57046309	distal	6	-0.542697432	0.723319678	2.125686946	-0.895817639	-0.145712608	-0.348305825	-1.161312727	-0.486540764
ATP5D	chr19	1252683	1255602	distal	4	0.638504154	-0.771250591	1.598429465	-0.969624089	-0.770318705	-0.624340559	-0.393497524	0.204745091
ATP5E	chr20	57617132	57618466	distal	4	-0.618657828	-0.047904194	1.35094932	-0.196875262	-1.120618236	-1.525256044	0.30782905	1.136771702
ATP5E	chr20	57607159	57608063	promoter	4	-0.6184118	-0.09981886	1.171194609	-0.235175587	-1.120618236	-1.525256044	0.30782905	1.136771702
ATP5E	chr20	57617171	57618565	distal	4	-0.164091146	1.006787321	-0.306507778	-0.569235019	-1.120618236	-1.525256044	0.30782905	1.136771702
ATP5EP2	chr13	28527102	28529204	distal	4	0.40875194	-0.887296811	-0.497406859	-1.100146846	-1.492200351	-1.482280517	0.376780165	1.264323613
ATP5H	chr17	73042367	73043666	promoter	1	-0.959685978	-0.0459648	1.722680541	0.363859383	-0.773926489	-0.778612826	-0.632849415	1.36587986
ATP5I	chr4	677097	679252	distal	4	0.47787643	-0.279698041	0.713169334	0.408998473	-1.119373442	-1.086587867	0.004063183	1.303430051
ATP5I	chr4	667341	671342	promoter	4	0.968807498	-0.357921074	-0.376495411	-1.317583143	-1.119373442	-1.086587867	0.004063183	1.303430051
ATP5J	chr21	27106638	27108314	promoter	4	-1.10639042	0.914533063	1.103164761	0.070783883	-1.081149535	-1.4942264	-0.396012006	0.903215845
ATP5J	chr21	27106805	27108771	distal	4	-0.66329179	0.887174565	-0.801505263	-0.262584965	-1.081149535	-1.4942264	-0.396012006	0.903215845
ATP6V0A2	chr12	124246308	124247274	distal	4	0.824409109	1.381106227	0.711203456	-1.036089641	-0.705848903	-1.186357548	-0.429695419	0.542893077
ATP6V0A2	chr12	124196094	124197338	promoter	4	-0.782481226	-0.279807346	-0.058130985	0.59931219	-0.705848903	-1.186357548	-0.429695419	0.542893077
ATP6V0A2	chr12	124246513	124248048	distal	4	0.132722421	0.375388755	-1.208624984	-0.755420413	-0.705848903	-1.186357548	-0.429695419	0.542893077
ATP6V0C	chr16	2562184	2564328	promoter	3	0.693633081	-0.093946731	-0.71577386	0.470398115	-0.311695829	-0.050036831	0.247130493	0.109557974
ATP6V0D1	chr16	67481583	67481925	distal	2	0.535715804	-0.471792306	-0.937461907	1.431047728	1.085648857	1.378001731	-0.453732064	-0.691139461
ATP6V0D1	chr16	67499601	67500109	distal	2	0.154599398	-1.431275344	-0.892580367	1.02877196	1.085648857	1.378001731	-0.453732064	-0.691139461
ATP6V0D1	chr16	67514176	67515586	distal	2	-0.713060055	0.282165055	1.021241725	-0.464775323	1.085648857	1.378001731	-0.453732064	-0.691139461
ATP6V0E1	chr5	172472060	172472999	distal	3	0.28703595	0.208794825	0.766901221	0.931770658	-0.370996221	-0.833871789	1.322822533	0.825570019
ATP6V1C2	chr2	10878152	10879016	distal	6	-0.282378083	0.464668901	0.045730553	-1.377550363	-0.148236637	-0.331843672	-1.346782701	-0.994629855
ATP6V1C2	chr2	10913597	10915692	distal	6	-0.085212728	0.001846095	-0.7799203	-0.984514525	-0.148236637	-0.331843672	-1.346782701	-0.994629855
ATP6V1C2	chr2	10890605	10892854	distal	6	0.531644429	-0.283910901	-0.932499565	2.012866759	-0.148236637	-0.331843672	-1.346782701	-0.994629855
ATP6V1C2	chr2	10904668	10906263	distal	6	0.34934521	-1.376778931	-0.488398431	-0.820055233	-0.148236637	-0.331843672	-1.346782701	-0.994629855
ATP6V1C2	chr2	10881264	10881722	distal	6	0.475179566	-0.49851392	-0.636616603	0.341895343	-0.148236637	-0.331843672	-1.346782701	-0.994629855
ATP6V1C2	chr2	10924774	10925620	distal	6	-0.970967667	-0.579533153	-1.402125791	0.791505172	-0.148236637	-0.331843672	-1.346782701	-0.994629855
ATP6V1E1	chr22	18111068	18112113	distal	1	-0.090852604	-1.163052123	-0.975380657	0.344348799	-0.251441043	-0.340674188	0.174721048	2.137402405
ATP6V1E1	chr22	18120808	18122608	distal	1	0.423878146	-0.196417482	0.074449426	-0.356733209	-0.251441043	-0.340674188	0.174721048	2.137402405
ATP6V1E1	chr22	18110650	18111853	promoter	1	-1.053759724	0.011551407	1.702838223	1.055060358	-0.251441043	-0.340674188	0.174721048	2.137402405
ATP7B	chr13	52585174	52586777	distal	6	-0.906125837	1.043416868	-0.338258253	0.809727601	0.241704254	-0.159914222	-1.563850072	-1.196256473
ATP7B	chr13	52579907	52581157	distal	6	-1.06436498	-0.193169117	-0.250445934	0.750008604	0.241704254	-0.159914222	-1.563850072	-1.196256473
ATP7B	chr13	52576360	52577109	distal	6	-1.077664254	0.254646809	0.601210965	0.102101293	0.241704254	-0.159914222	-1.563850072	-1.196256473
ATP7B	chr13	52585859	52586887	distal	6	-0.825269843	-0.446488929	1.896068723	-0.545353647	0.241704254	-0.159914222	-1.563850072	-1.196256473
ATP7B	chr13	52571962	52572623	distal	6	-1.189917291	0.566932022	-0.400740344	-0.241306831	0.241704254	-0.159914222	-1.563850072	-1.196256473
ATP7B	chr13	52572791	52574458	distal	6	-0.642098116	1.317406308	-0.868844354	-0.498162269	0.241704254	-0.159914222	-1.563850072	-1.196256473
ATP8A2	chr13	25971859	25972409	distal	4	-0.475500106	-0.181449658	-0.467628786	2.18365791	-1.118440455	-0.421632116	0.748821843	1.040198445
ATP8A2	chr13	26552453	26552802	distal	4	-1.025073395	0.921766833	0.638405402	1.22565463	-1.118440455	-0.421632116	0.748821843	1.040198445
ATP8A2	chr13	26223100	26224371	distal	4	-0.116230902	-1.054990891	0.59714432	-0.332626175	-1.118440455	-0.421632116	0.748821843	1.040198445
ATP8A2	chr13	26055664	26056028	distal	4	0.045567525	-0.456251486	2.192201269	0.561430004	-1.118440455	-0.421632116	0.748821843	1.040198445
ATP8A2	chr13	26233007	26233908	distal	4	-0.733772698	-0.196571529	-0.632913886	-0.362820393	-1.118440455	-0.421632116	0.748821843	1.040198445
ATP8A2	chr13	26053084	26053581	distal	4	-0.429183019	-0.537757482	1.225345385	1.730881729	-1.118440455	-0.421632116	0.748821843	1.040198445
ATP8A2	chr13	26042612	26043469	distal	4	-0.720894696	0.954273118	-0.944406474	0.03721767	-1.118440455	-0.421632116	0.748821843	1.040198445
ATP8A2	chr13	25970064	25971558	distal	4	-0.740025638	0.001734013	-1.123430916	0.190936784	-1.118440455	-0.421632116	0.748821843	1.040198445
ATP8B2	chr1	154326674	154327524	distal	1	0.711674855	-0.674939471	-0.534446974	0.435162469	-0.362486162	-0.401545403	-0.519995128	0.205961237
ATP8B2	chr1	154324023	154326513	distal	1	0.612403488	0.322108094	1.133850938	-0.486141872	-0.362486162	-0.401545403	-0.519995128	0.205961237
ATP8B2	chr1	154297131	154298435	promoter	1	-0.291868871	0.583671569	0.129897479	0.810463113	-0.362486162	-0.401545403	-0.519995128	0.205961237
ATP8B3	chr19	1811991	1813405	distal	4	-1.119726261	0.287822765	-0.445858616	-0.774143354	-0.102497919	-1.52113998	0.477770351	1.499612629
ATP8B3	chr19	1795763	1796187	distal	4	-1.171675913	-0.525914792	0.616273745	0.462368923	-0.102497919	-1.52113998	0.477770351	1.499612629
ATP8B3	chr19	1807583	1808192	promoter	4	1.036109366	-0.29670534	-0.291781852	-1.33955076	-0.102497919	-1.52113998	0.477770351	1.499612629
ATP8B3	chr19	1811800	1813330	distal	4	0.183228402	-0.080838175	-0.838856576	-0.204193783	-0.102497919	-1.52113998	0.477770351	1.499612629
ATP9A	chr20	50383488	50384975	promoter	6	0.331071305	-0.539385512	0.000737152	0.665837446	0.960605663	1.262842436	-1.061755651	-1.136917916
ATP9A	chr20	50240789	50241201	distal	6	-0.204757562	-0.827454816	-0.598773502	0.10285253	0.960605663	1.262842436	-1.061755651	-1.136917916
ATP9B	chr18	76831602	76832334	distal	3	-0.845732961	0.01656474	1.513035977	1.599950678	-1.046002665	-0.481814924	1.68808182	1.101067167
ATP9B	chr18	77005241	77006034	distal	3	-0.608169341	-0.310170653	2.049193565	0.183433583	-1.046002665	-0.481814924	1.68808182	1.101067167
ATP9B	chr18	76828482	76829871	promoter	3	-0.244136387	-0.687466654	-0.447408498	0.905887117	-1.046002665	-0.481814924	1.68808182	1.101067167
ATP9B	chr18	76960509	76961022	distal	3	0.848225203	-0.6289645	0.887514263	-0.623129449	-1.046002665	-0.481814924	1.68808182	1.101067167
ATPAF1	chr1	47133290	47134481	distal	4	-1.201875876	-0.75413726	1.316661132	0.905509408	-0.88105695	-0.849374669	-0.373498738	-0.284233871
ATPAF1	chr1	47134043	47134619	promoter	4	0.330176844	1.018862775	1.263172066	-0.705345112	-0.88105695	-0.849374669	-0.373498738	-0.284233871
ATPIF1	chr1	28574514	28577282	distal	3	-0.583657518	0.168136578	-0.051498069	1.350047511	-0.900074937	-0.950488498	1.644518492	1.317297524
ATPIF1	chr1	28582661	28583327	distal	3	-0.506629891	0.152765402	0.854268304	1.905758325	-0.900074937	-0.950488498	1.644518492	1.317297524
ATRIP	chr3	48513854	48515273	distal	5	-0.527943785	0.799360316	0.1075064	0.684261074	-0.377786322	-0.162499384	0.21305223	-1.17393156
ATRIP	chr3	48512398	48512858	distal	5	-0.324926548	-0.027146739	-0.424437244	-0.391319789	-0.377786322	-0.162499384	0.21305223	-1.17393156
ATRIP	chr3	48505257	48509356	distal	5	0.981870542	-1.072103883	-0.827608899	-0.444084665	-0.377786322	-0.162499384	0.21305223	-1.17393156
ATRIP	chr3	48516639	48517015	distal	5	0.81399097	-0.758052116	-1.179820289	-1.386572708	-0.377786322	-0.162499384	0.21305223	-1.17393156
ATRN	chr20	3633823	3634222	distal	2	0.900954164	-0.120339167	-0.413522484	-1.001560796	0.660720765	0.746546534	-1.050427595	-1.502767657
ATRN	chr20	3640458	3641150	distal	2	-0.293929842	0.567205235	-1.086906404	-0.672805874	0.660720765	0.746546534	-1.050427595	-1.502767657
ATXN10	chr22	46067541	46068575	promoter	1	-1.042795072	-0.081898488	0.597836386	1.185553336	-0.120645158	-0.191395864	-1.373950553	0.514177652
ATXN10	chr22	46067280	46068458	distal	1	-0.712149344	-0.804902735	1.264537678	-0.921378879	-0.120645158	-0.191395864	-1.373950553	0.514177652
ATXN10	chr22	46152911	46153428	distal	1	-0.79383762	-0.868803722	-0.735855817	0.217846453	-0.120645158	-0.191395864	-1.373950553	0.514177652
ATXN1L	chr16	71917096	71918684	distal	2	0.380797797	-0.101455711	0.109131806	-0.22609438	0.806401584	1.449552805	0.486698627	-1.123813009
ATXN1L	chr16	71919092	71919729	distal	2	0.133974163	0.120156359	-0.298193257	2.108967637	0.806401584	1.449552805	0.486698627	-1.123813009
ATXN1L	chr16	71916950	71918671	distal	2	-0.655041775	-0.036351538	0.28101351	0.880051107	0.806401584	1.449552805	0.486698627	-1.123813009
ATXN1L	chr16	71879636	71880426	promoter	2	-0.138974507	0.515760688	0.785250645	0.326667621	0.806401584	1.449552805	0.486698627	-1.123813009
ATXN2L	chr16	28856660	28858578	distal	6	-0.15855971	0.311596351	-0.403547037	-0.742802756	0.80747344	1.108501095	-1.458439784	-1.611865201
ATXN2L	chr16	28847940	28848310	distal	6	0.571583609	-0.113612945	-1.15183605	0.044649242	0.80747344	1.108501095	-1.458439784	-1.611865201
ATXN2L	chr16	28856500	28858348	distal	6	-0.089556729	1.61571081	0.880516497	-0.441612149	0.80747344	1.108501095	-1.458439784	-1.611865201
ATXN3	chr14	92572260	92573381	promoter	6	-0.730333376	0.495880531	0.675539163	-0.429272057	1.175102264	0.66051828	-0.260324357	0.259526722
ATXN7	chr3	63897349	63899166	distal	2	-0.873727455	-0.027697449	0.435190042	-1.15625048	0.951812702	1.439876304	-0.867517291	-1.530682103
ATXN7L3B	chr12	74931226	74932059	promoter	2	-0.295747352	0.425152335	-0.562613581	-0.51740084	1.076020053	1.370563629	-0.934222021	-1.261258032
AUNIP	chr1	26183331	26183754	distal	6	-0.503489937	0.019680436	1.403113363	0.100068623	0.815860173	0.9321676	-0.277718877	0.234625271
AUNIP	chr1	26174393	26175414	distal	6	-0.628354356	0.104495803	0.835555639	2.035100613	0.815860173	0.9321676	-0.277718877	0.234625271
AUNIP	chr1	26185387	26186278	distal	6	0.293445497	1.610290872	-0.074500601	-0.638858864	0.815860173	0.9321676	-0.277718877	0.234625271
AURKAIP1	chr1	1307242	1307922	distal	4	1.140793902	-0.756172445	-0.536165497	0.654846582	-0.934323602	-0.717460685	0.085415059	0.783410394
AURKAIP1	chr1	1320564	1321066	distal	4	-0.309874623	-0.380551618	2.105243373	0.920605828	-0.934323602	-0.717460685	0.085415059	0.783410394
AURKAIP1	chr1	1310121	1311128	distal	4	1.422002626	-0.589513031	0.418969907	-0.696911538	-0.934323602	-0.717460685	0.085415059	0.783410394
AURKB	chr17	8123877	8127157	distal	4	0.469358476	-0.888353297	1.000192163	-1.093590641	-0.37342214	-0.055652312	0.810382325	1.388422026
AURKB	chr17	8113216	8114219	distal	4	-0.879506597	0.607475248	0.825340273	-0.514421261	-0.37342214	-0.055652312	0.810382325	1.388422026
AUTS2	chr7	70217742	70218350	distal	6	-0.437555818	-0.154029664	0.782112135	1.401572284	0.734628054	0.763173361	-0.558862548	-0.489715561
AUTS2	chr7	70158618	70160350	distal	6	-0.012722177	-0.465099959	-0.256723005	-0.58843028	0.734628054	0.763173361	-0.558862548	-0.489715561
AUTS2	chr7	69116896	69117399	distal	6	0.956386814	1.888033259	-0.818377942	-0.673858931	0.734628054	0.763173361	-0.558862548	-0.489715561
AUTS2	chr7	70193814	70194466	distal	6	-1.104535571	-0.703971026	-0.51823718	0.839098006	0.734628054	0.763173361	-0.558862548	-0.489715561
AUTS2	chr7	70193756	70194268	distal	6	0.353913264	-0.190901057	0.048097295	0.75691367	0.734628054	0.763173361	-0.558862548	-0.489715561
AUTS2	chr7	69265068	69266042	distal	6	-0.495162128	-0.733329285	-0.586232063	1.090757729	0.734628054	0.763173361	-0.558862548	-0.489715561
AUTS2	chr7	70253125	70253745	distal	6	-0.481540412	-0.466915684	-0.83834242	0.860088931	0.734628054	0.763173361	-0.558862548	-0.489715561
AUTS2	chr7	69237394	69239026	distal	6	0.113758838	-0.738943492	1.033027178	1.327927994	0.734628054	0.763173361	-0.558862548	-0.489715561
AUTS2	chr7	70060243	70061668	distal	6	-0.522783239	0.251378204	0.553115168	0.101944499	0.734628054	0.763173361	-0.558862548	-0.489715561
AUTS2	chr7	69120389	69120918	distal	6	0.587827855	-0.465969421	-0.563075928	-0.118637857	0.734628054	0.763173361	-0.558862548	-0.489715561
AUTS2	chr7	70252084	70252856	distal	6	-0.890591064	-0.590877611	-0.935885513	-0.252275628	0.734628054	0.763173361	-0.558862548	-0.489715561
AUTS2	chr7	69245185	69245770	distal	6	-1.30838595	-0.334427684	-0.57956252	1.069982795	0.734628054	0.763173361	-0.558862548	-0.489715561
AXIN2	chr17	63533026	63534671	promoter	2	-0.167949288	0.711510879	0.52720675	0.672370487	0.236743175	0.139488444	-0.677534441	-1.686697996
AXIN2	chr17	63556295	63558438	distal	2	-0.412361118	-0.397301267	0.700470303	0.145684864	0.236743175	0.139488444	-0.677534441	-1.686697996
AXIN2	chr17	63552395	63552897	distal	2	-0.460409112	1.0560055	-0.862468962	1.160885202	0.236743175	0.139488444	-0.677534441	-1.686697996
AZI2	chr3	28389813	28391142	promoter	2	0.233082265	-0.371637668	-0.107572259	-0.527927848	1.106804216	0.541150031	1.005215134	-1.181524903
AZIN1	chr8	103884351	103885230	distal	5	-0.79451359	-0.362242437	0.697205958	0.981308303	0.384728055	0.448799611	1.391982013	0.318296209
AZIN1	chr8	103873547	1038769231	distal	5	-0.627410171	-0.364848411	2.101664692	0.473315851	0.384728055	0.448799611	1.391982013	0.318296209
AZIN1	chr8	103906849	103907624	distal	5	-0.421924295	1.078112266	-1.018242019	0.500077349	0.384728055	0.448799611	1.391982013	0.318296209
AZIN1	chr8	103905991	103906697	distal	5	0.021908819	0.575583138	0.754847892	1.595310565	0.384728055	0.448799611	1.391982013	0.318296209
AZIN1	chr8	103885257	103886119	distal	5	-1.10177298	-0.369436198	1.034988638	1.782339904	0.384728055	0.448799611	1.391982013	0.318296209
AZIN1	chr8	103856989	103857676	distal	5	-0.483223557	0.201631881	2.24015555	0.224629074	0.384728055	0.448799611	1.391982013	0.318296209
AZIN1	chr8	103833505	103834079	distal	5	0.229058771	-0.061877344	1.865271591	0.898422739	0.384728055	0.448799611	1.391982013	0.318296209
AZIN1	chr8	103874920	103877345	distal	5	-0.917897859	0.513629166	0.723369232	0.356198733	0.384728055	0.448799611	1.391982013	0.318296209
AZIN1	chr8	103835994	103836835	distal	5	-0.445418733	0.640263321	2.013371316	0.338158181	0.384728055	0.448799611	1.391982013	0.318296209
AZIN1	chr8	103842332	103843409	distal	5	-0.013387854	-0.459369661	1.952248758	0.227391169	0.384728055	0.448799611	1.391982013	0.318296209
AZIN1	chr8	103834361	103834735	distal	5	-0.427919541	-0.169060959	2.334806147	-0.271126388	0.384728055	0.448799611	1.391982013	0.318296209
AZIN1	chr8	103910178	103911258	distal	5	-0.126800079	0.001302478	-0.507744917	-1.087787089	0.384728055	0.448799611	1.391982013	0.318296209
B3GALNT2	chr1	235660131	235660443	distal	2	0.267946784	0.698333387	1.6320106	0.705885756	0.823775562	0.718813367	-0.032851608	-0.631510676
B3GALNT2	chr1	235666891	235668771	distal	2	1.430158776	0.030604421	-0.732891786	-0.196889539	0.823775562	0.718813367	-0.032851608	-0.631510676
B3GALT1	chr2	168677038	168677980	promoter	3	-0.310593988	-0.251569688	0.700513053	1.965672294	-1.191914516	-0.486786615	0.451906797	0.398807392
B3GAT1	chr11	134281463	134281820	distal	6	0.796250878	-0.547832525	-1.094092412	-0.755574193	0.902811274	0.936224568	-0.97131736	-0.469469855
B3GAT1	chr11	134256803	134257315	promoter	6	-0.572074581	-0.466840342	1.19345259	1.205328979	0.902811274	0.936224568	-0.97131736	-0.469469855
B3GNT4	chr12	122687738	122689915	promoter	4	0.067869431	0.029053381	1.472827328	1.219637643	-0.484228551	-0.255580373	1.355811687	1.716832293
B3GNT5	chr3	182970660	182971162	promoter	2	-0.814158245	-0.632452196	-0.392537851	-0.549960695	0.580317753	0.852935334	-0.449752555	-2.144933464
B3GNT6	chr11	76750373	76751221	promoter	3	-0.322163033	1.826103906	0.744728405	-0.708627567	-0.665662234	-0.078213291	1.544672259	0.52813015
B3GNT7	chr2	232275120	232275732	distal	1	0.080086538	0.560595782	-0.287178781	-0.446586888	-0.256296048	-0.550173466	-0.956993851	0.078754082
B3GNT7	chr2	232259022	232262485	promoter	1	1.355069625	0.149356941	-0.214080599	-0.702707135	-0.256296048	-0.550173466	-0.956993851	0.078754082
B3GNT9	chr16	67182747	67185154	promoter	6	0.546008652	-0.090030958	-0.584240591	0.313098392	0.709036442	-0.452705744	-0.999795541	-0.720450249
B3GNT9	chr16	67192865	67194266	distal	6	0.641119673	0.162737632	0.146608123	-0.543087754	0.709036442	-0.452705744	-0.999795541	-0.720450249
B3GNT9	chr16	67194599	67195264	distal	6	-0.799161007	-0.084671399	0.230414511	-0.271158656	0.709036442	-0.452705744	-0.999795541	-0.720450249
B4GALNT2	chr17	47255367	47256070	distal	3	-0.553399207	-0.777954237	0.319147611	2.105571248	-0.873961348	-1.046664177	1.511284039	1.286985402
B4GALNT2	chr17	47237337	47237896	distal	3	0.240462418	-0.128191558	-0.316624107	2.012718966	-0.873961348	-1.046664177	1.511284039	1.286985402
B4GALNT2	chr17	47209683	47210654	distal	3	-0.12260688	-0.398463738	0.358974784	-0.539963121	-0.873961348	-1.046664177	1.511284039	1.286985402
B4GALNT2	chr17	47203685	47204307	distal	3	-0.219294001	-0.092069481	0.847644116	1.967174212	-0.873961348	-1.046664177	1.511284039	1.286985402
B4GALNT2	chr17	47253614	47254066	distal	3	-0.759891822	-0.596825929	1.22407184	1.794359385	-0.873961348	-1.046664177	1.511284039	1.286985402
B4GALT1	chr9	33155228	33156054	distal	6	-0.738589102	-1.086459329	-0.042893833	-0.199234437	0.3696674	-0.778829092	-1.849245428	-0.720980736
B4GALT1	chr9	33160999	33162168	distal	6	-0.05506006	-0.274265491	-1.363119252	-0.988014601	0.3696674	-0.778829092	-1.849245428	-0.720980736
B4GALT1	chr9	33129307	33130644	distal	6	-0.454868628	0.207683787	0.311093155	1.809001226	0.3696674	-0.778829092	-1.849245428	-0.720980736
B4GALT1	chr9	33162430	33163938	distal	6	0.077588939	-0.824572462	-0.294005125	-1.345583318	0.3696674	-0.778829092	-1.849245428	-0.720980736
B4GALT1	chr9	33171869	33173149	distal	6	-0.867539237	-0.309718085	-0.063722085	-0.455313675	0.3696674	-0.778829092	-1.849245428	-0.720980736
B4GALT1	chr9	33157881	33158676	distal	6	0.206794511	-0.850037494	-0.727470679	-0.725276899	0.3696674	-0.778829092	-1.849245428	-0.720980736
B4GALT1	chr9	33165406	33168469	distal	6	0.268159932	0.816702439	-1.370755283	0.050129055	0.3696674	-0.778829092	-1.849245428	-0.720980736
B4GALT1	chr9	33135006	33135783	distal	6	-0.16661102	-0.028636256	-0.384162413	-1.504386111	0.3696674	-0.778829092	-1.849245428	-0.720980736
B4GALT1	chr9	33107085	33107777	distal	6	-0.232112976	-0.023570471	-1.04895645	-0.876780963	0.3696674	-0.778829092	-1.849245428	-0.720980736
B4GALT1	chr9	33125815	33126792	promoter	6	0.047393946	-0.59878325	-0.356926023	1.024233499	0.3696674	-0.778829092	-1.849245428	-0.720980736
B4GALT2	chr1	44460487	44461102	distal	2	0.461401161	-1.487019111	-0.504476814	0.679401999	0.264118731	-0.262900317	-0.581666553	-1.199556257
B4GALT2	chr1	44456474	444583511	distal	2	1.226190761	-0.537437185	0.011056609	-0.956066954	0.264118731	-0.262900317	-0.581666553	-1.199556257
B4GALT4	chr3	118958893	118960723	promoter	2	-1.15510616	0.180041384	-0.498129906	1.03302761	0.513713988	0.890606846	-0.765705319	-1.213680166
B4GALT4	chr3	118940875	118941630	distal	2	0.054914372	0.309866154	-0.684281757	0.391071847	0.513713988	0.890606846	-0.765705319	-1.213680166
B4GALT5	chr20	48328793	48329201	distal	3	-1.106255995	-0.000239709	0.560848395	1.495025248	-0.798420343	-0.795802305	-0.515647319	-0.605122347
B4GALT5	chr20	48291139	48292327	distal	3	-0.719603294	-0.573458323	0.055512252	0.034806507	-0.798420343	-0.795802305	-0.515647319	-0.605122347
B4GALT5	chr20	48329695	48330821	promoter	3	0.119785165	-0.305407651	0.730652813	1.029954446	-0.798420343	-0.795802305	-0.515647319	-0.605122347
B4GALT5	chr20	48330108	48331039	distal	3	-0.356841703	0.526902791	1.039755052	0.682959328	-0.798420343	-0.795802305	-0.515647319	-0.605122347
B4GALT5	chr20	48297975	48298917	distal	3	0.69501864	0.489253393	-0.660605266	-0.973534471	-0.798420343	-0.795802305	-0.515647319	-0.605122347
B4GALT5	chr20	48242201	48242732	distal	3	-1.0366843	0.796972295	0.153782836	-0.747563815	-0.798420343	-0.795802305	-0.515647319	-0.605122347
B4GALT7	chr5	177034661	177035377	distal	1	1.002248138	-0.051061192	-0.130101406	0.123088432	-0.22946706	-0.50186938	-1.577851824	0.367464538
B4GALT7	chr5	177018966	177019816	distal	1	-0.825631179	0.694187193	0.916863259	-0.452483784	-0.22946706	-0.50186938	-1.577851824	0.367464538
BAAT	chr9	104142263	104142778	distal	3	-0.216568091	-0.885441026	1.447278604	1.62977646	-0.018410535	-0.461673213	0.805628091	0.774197196
BAD	chr11	64058787	64059352	distal	1	0.952099986	-0.449909616	0.085683667	0.758197697	-0.289364312	-0.205036102	-0.159601875	0.816556169
BAD	chr11	64051528	64053915	distal	1	1.195801291	-1.150528422	0.037477995	-1.226367858	-0.289364312	-0.205036102	-0.159601875	0.816556169
BAD	chr11	64058470	64059022	distal	1	-0.165154196	-0.240175908	0.421686207	0.475397833	-0.289364312	-0.205036102	-0.159601875	0.816556169
BAG3	chr10	121410298	121411935	distal	4	-0.278259964	0.104612797	-1.328472143	0.696280652	-1.164491548	-0.454287013	0.0235943	0.554645789
BAG3	chr10	121445883	121448259	distal	4	-0.713029988	-0.211008897	0.010379588	1.523318354	-1.164491548	-0.454287013	0.0235943	0.554645789
BAG3	chr10	121419166	121420042	distal	4	0.436473639	-0.229333226	-0.327963123	-0.39057872	-1.164491548	-0.454287013	0.0235943	0.554645789
BAG3	chr10	121426994	121428193	distal	4	0.326911555	-0.020327917	-0.513283361	-1.40342572	-1.164491548	-0.454287013	0.0235943	0.554645789
BAG4	chr8	38048451	38049036	distal	3	-0.478201774	-0.107991722	0.816577261	2.128908571	-0.402173562	-0.407286004	1.720449405	1.222889611
BAHD1	chr15	40762413	40764566	distal	2	0.413008599	-0.860164714	-1.094528867	0.197822828	-0.660152463	-0.468830254	-0.526251856	-0.870526728
BAHD1	chr15	40748306	40749271	distal	2	0.069736308	-1.379240819	-0.061245556	-0.719097532	-0.660152463	-0.468830254	-0.526251856	-0.870526728
BAHD1	chr15	40760998	40761880	distal	2	0.679038609	1.071762774	-0.173277571	-1.052460357	-0.660152463	-0.468830254	-0.526251856	-0.870526728
BAHD1	chr15	40746939	40748206	distal	2	0.725526997	-0.798492684	-1.054879713	-0.711169643	-0.660152463	-0.468830254	-0.526251856	-0.870526728
BAHD1	chr15	40731628	40734811	promoter	2	0.761033551	-0.981517823	-0.771773504	0.657130134	-0.660152463	-0.468830254	-0.526251856	-0.870526728
BAI2	chr1	32229711	32230260	distal	2	-0.423296474	-1.299096604	0.541507284	1.330469167	0.765605637	1.190275583	-0.043428637	-1.145767426
BAI2	chr1	32208476	32208989	promoter	2	1.092743471	0.829758647	-0.290933252	0.289083766	0.765605637	1.190275583	-0.043428637	-1.145767426
BAI2	chr1	32226377	32226963	distal	2	-0.100006223	0.92552506	-0.508064586	0.116300053	0.765605637	1.190275583	-0.043428637	-1.145767426
BAIAP2L1	chr7	97947510	97948136	distal	6	-0.419437154	-0.596749789	1.931531981	0.844302896	0.725224691	1.289218087	-0.957263493	-0.832609688
BAIAP2L1	chr7	97958559	97959312	distal	6	-0.42037	-0.052621162	-0.80295957	1.443645218	0.725224691	1.289218087	-0.957263493	-0.832609688
BAIAP2L1	chr7	97951936	97952453	distal	6	-0.3051565	-1.155436883	0.888798701	-0.055867334	0.725224691	1.289218087	-0.957263493	-0.832609688
BAIAP2L1	chr7	97990029	97990559	distal	6	-0.398685589	-0.499091979	0.571530103	1.769697638	0.725224691	1.289218087	-0.957263493	-0.832609688
BAIAP2L1	chr7	97983442	97984881	distal	6	0.238371585	-0.92166213	0.095152436	-0.298438783	0.725224691	1.289218087	-0.957263493	-0.832609688
BAIAP2L1	chr7	97909905	97911933	distal	6	1.040333612	0.660914853	0.061500537	0.279554705	0.725224691	1.289218087	-0.957263493	-0.832609688
BAIAP2L1	chr7	98029145	98031221	distal	6	0.419834428	0.080301216	-0.387634635	0.038979964	0.725224691	1.289218087	-0.957263493	-0.832609688
BAIAP2L1	chr7	98008273	98008879	distal	6	0.123350876	-0.502966139	0.920517258	-0.045877809	0.725224691	1.289218087	-0.957263493	-0.832609688
BAIAP2L1	chr7	98007651	98008049	distal	6	-0.753907207	-0.021426817	0.766272295	-0.14058996	0.725224691	1.289218087	-0.957263493	-0.832609688
BAIAP2L1	chr7	98006086	98006745	distal	6	-0.935551632	0.574789	0.796076436	-0.564731222	0.725224691	1.289218087	-0.957263493	-0.832609688
BAIAP2L2	chr22	38492999	38493488	distal	4	0.41365975	-0.180700408	-0.727662175	0.148394357	-0.010408151	0.003313806	1.205826586	1.664167443
BAIAP2L2	chr22	38510410	385112931	distal	4	-0.105205963	0.224816484	-0.227309276	1.017316803	-0.010408151	0.003313806	1.205826586	1.664167443
BAIAP2L2	chr22	38493320	38494413	distal	4	0.33859462	-0.138711286	0.069715743	-0.262071245	-0.010408151	0.003313806	1.205826586	1.664167443
BAIAP3	chr16	1407906	1408479	distal	1	-0.898882255	-0.892297339	0.480655832	1.195911506	-0.345109577	-0.297668988	-0.527100184	-0.056350682
BAIAP3	chr16	1392551	1393552	distal	1	-0.124838007	-0.841834889	-0.664647335	0.999626216	-0.345109577	-0.297668988	-0.527100184	-0.056350682
BAIAP3	chr16	1392732	1394242	distal	1	0.977573678	1.290123852	-0.488792743	-0.733984958	-0.345109577	-0.297668988	-0.527100184	-0.056350682
BAIAP3	chr16	1403613	1404467	distal	1	0.943189801	-0.463099633	-1.089092974	-0.375589262	-0.345109577	-0.297668988	-0.527100184	-0.056350682
BAIAP3	chr16	1401431	1402395	distal	1	0.576118407	-0.003379055	-1.426772072	1.512638746	-0.345109577	-0.297668988	-0.527100184	-0.056350682
BAK1	chr6	33544515	33546281	distal	4	-0.158950334	0.117838774	2.009063627	0.316505409	-1.126447899	-0.800623281	0.920057427	1.216253342
BAK1	chr6	33553254	33553949	distal	4	0.143551686	0.196204768	-0.70760683	-0.906701408	-1.126447899	-0.800623281	0.920057427	1.216253342
BAK1	chr6	33538819	33539489	distal	4	0.310154295	-0.541215856	1.877219985	0.620922382	-1.126447899	-0.800623281	0.920057427	1.216253342
BAK1	chr6	33538740	33539440	distal	4	-0.918756998	1.462151863	-0.226307624	-0.652148881	-1.126447899	-0.800623281	0.920057427	1.216253342
BAK1	chr6	33547622	33549814	distal	4	-0.332823137	0.127569856	1.795685285	1.179323138	-1.126447899	-0.800623281	0.920057427	1.216253342
BAK1	chr6	33533383	33534565	distal	4	0.422421827	-0.595151141	1.317158983	1.314845124	-1.126447899	-0.800623281	0.920057427	1.216253342
BAK1	chr6	33557491	33559022	distal	4	0.807133501	-0.811754211	-0.80991227	-1.266777774	-1.126447899	-0.800623281	0.920057427	1.216253342
BAK1	chr6	33547508	33548452	distal	4	0.161224878	-0.065462852	1.710121056	-0.760329281	-1.126447899	-0.800623281	0.920057427	1.216253342
BAP1	chr3	52435365	52436427	promoter	5	0.148755102	1.499603538	-0.536469613	0.030067411	-0.572099795	-0.555667739	0.266559935	-0.493568744
BAP1	chr3	52446039	52446433	distal	5	-1.535779993	0.230488544	-0.294261435	0.090560011	-0.572099795	-0.555667739	0.266559935	-0.493568744
BARX1	chr9	96722532	96722953	distal	4	0.120365381	1.232538372	-1.648312303	-0.277970267	-0.579874694	-0.582023668	1.537534621	1.795209243
BARX2	chr11	129283764	129284666	distal	2	-0.367470038	0.042149939	0.256706777	1.418914508	1.065504579	1.190082911	-0.074515123	-0.931396531
BARX2	chr11	129296595	129297778	distal	2	-0.535481528	-0.06793029	0.338443522	1.949978966	1.065504579	1.190082911	-0.074515123	-0.931396531
BARX2	chr11	129245022	129246464	distal	2	-0.19303278	1.880992426	-0.080077135	-0.73338748	1.065504579	1.190082911	-0.074515123	-0.931396531
BARX2	chr11	129306493	129307071	distal	2	-0.02008084	0.68676465	-1.736757638	-0.856257564	1.065504579	1.190082911	-0.074515123	-0.931396531
BATF3	chr1	212872120	212875002	promoter	4	-1.158715958	0.681855222	1.251931825	0.044898955	-0.602050588	-0.656491979	0.727795442	2.194083177
BAX	chr19	49467588	49474704	distal	1	-0.502918567	0.936454724	1.167999086	-0.939110228	-0.569512827	-0.213538574	-1.050070365	0.028324956
BAX	chr19	49467026	49467479	distal	1	-0.287204042	0.738409039	-0.467381282	-0.633371731	-0.569512827	-0.213538574	-1.050070365	0.028324956
BAZ2A	chr12	57027997	57031278	distal	2	-0.883129511	-0.155741879	0.165031988	1.116376495	1.021195602	1.527348242	-1.010811134	-1.331781501
BAZ2A	chr12	57025925	57027273	distal	2	-0.31263403	0.001383258	-0.237541421	-1.32218948	1.021195602	1.527348242	-1.010811134	-1.331781501
BAZ2A	chr12	57027800	57031239	distal	2	0.030454817	-0.40007736	1.28200494	-0.611874274	1.021195602	1.527348242	-1.010811134	-1.331781501
BAZ2A	chr12	57004165	57005443	distal	2	-0.44006111	0.203478073	1.062421878	1.783738691	1.021195602	1.527348242	-1.010811134	-1.331781501
BAZ2A	chr12	57023050	57024483	distal	2	-0.28209535	-0.183689765	1.335780672	0.302784327	1.021195602	1.527348242	-1.010811134	-1.331781501
BAZ2A	chr12	57039113	57040562	distal	2	-1.054696695	0.854886184	0.104328529	-1.148925431	1.021195602	1.527348242	-1.010811134	-1.331781501
BBC3	chr19	47733649	47735383	distal	1	-0.386856901	0.61078606	-1.605681692	-0.015860608	-0.513260983	-0.707177988	-0.926718251	0.813660834
BBC3	chr19	47744173	47744901	distal	1	-0.405685974	-0.24071349	0.42396978	-0.066274743	-0.513260983	-0.707177988	-0.926718251	0.813660834
BBC3	chr19	47724203	47724534	promoter	1	1.202511928	-0.508722368	-0.730147596	-0.526203716	-0.513260983	-0.707177988	-0.926718251	0.813660834
BBC3	chr19	47729003	47732314	distal	1	0.809506758	1.632085735	0.130641845	0.384364706	-0.513260983	-0.707177988	-0.926718251	0.813660834
BBS5	chr2	170335668	170337091	promoter	5	-0.526394181	0.351848151	0.735005025	0.589326177	0.440418751	0.122477747	1.582893213	0.418458029
BBX	chr3	107312004	107312496	distal	3	-0.844517401	-0.055050333	1.980941536	0.962911218	-1.293675484	-0.95388122	1.144145246	0.656060022
BBX	chr3	107241434	107242787	distal	3	-0.764750786	0.649432746	-0.087706854	0.526799618	-1.293675484	-0.95388122	1.144145246	0.656060022
BBX	chr3	107241472	107244810	distal	3	-1.00915914	1.18314726	0.740095664	-0.523755019	-1.293675484	-0.95388122	1.144145246	0.656060022
BBX	chr3	107317629	107318109	distal	3	-0.703528258	0.353370992	0.941797748	1.746855889	-1.293675484	-0.95388122	1.144145246	0.656060022
BCAM	chr19	45323904	45324950	distal	4	1.117600688	0.080081714	-0.129059952	-1.076311283	-0.664602858	-0.931272701	0.842119184	1.231175813
BCAM	chr19	45310329	45310935	promoter	4	1.223132941	0.258724105	-0.770355429	-1.108331493	-0.664602858	-0.931272701	0.842119184	1.231175813
BCAR1	chr16	75284196	75286911	distal	6	-0.516794393	0.536537744	0.975763049	-0.956713248	0.066826897	-0.0611206	-1.25107002	-0.889553166
BCAR1	chr16	75299457	75300374	distal	6	-1.126384798	0.134239732	-0.506009448	-0.816000283	0.066826897	-0.0611206	-1.25107002	-0.889553166
BCAR1	chr16	75288189	75289026	distal	6	0.939903352	-0.897285764	-0.05603794	-0.806964301	0.066826897	-0.0611206	-1.25107002	-0.889553166
BCAR1	chr16	75269810	75270360	promoter	6	0.086486859	-0.695110699	2.062548817	0.429567497	0.066826897	-0.0611206	-1.25107002	-0.889553166
BCAR1	chr16	75287177	75287871	distal	6	0.352401085	-0.70391585	0.391408218	-1.033113137	0.066826897	-0.0611206	-1.25107002	-0.889553166
BCAR1	chr16	75283861	75286569	distal	6	0.374348986	0.712763467	0.371851824	-1.291932179	0.066826897	-0.0611206	-1.25107002	-0.889553166
BCAR3	chr1	94086103	94087233	distal	2	-0.40623549	-0.340911304	-1.120648223	0.005610223	0.55851593	0.285399584	-1.070148485	-1.705067198
BCAR3	chr1	94040786	94041970	distal	2	-0.404399656	0.114014574	-1.150982149	-0.075418954	0.55851593	0.285399584	-1.070148485	-1.705067198
BCAR3	chr1	94049362	94051001	distal	2	-0.329496185	-0.263934819	-0.259810079	-0.212163239	0.55851593	0.285399584	-1.070148485	-1.705067198
BCAR3	chr1	94083094	94083848	distal	2	-0.362826447	-0.210334914	-0.360734478	-0.341529822	0.55851593	0.285399584	-1.070148485	-1.705067198
BCAR3	chr1	94245030	94245877	distal	2	-1.353249672	0.423159846	-0.485559795	0.301982964	0.55851593	0.285399584	-1.070148485	-1.705067198
BCAR3	chr1	94231879	94232774	distal	2	0.113154272	-0.18355774	-0.913367406	0.5305749	0.55851593	0.285399584	-1.070148485	-1.705067198
BCAR3	chr1	94312460	94313823	distal	2	-0.20163927	-0.582308547	-0.37708129	1.875795376	0.55851593	0.285399584	-1.070148485	-1.705067198
BCAR3	chr1	94073655	94074805	distal	2	-0.723810918	-1.13864881	-0.517764331	-0.002717861	0.55851593	0.285399584	-1.070148485	-1.705067198
BCAR3	chr1	94044156	94045946	distal	2	-0.628701312	-0.602741003	-0.9706623	-0.245788529	0.55851593	0.285399584	-1.070148485	-1.705067198
BCAR3	chr1	94129952	94130849	distal	2	-0.721130824	-0.004905543	0.675542701	1.012179007	0.55851593	0.285399584	-1.070148485	-1.705067198
BCAR3	chr1	94064654	94065735	distal	2	-0.695047275	-0.520483318	-0.512801498	-0.484686204	0.55851593	0.285399584	-1.070148485	-1.705067198
BCAR3	chr1	94233755	94234866	distal	2	-0.140980071	-0.911835843	-0.380364893	0.171723968	0.55851593	0.285399584	-1.070148485	-1.705067198
BCAR3	chr1	94145883	94147720	distal	2	0.301777921	-0.792680756	-0.547648538	0.797630832	0.55851593	0.285399584	-1.070148485	-1.705067198
BCAR3	chr1	94032872	94033439	distal	2	-1.009631276	0.075815413	0.415389323	0.300227699	0.55851593	0.285399584	-1.070148485	-1.705067198
BCAR3	chr1	94069049	94069599	distal	2	-0.667474848	-0.55997148	-0.9704849	0.066694785	0.55851593	0.285399584	-1.070148485	-1.705067198
BCAR3	chr1	94283804	94284205	distal	2	-1.491542663	0.348818735	1.268879374	0.170101627	0.55851593	0.285399584	-1.070148485	-1.705067198
BCAR3	chr1	94059222	94060043	distal	2	-1.265184315	-0.373678989	0.027508498	1.237039291	0.55851593	0.285399584	-1.070148485	-1.705067198
BCAR3	chr1	94272808	94273513	distal	2	-0.096781602	-0.305400995	0.022890119	2.142816965	0.55851593	0.285399584	-1.070148485	-1.705067198
BCAR3	chr1	94182107	94183074	distal	2	-0.365387112	0.037968071	0.112340556	-0.70190918	0.55851593	0.285399584	-1.070148485	-1.705067198
BCAR3	chr1	94145968	94147789	distal	2	-0.107487476	1.079375218	-0.293854315	0.311163579	0.55851593	0.285399584	-1.070148485	-1.705067198
BCAR3	chr1	94132219	94134017	distal	2	-0.233658146	-1.107451457	-0.823817463	-0.334161506	0.55851593	0.285399584	-1.070148485	-1.705067198
BCAT1	chr12	25017122	25018399	distal	4	-0.732809636	-0.048959264	0.41458526	1.688367265	-1.072262953	-0.688907927	0.425074189	0.947899629
BCAT1	chr12	25041472	25042262	distal	4	-1.001520899	0.995700658	0.398916042	0.049152004	-1.072262953	-0.688907927	0.425074189	0.947899629
BCAT1	chr12	25068390	25069646	distal	4	-0.494244293	0.167345615	1.261880025	1.732687291	-1.072262953	-0.688907927	0.425074189	0.947899629
BCAT1	chr12	25060095	25061517	distal	4	-0.261391222	0.406624275	1.453421902	0.707709959	-1.072262953	-0.688907927	0.425074189	0.947899629
BCAT1	chr12	25086158	25087195	distal	4	0.286788449	1.936701269	-0.267048414	-0.569184452	-1.072262953	-0.688907927	0.425074189	0.947899629
BCAT1	chr12	25055778	25056631	distal	4	0.494516517	-0.64793219	-0.437344817	1.419112282	-1.072262953	-0.688907927	0.425074189	0.947899629
BCAT1	chr12	25077949	25078462	distal	4	-0.278780966	-0.063715462	-0.294447682	2.004047776	-1.072262953	-0.688907927	0.425074189	0.947899629
BCAT1	chr12	25015126	25015589	distal	4	-0.320427013	-0.974898468	0.373681497	1.824740602	-1.072262953	-0.688907927	0.425074189	0.947899629
BCAT1	chr12	25100667	25102387	distal	4	-0.140392831	0.942277927	0.13391362	1.022104614	-1.072262953	-0.688907927	0.425074189	0.947899629
BCAT1	chr12	25108808	25110725	distal	4	0.479450479	-0.639702791	0.687754736	1.634618938	-1.072262953	-0.688907927	0.425074189	0.947899629
BCAT1	chr12	25057530	25059450	distal	4	-0.502701642	0.626788613	1.077470493	1.699767055	-1.072262953	-0.688907927	0.425074189	0.947899629
BCAT1	chr12	25054849	250562741	distal	4	-1.176116997	-0.719162226	0.476547404	0.727562797	-1.072262953	-0.688907927	0.425074189	0.947899629
BCAT1	chr12	25089565	25089921	distal	4	0.811094539	1.670724134	-1.118614564	0.173939062	-1.072262953	-0.688907927	0.425074189	0.947899629
BCAT1	chr12	25108759	25110544	distal	4	-0.748168116	-0.130010341	1.385025439	-0.291354252	-1.072262953	-0.688907927	0.425074189	0.947899629
BCAT1	chr12	25099564	25100329	distal	4	-0.891831368	-0.334074778	0.077123139	1.484578856	-1.072262953	-0.688907927	0.425074189	0.947899629
BCAT1	chr12	25066098	25066554	distal	4	-0.429389318	-1.122264246	1.443994628	1.681861406	-1.072262953	-0.688907927	0.425074189	0.947899629
BCAT1	chr12	25106852	25107679	distal	4	-0.487405221	1.60603776	0.113544355	-0.179217251	-1.072262953	-0.688907927	0.425074189	0.947899629
BCAT1	chr12	25101369	25102425	distal	4	-0.62436246	-0.057543883	0.19241993	0.933757446	-1.072262953	-0.688907927	0.425074189	0.947899629
BCAT1	chr12	25042350	25042990	distal	4	-0.026568866	0.04606173	0.245167067	0.380520742	-1.072262953	-0.688907927	0.425074189	0.947899629
BCAT1	chr12	25106959	25107897	distal	4	0.541311152	0.699409754	-0.410466167	0.33942393	-1.072262953	-0.688907927	0.425074189	0.947899629
BCAT1	chr12	25080641	25081230	distal	4	-0.255064174	-0.413289608	1.971779799	0.970318826	-1.072262953	-0.688907927	0.425074189	0.947899629
BCAT2	chr19	49315365	49316960	distal	2	0.637912308	1.003817603	-0.59303887	-1.287116762	0.644732782	0.23776612	-0.76743402	-1.857694907
BCAT2	chr19	49309664	49311333	distal	2	-0.536871301	-0.421933009	-0.227970659	0.785695526	0.644732782	0.23776612	-0.76743402	-1.857694907
BCAT2	chr19	49309859	49311400	distal	2	-0.945865471	-0.167338226	0.175987922	-0.370539796	0.644732782	0.23776612	-0.76743402	-1.857694907
BCKDK	chr16	31116953	31117446	promoter	1	0.180098281	0.056930472	-1.222860707	1.210553992	-0.612842109	-0.121794009	-0.96652466	0.109855543
BCKDK	chr16	31128575	31129779	distal	1	-0.78703557	0.035555317	1.030906021	1.334357942	-0.612842109	-0.121794009	-0.96652466	0.109855543
BCKDK	chr16	31124938	31125845	distal	1	0.630869173	-0.249360339	-0.042920479	1.491345395	-0.612842109	-0.121794009	-0.96652466	0.109855543
BCL2	chr18	60984973	60985772	distal	5	-0.981911713	-0.85662881	-0.392707358	-0.051331448	-0.501665534	-0.471509756	-0.420174772	-0.466040228
BCL2	chr18	60986829	60988509	distal	5	-0.706807264	-0.004461601	0.305268897	-0.187779196	-0.501665534	-0.471509756	-0.420174772	-0.466040228
BCL2	chr18	60986756	60988499	distal	5	-0.806829393	0.935840312	0.027478122	-0.378967306	-0.501665534	-0.471509756	-0.420174772	-0.466040228
BCL2	chr18	60822519	60823185	distal	5	-0.312460904	0.883733015	-0.203912096	0.285408375	-0.501665534	-0.471509756	-0.420174772	-0.466040228
BCL2L1	chr20	30292232	30292789	distal	2	-0.086392075	-1.383333637	0.116952969	0.163802351	1.067702538	1.295238146	0.046032347	-1.674795852
BCL2L1	chr20	30307028	30308634	distal	2	1.211918301	-1.287833427	-0.3735331	-0.330823393	1.067702538	1.295238146	0.046032347	-1.674795852
BCL2L1	chr20	30252512	30253123	distal	2	0.019600166	-0.5421529	-0.534227493	0.497691686	1.067702538	1.295238146	0.046032347	-1.674795852
BCL2L1	chr20	30266257	30267274	distal	2	0.138833438	-0.112101146	-0.691580666	-0.071937914	1.067702538	1.295238146	0.046032347	-1.674795852
BCL2L1	chr20	30297764	30298340	distal	2	0.872878824	-0.399556164	-0.714522034	0.75798485	1.067702538	1.295238146	0.046032347	-1.674795852
BCL2L1	chr20	30249298	30250244	distal	2	-0.597099814	0.917873029	0.627499937	0.377271625	1.067702538	1.295238146	0.046032347	-1.674795852
BCL2L1	chr20	30310143	30312066	distal	2	0.479451198	-0.768400152	-1.477189065	1.07340304	1.067702538	1.295238146	0.046032347	-1.674795852
BCL2L1	chr20	30276835	30277366	distal	2	-0.306468035	-0.01851321	2.089719799	0.116219635	1.067702538	1.295238146	0.046032347	-1.674795852
BCL2L1	chr20	30299801	30301102	distal	2	-1.179351779	0.023590751	0.888476128	0.400667683	1.067702538	1.295238146	0.046032347	-1.674795852
BCL2L1	chr20	30251468	30252290	distal	2	0.110013408	0.511196058	0.150873967	1.99788086	1.067702538	1.295238146	0.046032347	-1.674795852
BCL2L11	chr2	111877877	111881044	promoter	5	-0.684321777	-0.313252482	2.028682265	-0.410104408	-0.493738406	-0.287123677	2.328457976	0.35004143
BCL3	chr19	45260299	45262715	distal	4	0.942209792	-0.952780199	-0.753895264	-0.228519583	-0.667555964	-0.442342946	-0.314966866	-0.032354574
BCL3	chr19	45257353	45258336	distal	4	0.495772184	0.464973618	-1.523186268	-1.19884556	-0.667555964	-0.442342946	-0.314966866	-0.032354574
BCL3	chr19	45244653	45245562	distal	4	0.95053832	0.647943204	-0.776388869	-1.488893807	-0.667555964	-0.442342946	-0.314966866	-0.032354574
BCL3	chr19	45250392	45252367	distal	4	0.045544569	-0.373000573	0.009168878	-0.578246429	-0.667555964	-0.442342946	-0.314966866	-0.032354574
BCL3	chr19	45259486	45260041	promoter	4	0.199901395	-0.282346896	-1.10545363	-0.803655057	-0.667555964	-0.442342946	-0.314966866	-0.032354574
BCL3	chr19	45259949	45262370	distal	4	-0.571476571	-0.206394829	0.015793304	-0.330514878	-0.667555964	-0.442342946	-0.314966866	-0.032354574
BCL7A	chr12	122469212	122470100	distal	2	0.364369273	-0.820555319	-1.273680918	0.980092389	0.797144259	1.370761717	-1.220444671	-1.663973758
BCL7A	chr12	122500878	122503206	distal	2	1.520723606	-0.066541049	-0.642508353	-0.896689671	0.797144259	1.370761717	-1.220444671	-1.663973758
BCL7A	chr12	122492277	122492717	distal	2	-0.856774737	0.438604222	-0.236608794	0.87981196	0.797144259	1.370761717	-1.220444671	-1.663973758
BCL7B	chr7	72971131	72972613	distal	1	-0.552829762	0.010589622	1.39146771	-0.13646715	-0.64012773	-0.802804734	-0.779196603	0.495150562
BCL7C	chr16	30904504	30906405	distal	4	0.101272976	-1.277479747	-0.201715236	0.783328756	-1.018359538	-0.504288506	1.089698473	1.547057211
BCL7C	chr16	30867819	30869216	distal	4	-0.178351559	-0.405520994	1.312708421	1.353347661	-1.018359538	-0.504288506	1.089698473	1.547057211
BCL7C	chr16	30913373	30914132	distal	4	-0.212495462	0.179245566	-1.617829186	0.219908393	-1.018359538	-0.504288506	1.089698473	1.547057211
BCL7C	chr16	30848772	30849914	promoter	4	-0.212848673	-0.202583145	-0.566132177	2.139498478	-1.018359538	-0.504288506	1.089698473	1.547057211
BCL7C	chr16	30885810	30887401	distal	4	-0.710514012	0.152060029	1.26849122	-0.008555422	-1.018359538	-0.504288506	1.089698473	1.547057211
BCL7C	chr16	30875849	30876683	distal	4	-0.506413403	-0.298850052	1.460304759	1.708903748	-1.018359538	-0.504288506	1.089698473	1.547057211
BCL7C	chr16	30869282	30869897	distal	4	-0.375088124	-0.504791919	1.419494689	1.088356545	-1.018359538	-0.504288506	1.089698473	1.547057211
BCL7C	chr16	30906904	30908900	distal	4	-0.329129682	0.278956691	1.593101616	0.864688381	-1.018359538	-0.504288506	1.089698473	1.547057211
BCL7C	chr16	30899478	30900404	distal	4	-0.6655567	-0.072039185	1.405397134	1.597846088	-1.018359538	-0.504288506	1.089698473	1.547057211
BCL7C	chr16	30850438	30851363	distal	4	0.324180466	-0.737603448	-0.489261323	2.016474229	-1.018359538	-0.504288506	1.089698473	1.547057211
BCL9	chr1	147071081	147072890	distal	2	0.014537311	-0.288396599	1.672743421	-1.101629011	0.807797023	1.588622852	-0.796217496	-1.593407027
BCL9	chr1	147012791	147014011	promoter	2	-0.156252756	0.363608889	0.541033057	-0.916376165	0.807797023	1.588622852	-0.796217496	-1.593407027
BCL9	chr1	147052737	147053383	distal	2	-1.252974464	-0.150930353	-0.922644089	0.908311958	0.807797023	1.588622852	-0.796217496	-1.593407027
BCL9	chr1	147070870	147072806	distal	2	0.495871598	-0.840882334	1.290060468	0.187501788	0.807797023	1.588622852	-0.796217496	-1.593407027
BCL9L	chr11	118796329	118797191	distal	6	0.968714023	-0.949492577	0.602299409	0.127781522	-0.137328875	-0.07359043	-1.297543738	-0.498417264
BCL9L	chr11	118798429	118801448	distal	6	0.52596434	-1.03349942	1.498838927	-0.370913594	-0.137328875	-0.07359043	-1.297543738	-0.498417264
BCL9L	chr11	118791648	118793356	distal	6	-0.029151664	0.805585617	-1.024473331	-0.180896024	-0.137328875	-0.07359043	-1.297543738	-0.498417264
BCL9L	chr11	118794350	118796166	distal	6	1.569023934	0.396714774	-0.756244713	-1.201732049	-0.137328875	-0.07359043	-1.297543738	-0.498417264
BCL9L	chr11	118779499	118784350	distal	6	1.431617392	-1.193063471	0.437569838	-0.815177216	-0.137328875	-0.07359043	-1.297543738	-0.498417264
BCL9L	chr11	118803444	118804447	distal	6	1.002847696	-0.670985714	-0.128058963	0.861324308	-0.137328875	-0.07359043	-1.297543738	-0.498417264
BCL9L	chr11	118798640	118801480	distal	6	0.473980997	-0.124423228	0.136884275	-0.27908111	-0.137328875	-0.07359043	-1.297543738	-0.498417264
BCL9L	chr11	118787176	118790971	distal	6	0.958594628	-0.295710885	-1.08329308	-0.41296837	-0.137328875	-0.07359043	-1.297543738	-0.498417264
BCS1L	chr2	219536181	219537249	distal	4	0.137612685	-0.211715479	0.641865745	0.388562318	-0.36575668	0.067277392	0.791650807	1.032759229
BDH1	chr3	197266592	197267011	distal	2	-0.20605494	1.386354926	0.388174988	-1.405886081	1.029836033	1.407116993	-0.216518672	-1.277908113
BDH1	chr3	197281216	197283116	promoter	2	0.448548667	-0.153576636	0.996879642	-1.028729993	1.029836033	1.407116993	-0.216518672	-1.277908113
BEGAIN	chr14	101017086	101017606	distal	6	1.168132371	0.596075687	-1.226298058	-0.738995284	1.613265835	0.218958487	-0.577187799	-0.671423731
BEGAIN	chr14	101038794	101039714	distal	6	1.226467773	-0.549768996	-0.694985852	-0.710357441	1.613265835	0.218958487	-0.577187799	-0.671423731
BEGAIN	chr14	101035540	101036206	distal	6	0.71566645	-0.21431415	0.203758811	-0.850578351	1.613265835	0.218958487	-0.577187799	-0.671423731
BEGAIN	chr14	101037340	101037745	distal	6	1.213692365	0.008282616	-1.212274246	-0.655223672	1.613265835	0.218958487	-0.577187799	-0.671423731
BEGAIN	chr14	101053156	101053897	distal	6	2.038886595	-0.805999543	-0.513575903	-0.046160689	1.613265835	0.218958487	-0.577187799	-0.671423731
BEGAIN	chr14	101012450	101013908	distal	6	0.704262029	-0.507440904	-0.090897982	1.212672461	1.613265835	0.218958487	-0.577187799	-0.671423731
BEND3	chr6	107435397	107438539	distal	1	-0.567042557	-0.19064639	-0.024657792	1.475409965	-0.19731665	-1.11877172	-0.304709489	1.229235923
BEND3	chr6	107440836	107441362	distal	1	-0.741155248	0.095581002	1.861898215	1.041794335	-0.19731665	-1.11877172	-0.304709489	1.229235923
BEND3	chr6	107434989	107437693	distal	1	-0.728385388	0.297774927	1.279529382	-0.419283252	-0.19731665	-1.11877172	-0.304709489	1.229235923
BEND3	chr6	107394917	107396163	distal	1	-0.171394053	-0.847566336	1.119684698	1.946437466	-0.19731665	-1.11877172	-0.304709489	1.229235923
BEND3	chr6	107445804	107446508	distal	1	-0.19510024	0.30458232	2.063680456	0.639290705	-0.19731665	-1.11877172	-0.304709489	1.229235923
BEND3	chr6	107444086	107445655	distal	1	-0.100416481	-0.109912423	1.99819021	0.946891509	-0.19731665	-1.11877172	-0.304709489	1.229235923
BEND3	chr6	107443185	107444032	distal	1	-0.266256795	-0.432180722	1.999472247	0.897217365	-0.19731665	-1.11877172	-0.304709489	1.229235923
BEND3	chr6	107430067	107430620	distal	1	-0.099599455	0.416787366	2.329088906	-0.433098077	-0.19731665	-1.11877172	-0.304709489	1.229235923
BEND4	chr4	42153081	42154827	promoter	5	-1.183692838	0.160678041	0.417509133	-0.281051181	-0.660765719	0.37652031	0.443931893	-0.635460424
BEND6	chr6	56878141	56878780	distal	5	-0.192602065	0.67950868	-0.140815713	-0.764430758	-0.603388179	0.725612703	1.463787875	-0.416118826
BEND6	chr6	56881331	56881715	distal	5	-0.071875958	1.085691229	1.379654259	0.995086353	-0.603388179	0.725612703	1.463787875	-0.416118826
BEND6	chr6	56893844	56894554	distal	5	0.144315841	0.226793762	-0.155483506	-0.904478448	-0.603388179	0.725612703	1.463787875	-0.416118826
BEND6	chr6	56818765	56820883	promoter	5	-0.368133124	-0.740592925	-0.553692478	0.426632532	-0.603388179	0.725612703	1.463787875	-0.416118826
BEND7	chr10	13570769	13571490	promoter	2	-0.57203642	-0.821929603	-1.082645221	0.488217048	1.103926193	1.311054233	-0.829401081	-1.381100149
BEND7	chr10	13578739	13579184	distal	2	0.913649143	-1.102451436	-0.519838496	0.515072608	1.103926193	1.311054233	-0.829401081	-1.381100149
BEST1	chr11	61722360	61723608	distal	4	0.900710859	-0.478608779	0.205704355	-1.964680771	-0.407785384	-0.720055945	0.258548457	0.842894543
BEST1	chr11	61738803	61739849	distal	4	0.817848252	1.072412448	-0.943701696	-1.139443017	-0.407785384	-0.720055945	0.258548457	0.842894543
BEST1	chr11	61733870	617359851	distal	4	-0.293087044	-1.473902738	0.239576542	1.145641793	-0.407785384	-0.720055945	0.258548457	0.842894543
BEST1	chr11	61733773	61735727	distal	4	-1.1412711	-0.71641889	0.368827255	0.520260005	-0.407785384	-0.720055945	0.258548457	0.842894543
BEST1	chr11	61730268	61731944	distal	4	-0.387551504	-1.244361022	1.025478078	-0.281119375	-0.407785384	-0.720055945	0.258548457	0.842894543
BEST1	chr11	61739088	61740070	distal	4	1.273109128	1.1239595	-0.759439343	-0.338332702	-0.407785384	-0.720055945	0.258548457	0.842894543
BET1	chr7	93633027	93634214	promoter	4	0.207265691	0.333843149	0.978655071	-1.229312472	-1.134964052	-1.518775877	0.773265758	1.547820098
BET1L	chr11	206686	209969	distal	3	-0.046882765	-0.825253541	1.018535733	0.175201913	-0.63706523	-0.751835398	1.239894233	0.476255615
BFAR	chr16	14723404	14724645	promoter	6	0.496634807	1.038226737	0.188523313	-0.19167533	1.11944782	1.250348551	-1.600119035	0.082108219
BFAR	chr16	14750316	14750808	distal	6	0.331712169	-1.241577194	-0.493623468	0.438814144	1.11944782	1.250348551	-1.600119035	0.082108219
BFSP1	chr20	17511513	17512567	distal	1	-0.743637999	1.539297979	-0.815587192	0.695522581	0.347444344	0.272193843	-0.334698412	1.225312739
BFSP1	chr20	17485614	17486416	distal	1	-1.364704071	0.811636876	0.540889849	-0.115401662	0.347444344	0.272193843	-0.334698412	1.225312739
BFSP1	chr20	17549565	17551519	distal	1	-0.801799771	-0.256694346	0.041395185	0.150053751	0.347444344	0.272193843	-0.334698412	1.225312739
BFSP1	chr20	17517555	17518046	distal	1	-0.638914173	-0.857983281	-0.248906112	0.381623797	0.347444344	0.272193843	-0.334698412	1.225312739
BFSP1	chr20	17514017	17514690	promoter	1	-0.434038038	-0.187610178	2.381300029	-0.251929736	0.347444344	0.272193843	-0.334698412	1.225312739
BFSP1	chr20	17485411	17486309	distal	1	0.889645129	-0.685322091	0.319674281	0.028734878	0.347444344	0.272193843	-0.334698412	1.225312739
BFSP2	chr3	133142391	133142816	distal	1	0.282593324	1.108413939	-0.997943687	-0.662005566	0.728683148	-0.221301575	-0.411843044	1.237019236
BFSP2	chr3	133143501	133144785	distal	1	-0.915454972	0.207867873	1.264402795	1.737790315	0.728683148	-0.221301575	-0.411843044	1.237019236
BFSP2	chr3	133192608	133193859	distal	1	-0.100891327	-0.653191908	-0.51661377	1.544561884	0.728683148	-0.221301575	-0.411843044	1.237019236
BFSP2	chr3	133174105	133175077	distal	1	-0.217277263	1.589940663	-0.164169234	0.407594603	0.728683148	-0.221301575	-0.411843044	1.237019236
BICD1	chr12	32273370	32273842	distal	1	-0.985614037	-0.806357408	0.403657433	2.038626627	-0.33086216	-0.533274338	-0.609345255	0.212076463
BICD1	chr12	32336577	32337026	distal	1	0.225338878	-0.514042798	-0.942666249	0.003399151	-0.33086216	-0.533274338	-0.609345255	0.212076463
BICD1	chr12	32483997	32484439	distal	1	-0.857017663	-0.451731362	-0.273002376	1.966106355	-0.33086216	-0.533274338	-0.609345255	0.212076463
BICD1	chr12	32423881	32424735	distal	1	0.181820026	1.84704525	-0.082910677	-0.461483202	-0.33086216	-0.533274338	-0.609345255	0.212076463
BICD1	chr12	32543664	32544103	distal	1	-0.195209253	0.517000918	1.302186467	-0.536468797	-0.33086216	-0.533274338	-0.609345255	0.212076463
BICD1	chr12	32426389	32427068	distal	1	-0.429699835	0.86600881	-1.071669139	-0.151377264	-0.33086216	-0.533274338	-0.609345255	0.212076463
BICD1	chr12	32460207	32460648	distal	1	-0.774599065	0.364923421	1.55490901	0.647080868	-0.33086216	-0.533274338	-0.609345255	0.212076463
BICD1	chr12	32543138	32543991	distal	1	-0.31527826	1.011819956	1.74876912	-0.205420387	-0.33086216	-0.533274338	-0.609345255	0.212076463
BICD1	chr12	32443204	32443927	distal	1	-0.677250881	1.486663329	-1.039032659	0.135556918	-0.33086216	-0.533274338	-0.609345255	0.212076463
BID	chr22	18255918	18257109	distal	3	0.767117965	0.094991319	-0.974762764	-1.052849138	-1.305164717	-0.835152393	-0.062645474	-0.291769446
BID	chr22	18266213	18266635	distal	3	0.105172472	0.410628658	-1.003302594	0.25541595	-1.305164717	-0.835152393	-0.062645474	-0.291769446
BID	chr22	18224840	18225648	distal	3	1.46865878	0.179075758	0.403016019	-1.310131554	-1.305164717	-0.835152393	-0.062645474	-0.291769446
BID	chr22	18231231	18231807	distal	3	0.10691475	0.631622012	-0.532241114	-0.039415641	-1.305164717	-0.835152393	-0.062645474	-0.291769446
BIK	chr22	43531508	43532213	distal	3	0.014598809	-0.371251094	2.145131921	0.691028447	-0.796907136	-0.463409339	1.567547846	1.655849607
BIK	chr22	43506501	43510226	promoter	3	-0.393975179	0.490333264	2.097362929	0.372750781	-0.796907136	-0.463409339	1.567547846	1.655849607
BIK	chr22	43532398	43532805	distal	3	-0.575517217	-0.413550471	1.608269054	1.261213306	-0.796907136	-0.463409339	1.567547846	1.655849607
BIK	chr22	43510616	43511795	distal	3	-0.149843591	0.110344045	2.13518854	-0.547584474	-0.796907136	-0.463409339	1.567547846	1.655849607
BIK	chr22	43505615	43507697	distal	3	0.169675663	-0.331115361	1.220538148	0.680580903	-0.796907136	-0.463409339	1.567547846	1.655849607
BIK	chr22	43513399	43521515	distal	3	-0.062510533	0.006838783	2.242975602	0.348185246	-0.796907136	-0.463409339	1.567547846	1.655849607
BIK	chr22	43521542	43530922	distal	3	-0.438794213	-0.461016581	2.181174843	0.772263749	-0.796907136	-0.463409339	1.567547846	1.655849607
BIK	chr22	43499726	43500676	distal	3	-0.378706705	0.004313767	0.655780215	0.935708527	-0.796907136	-0.463409339	1.567547846	1.655849607
BIK	chr22	43502673	43503399	distal	3	-0.473562715	-0.359978006	0.719990044	1.948494599	-0.796907136	-0.463409339	1.567547846	1.655849607
BIN1	chr2	127863790	127865910	distal	1	-0.080803465	0.862598381	-0.876370149	0.498971705	-0.629809823	-0.617254133	-0.597122194	-0.162524142
BIN1	chr2	127822032	127823011	distal	1	1.239419716	0.297605235	-0.449512833	-0.736264096	-0.629809823	-0.617254133	-0.597122194	-0.162524142
BIN1	chr2	127833049	127833791	distal	1	-0.315094109	0.591493411	-0.464339274	-0.710138799	-0.629809823	-0.617254133	-0.597122194	-0.162524142
BIN1	chr2	127825444	127826211	distal	1	-0.08451051	0.491038845	0.339547867	0.069944775	-0.629809823	-0.617254133	-0.597122194	-0.162524142
BIN1	chr2	127807512	127808199	distal	1	1.058791469	1.369499847	-0.703998605	0.745138115	-0.629809823	-0.617254133	-0.597122194	-0.162524142
BIN1	chr2	127857944	127859055	distal	1	0.339274556	-0.9609384	-0.061321939	-0.811958281	-0.629809823	-0.617254133	-0.597122194	-0.162524142
BIN1	chr2	127815507	127816366	distal	1	1.222193527	0.357823249	-1.049336135	-0.53919925	-0.629809823	-0.617254133	-0.597122194	-0.162524142
BIN1	chr2	127848217	127848883	distal	1	0.827608734	0.144726406	-1.131025688	1.822268384	-0.629809823	-0.617254133	-0.597122194	-0.162524142
BIN1	chr2	127820948	127821470	distal	1	0.830335666	-0.219769707	0.00318348	-1.004464016	-0.629809823	-0.617254133	-0.597122194	-0.162524142
BIN1	chr2	127812732	127813421	distal	1	0.957462533	-0.555410236	-0.524381451	-1.619342314	-0.629809823	-0.617254133	-0.597122194	-0.162524142
BIN1	chr2	127807606	127808874	distal	1	1.174292409	-0.226840549	-0.329837385	-1.501604559	-0.629809823	-0.617254133	-0.597122194	-0.162524142
BIN1	chr2	127841515	127843902	distal	1	0.702267905	-0.558626557	-0.721080112	-0.233574691	-0.629809823	-0.617254133	-0.597122194	-0.162524142
BIN1	chr2	127832569	127833673	distal	1	-0.477002629	1.053058866	-0.33310863	-0.627565601	-0.629809823	-0.617254133	-0.597122194	-0.162524142
BIN1	chr2	127847511	127848449	distal	1	1.083935678	-0.76868366	-0.850570292	-0.872541804	-0.629809823	-0.617254133	-0.597122194	-0.162524142
BIN1	chr2	127873046	127873836	distal	1	0.695659246	-1.466794793	-0.909293041	0.648161735	-0.629809823	-0.617254133	-0.597122194	-0.162524142
BIN1	chr2	127838424	127839583	distal	1	0.679531073	0.556826509	-0.918907237	-1.124412274	-0.629809823	-0.617254133	-0.597122194	-0.162524142
BIN1	chr2	127837535	127839432	distal	1	1.076910751	-0.595395949	-1.211483163	-1.294589096	-0.629809823	-0.617254133	-0.597122194	-0.162524142
BIN1	chr2	127851965	127852858	distal	1	-0.153752948	-0.479676444	-0.281116299	1.529142549	-0.629809823	-0.617254133	-0.597122194	-0.162524142
BIN1	chr2	127801068	127801321	distal	1	0.631357617	0.966205971	-1.218270651	-0.97574012	-0.629809823	-0.617254133	-0.597122194	-0.162524142
BIN1	chr2	127864191	127866093	distal	1	0.087019464	-0.139372967	0.049051337	0.513603852	-0.629809823	-0.617254133	-0.597122194	-0.162524142
BIN1	chr2	127834067	127835158	distal	1	1.477569878	-0.173047847	-0.776599509	-0.356585515	-0.629809823	-0.617254133	-0.597122194	-0.162524142
BIN1	chr2	127844373	127845828	distal	1	1.112419436	0.938258659	-1.647150775	-1.101034463	-0.629809823	-0.617254133	-0.597122194	-0.162524142
BIN1	chr2	127854406	127855509	distal	1	-0.035599274	0.118282222	-0.401374244	-0.388794686	-0.629809823	-0.617254133	-0.597122194	-0.162524142
BIN1	chr2	127860899	127861356	distal	1	0.378261874	1.215611612	-0.761980219	-1.136580733	-0.629809823	-0.617254133	-0.597122194	-0.162524142
BIN2	chr12	51715539	51716045	distal	4	-1.179541685	-0.095382974	-1.354055558	1.296456021	-0.876946382	-0.472697661	0.104732429	1.085001048
BIN2	chr12	51711947	51713175	distal	4	-0.087497798	-0.032713018	-0.528647707	2.085323959	-0.876946382	-0.472697661	0.104732429	1.085001048
BIN2	chr12	51714242	51715213	distal	4	-0.993457441	-0.480714856	-0.254598252	1.102063375	-0.876946382	-0.472697661	0.104732429	1.085001048
BIN2	chr12	51712075	51713215	distal	4	-0.709585778	-0.121547906	0.137773497	0.90686356	-0.876946382	-0.472697661	0.104732429	1.085001048
BIN2	chr12	51717078	51719373	distal	4	-0.557234196	-1.738143315	0.759158602	1.358664459	-0.876946382	-0.472697661	0.104732429	1.085001048
BIN2	chr12	51727005	51728074	distal	4	-0.098210831	0.330550591	1.051648909	1.664360669	-0.876946382	-0.472697661	0.104732429	1.085001048
BLACE	chr7	155142133	155143022	distal	4	-0.462833008	0.632555487	2.051190751	-0.613761553	-0.626584629	-0.618998316	1.118210263	2.06598894
BLACE	chr7	155157587	155158844	distal	4	-0.828338012	0.475806736	0.947877687	1.408180242	-0.626584629	-0.618998316	1.118210263	2.06598894
BLK	chr8	11365698	11366193	distal	2	-0.653957914	-1.386786925	0.403939104	0.056164159	0.926787631	1.332189263	-0.313919209	-1.070317191
BLK	chr8	11421738	11422611	distal	2	0.726897702	-0.396369597	-0.928429162	0.446978111	0.926787631	1.332189263	-0.313919209	-1.070317191
BLMH	chr17	28618049	28619689	distal	2	-1.031217489	-0.710967681	0.629189033	0.984075856	0.048448279	-0.071828358	-0.913239841	-1.064864083
BLMH	chr17	28590615	28591806	distal	2	-0.425450846	0.059145614	-0.128464419	2.285493898	0.048448279	-0.071828358	-0.913239841	-1.064864083
BLOC1S1	chr12	56121219	56123983	distal	4	0.671798154	-0.422770295	0.218658299	0.006284134	-1.137484948	-0.903642001	0.026260429	1.53448522
BLOC1S2	chr10	102045731	102046812	promoter	3	0.163208969	0.661745919	0.865772521	-0.388889597	-1.299265827	-1.235562665	1.025529615	1.031447774
BLOC1S2	chr10	102045762	102046952	distal	3	0.240519242	-0.331406696	1.146178298	-0.488762281	-1.299265827	-1.235562665	1.025529615	1.031447774
BLOC1S3	chr19	45681108	45683370	promoter	2	0.417896289	1.046693065	1.319818857	-0.266396396	1.039907388	0.906013447	0.28903126	-0.149618431
BLOC1S4	chr4	6725304	6726028	distal	4	0.724723159	0.038673471	-0.804803088	-0.472754591	-0.699963669	-1.310180432	-0.034252076	0.368679612
BLOC1S4	chr4	6710903	67122521	distal	4	-0.613243893	0.310295309	-0.561594663	-1.469573224	-0.699963669	-1.310180432	-0.034252076	0.368679612
BLOC1S6	chr15	45876217	45877008	promoter	3	-0.567215473	-0.212286053	-0.027341417	1.986653199	-1.02255795	-0.49960373	1.318654951	0.910805535
BLVRB	chr19	40968886	40969861	distal	4	-0.25755717	0.599562436	2.06276433	0.274595311	-0.945967694	-0.808585641	0.891706475	1.537310545
BLVRB	chr19	40947424	409481921	distal	4	-0.252036924	0.442409967	2.143971764	0.080429278	-0.945967694	-0.808585641	0.891706475	1.537310545
BLVRB	chr19	40971064	40972600	distal	4	0.336654169	0.858731985	0.395917743	-0.033472521	-0.945967694	-0.808585641	0.891706475	1.537310545
BLVRB	chr19	40970230	40970851	distal	4	0.063671853	0.424585934	1.336468057	0.612209024	-0.945967694	-0.808585641	0.891706475	1.537310545
BMF	chr15	40384979	40385869	distal	6	-0.089219879	-0.743493166	-0.988610481	0.457900978	0.658721011	1.036679015	-1.048420505	-0.779648685
BMF	chr15	40395070	40396555	distal	6	-0.241627224	-0.245879825	-0.225536702	-0.777230841	0.658721011	1.036679015	-1.048420505	-0.779648685
BMF	chr15	40400282	40401981	distal	6	1.290323981	0.740747922	-0.279333296	-1.229767193	0.658721011	1.036679015	-1.048420505	-0.779648685
BMF	chr15	40396616	40397534	distal	6	0.165595369	-0.346102447	1.009033769	-0.490417836	0.658721011	1.036679015	-1.048420505	-0.779648685
BMF	chr15	40398295	40399412	distal	6	-0.657000888	0.670358096	-1.221748897	0.409797779	0.658721011	1.036679015	-1.048420505	-0.779648685
BMI1	chr10	22629180	22630311	distal	4	-0.548497771	0.507494143	1.100623714	-0.108552046	-1.102394012	-0.992957111	0.569571271	0.733164281
BMI1	chr10	22604834	22605992	distal	4	-0.838871247	-0.244364891	0.017809078	-0.399535601	-1.102394012	-0.992957111	0.569571271	0.733164281
BMP1	chr8	22079048	22079899	distal	4	0.118707801	0.989548841	0.573964989	0.160143072	0.081214789	-0.56652183	1.005797994	1.246942372
BMP1	chr8	22076631	22078182	distal	4	0.858506192	0.67251658	-0.568409836	-1.349198016	0.081214789	-0.56652183	1.005797994	1.246942372
BMP1	chr8	22061021	22061984	distal	4	0.088741932	-0.47393915	-0.931807891	-1.083577559	0.081214789	-0.56652183	1.005797994	1.246942372
BMP1	chr8	22033802	22035025	distal	4	0.694132843	0.421790725	-0.92482461	-0.372072543	0.081214789	-0.56652183	1.005797994	1.246942372
BMP1	chr8	22034050	22035517	distal	4	1.44673925	0.299457457	-1.549453282	-0.47207826	0.081214789	-0.56652183	1.005797994	1.246942372
BMP2	chr20	6748110	6749237	promoter	1	0.106229484	-1.404106691	0.042605327	0.456259644	-0.421238907	-0.4056679	-0.371221788	-0.153058351
BMP3	chr4	81951751	81952727	promoter	6	-0.155033788	0.287950549	-0.054918704	0.147874359	-0.162276394	-0.498730373	-0.980620638	-0.931713729
BMP7	chr20	55841220	55841959	distal	6	-0.0414498	-0.550719448	0.854452838	1.515860391	0.152403222	0.041696561	-1.477850112	-0.298714871
BMP7	chr20	55799597	55800401	promoter	6	0.461370835	-0.855441956	-0.045708329	-1.22995799	0.152403222	0.041696561	-1.477850112	-0.298714871
BMP8B	chr1	40254062	40255241	promoter	4	-0.577824404	-0.286107739	1.125073979	-0.046095934	-1.099384077	-0.306650686	0.744206311	1.399055836
BNC2	chr9	16809993	16810822	distal	6	-0.220779977	-0.523987196	-0.423261913	-0.593733898	0.809689986	0.982315356	0.32647473	0.452526234
BNC2	chr9	16726777	16727454	distal	6	-1.280763477	0.42208443	0.530089528	0.42522802	0.809689986	0.982315356	0.32647473	0.452526234
BNC2	chr9	16867871	16868261	distal	6	-1.05065049	-0.32903841	0.338408716	0.328668729	0.809689986	0.982315356	0.32647473	0.452526234
BNC2	chr9	16869815	16870998	distal	6	-1.482905118	0.251002698	-0.286091091	-0.255615401	0.809689986	0.982315356	0.32647473	0.452526234
BNC2	chr9	16636424	16636791	distal	6	-0.55002579	-0.322093951	1.862757941	1.280094432	0.809689986	0.982315356	0.32647473	0.452526234
BNC2	chr9	16519145	16519608	distal	6	-0.658758249	-0.427565027	-0.410089493	0.619524633	0.809689986	0.982315356	0.32647473	0.452526234
BNIP2	chr15	59988267	59989005	distal	3	0.218407449	0.301486482	-1.122800934	1.622604462	-0.966393609	-0.905298318	1.78422655	0.974120117
BNIP2	chr15	59980880	59982406	distal	3	-0.563447363	0.7374537	0.928055114	-0.244048775	-0.966393609	-0.905298318	1.78422655	0.974120117
BNIPL	chr1	151019939	151021334	promoter	2	0.519780181	-1.364020129	-0.166594648	-0.402108581	0.880448839	0.716936742	0.662263705	-0.660362793
BOLA2B	chr16	30193795	301951641	distal	3	0.698823635	0.397358281	0.562974296	0.775824654	-0.916780816	-0.765787235	1.281262971	1.276278707
BOLA3	chr2	74374311	74375863	promoter	1	0.242924319	0.71131738	0.913999048	-2.006054659	-0.727752589	-0.732054044	-0.928036089	1.000203629
BOLL	chr2	198650498	198651617	promoter	3	-0.952316807	-0.478300011	-0.213081927	0.241804307	-0.144796592	-1.18810984	1.325372259	1.185112293
BPIFA2	chr20	31766581	31767126	distal	4	0.132389653	-0.395043666	-0.140876613	1.76657862	-0.763571891	0.671721556	1.305785911	1.624356466
BPIFA2	chr20	31765933	31767056	distal	4	-0.739696006	-0.141151582	-0.153815812	0.717162206	-0.763571891	0.671721556	1.305785911	1.624356466
BPIFC	chr22	32870390	32871624	distal	5	-0.279854291	-0.53212917	-1.003941228	0.869684772	-0.523980975	0.48042239	1.272970578	0.03068521
BPIFC	chr22	32807804	328085111	distal	5	-0.84659743	1.365675062	0.22966222	0.161737687	-0.523980975	0.48042239	1.272970578	0.03068521
BPIFC	chr22	32870068	32871416	distal	5	-0.523668298	-1.141065669	1.265775562	0.551669482	-0.523980975	0.48042239	1.272970578	0.03068521
BRAF	chr7	140612487	140613153	distal	1	-0.188535653	0.137489828	1.028272674	1.635235268	-0.829829	-0.230940735	-0.430669567	0.89584823
BRAF	chr7	140623720	140625092	distal	1	-0.021408904	-0.855976946	0.114307719	0.560309772	-0.829829	-0.230940735	-0.430669567	0.89584823
BRAT1	chr7	2594020	25957771	distal	3	0.490556406	0.468545582	0.526346859	0.477055616	-1.25725773	-0.901911962	0.675595625	0.460386808
BRAT1	chr7	2597847	2600026	distal	3	-1.116148803	0.058944842	-0.565210403	0.514161273	-1.25725773	-0.901911962	0.675595625	0.460386808
BRD3	chr9	136941650	136942151	distal	6	-0.673634454	-0.503779879	0.747948317	2.131164934	0.432682228	0.792007407	-2.147113546	-0.414345355
BRD3	chr9	136932301	136934374	promoter	6	0.245360749	-0.500518341	-0.348051533	0.745982982	0.432682228	0.792007407	-2.147113546	-0.414345355
BRD3	chr9	136931390	136931743	distal	6	-1.00774535	-0.792261869	-0.695084674	1.226857946	0.432682228	0.792007407	-2.147113546	-0.414345355
BRD3	chr9	136931812	136934166	distal	6	0.167691058	-1.202329302	0.272038054	1.413531424	0.432682228	0.792007407	-2.147113546	-0.414345355
BRD4	chr19	15407208	15408621	distal	2	-1.104294992	-0.289264729	0.001960994	-0.739745367	0.170223195	0.326948625	-0.776121306	-1.392203573
BRD4	chr19	15442017	15443687	distal	2	-1.351012203	0.813653408	1.466112484	0.658371491	0.170223195	0.326948625	-0.776121306	-1.392203573
BRD4	chr19	15440710	15441312	distal	2	-1.100682176	-0.261115933	0.570359752	1.003836543	0.170223195	0.326948625	-0.776121306	-1.392203573
BRD4	chr19	15442141	15443711	distal	2	0.311549016	-0.151122217	0.994670428	-0.273143538	0.170223195	0.326948625	-0.776121306	-1.392203573
BRDT	chr1	92415951	92416908	distal	3	-0.34622925	0.515178392	2.196256014	-0.258744343	0.100082875	-0.477183462	1.671013928	0.5945213
BRDT	chr1	92426668	92427462	distal	3	0.11625215	-0.691047826	2.065081745	0.80754492	0.100082875	-0.477183462	1.671013928	0.5945213
BRDT	chr1	92482203	92482872	distal	3	-0.193988523	-0.509074665	1.142487742	1.59637833	0.100082875	-0.477183462	1.671013928	0.5945213
BRDT	chr1	92420481	92420894	distal	3	-0.301741338	0.020783732	1.813674047	1.168859035	0.100082875	-0.477183462	1.671013928	0.5945213
BRDT	chr1	92424463	92425020	distal	3	-0.727159075	-0.064595987	1.903682501	0.899476485	0.100082875	-0.477183462	1.671013928	0.5945213
BRDT	chr1	92435838	92436569	distal	3	0.243967718	0.146863266	2.232729591	-1.007456169	0.100082875	-0.477183462	1.671013928	0.5945213
BRDT	chr1	92417711	92418381	distal	3	-0.483785433	0.79590146	1.844958359	0.626661881	0.100082875	-0.477183462	1.671013928	0.5945213
BRF2	chr8	37713328	37714856	distal	4	0.366944788	-0.414547309	-1.043375127	-0.737048617	-0.713369014	-0.165308648	0.226929998	1.189574664
BRF2	chr8	37717077	37718038	distal	4	-1.036558165	0.070271637	-0.216683569	-0.076676315	-0.713369014	-0.165308648	0.226929998	1.189574664
BRICD5	chr16	2254957	2257471	promoter	1	-0.163592243	0.372519168	0.628119764	-0.764244708	-1.13398668	-0.308568621	-0.597612652	0.223469885
BRINP2	chr1	177150891	177151709	distal	6	-0.153308094	0.350177954	1.394710427	-0.61764683	-0.006507443	1.260443844	-0.379461347	-0.473864767
BRINP2	chr1	177150514	177151479	distal	6	-1.441097936	-0.132233241	-0.802301587	0.269861827	-0.006507443	1.260443844	-0.379461347	-0.473864767
BRINP2	chr1	177145797	177146529	distal	6	-0.117681839	-0.537197987	0.238400228	2.280371459	-0.006507443	1.260443844	-0.379461347	-0.473864767
BRINP2	chr1	177188803	177190000	distal	6	-0.198092508	-0.014020405	0.294736022	2.156850296	-0.006507443	1.260443844	-0.379461347	-0.473864767
BRINP3	chr1	190254444	190255048	distal	5	-0.625078108	0.425563223	2.086587836	0.477210364	0.266185472	-0.776849287	1.022525553	-0.772789713
BRK1	chr3	10157682	10157980	promoter	1	-0.681930484	-0.338824306	-0.514124131	0.963924048	-0.701749543	-1.375585498	-0.535392852	1.907260409
BRMS1	chr11	66114265	66116033	promoter	1	0.313821619	-0.119696189	-1.003610304	-1.217638261	-0.393830374	0.188138219	0.2503882	1.286518827
BRPF3	chr6	36163600	36165425	promoter	1	1.250888156	-0.171373572	-0.703606421	-0.211509631	-0.561960549	-0.022240259	-1.447119294	0.338434012
BRPF3	chr6	36197167	36197954	distal	1	0.28033797	1.739389635	0.51873982	-0.40197634	-0.561960549	-0.022240259	-1.447119294	0.338434012
BRSK1	chr19	55813009	55813638	distal	2	0.953333715	-1.15947324	-0.888167583	-0.724802976	0.994239505	0.904168426	0.441067807	-0.982263224
BRSK1	chr19	55816384	55817265	distal	2	0.126573532	0.05540426	0.445583857	0.643409945	0.994239505	0.904168426	0.441067807	-0.982263224
BSDC1	chr1	32866401	32867498	distal	6	0.622939621	-0.96284298	-0.141116254	0.909794245	0.798859389	1.595659264	-1.695807777	-0.809072142
BSDC1	chr1	32859553	32860909	distal	6	-0.708778459	0.898023817	-0.217642387	-0.456906696	0.798859389	1.595659264	-1.695807777	-0.809072142
BSG	chr19	591372	592111	distal	3	-0.944144451	0.881069014	0.56167435	1.573095091	-0.490949329	0.052623397	1.195162977	1.164125691
BSG	chr19	588006	591085	distal	3	-1.214768595	-1.012281013	1.331247356	0.572631506	-0.490949329	0.052623397	1.195162977	1.164125691
BSG	chr19	587566	589253	distal	3	-0.401255631	0.59547338	2.041175905	-0.134313074	-0.490949329	0.052623397	1.195162977	1.164125691
BSN	chr3	49590973	49592634	promoter	2	0.435868737	-0.480944944	0.427192542	-0.969172037	1.202286221	0.961421148	-0.095679696	-1.16032945
BSN	chr3	49709035	49709533	distal	2	-0.879855196	-0.93649571	0.707784287	-0.121093592	1.202286221	0.961421148	-0.095679696	-1.16032945
BSN	chr3	49710600	49712899	distal	2	1.095801961	0.364352547	0.199277324	-1.061698559	1.202286221	0.961421148	-0.095679696	-1.16032945
BSND	chr1	55461854	55462455	promoter	1	0.809685286	-0.771974223	-0.653327428	0.304529718	-0.898156586	0.312995766	-0.108194435	1.017561458
BSPRY	chr9	116138590	116139748	distal	1	-0.410619518	-0.330853925	1.209777049	1.300897524	-0.493656728	-0.634457966	-1.237814045	0.86858214
BSPRY	chr9	116111360	116113952	promoter	1	0.588832114	0.065174887	-0.313003607	1.408719897	-0.493656728	-0.634457966	-1.237814045	0.86858214
BST1	chr4	15704400	15705045	promoter	2	-1.001174196	0.912339857	-0.366896474	0.447046401	0.231808244	-0.081694615	-0.027389201	-0.488058614
BST1	chr4	15745812	15746311	distal	2	-0.323702113	0.692513572	1.965733989	-0.295802145	0.231808244	-0.081694615	-0.027389201	-0.488058614
BTAF1	chr10	93732980	93733402	distal	3	-0.261974588	-0.461156575	1.743082136	0.636025941	-0.673250496	-1.093991212	1.703800039	0.222702502
BTAF1	chr10	93691362	93691813	distal	3	-0.660419908	0.077691655	0.257844837	0.867683099	-0.673250496	-1.093991212	1.703800039	0.222702502
BTBD11	chr12	107906814	107907454	distal	2	0.110516536	1.959774672	-0.088666598	-0.711898152	1.090070524	1.08306798	-0.499702595	-1.054356049
BTBD11	chr12	107907656	107908076	distal	2	0.928446076	1.722091974	-0.265414943	-0.831304398	1.090070524	1.08306798	-0.499702595	-1.054356049
BTBD11	chr12	107711351	107714379	promoter	2	0.072823571	0.402598779	-0.731828029	-0.014368926	1.090070524	1.08306798	-0.499702595	-1.054356049
BTBD11	chr12	107796204	107796575	distal	2	-0.754088619	0.163333039	0.624947283	-0.531625266	1.090070524	1.08306798	-0.499702595	-1.054356049
BTBD2	chr19	2019572	2019979	distal	2	-0.382019307	-0.440002308	-0.610407716	1.745604554	0.436097513	0.917384447	0.152713782	-1.914901526
BTBD2	chr19	2021279	2021895	distal	2	0.509733144	-0.062827857	0.477118292	-1.002723933	0.436097513	0.917384447	0.152713782	-1.914901526
BTBD2	chr19	2015639	2016507	distal	2	-0.553068167	0.396589532	1.381141485	0.952233436	0.436097513	0.917384447	0.152713782	-1.914901526
BTBD2	chr19	2028457	2029069	distal	2	-0.11575223	-0.938741099	-0.204560865	-0.364533086	0.436097513	0.917384447	0.152713782	-1.914901526
BTBD2	chr19	2003866	2004329	distal	2	-0.726058904	-0.186053361	0.052086055	0.758355017	0.436097513	0.917384447	0.152713782	-1.914901526
BTBD2	chr19	2003924	2004400	distal	2	-0.003941934	-0.236008813	-0.0214453	2.120041124	0.436097513	0.917384447	0.152713782	-1.914901526
BTBD2	chr19	1992700	1993290	distal	2	-0.76644635	-0.070236386	0.236788303	-0.251952516	0.436097513	0.917384447	0.152713782	-1.914901526
BTBD2	chr19	2041679	2043300	distal	2	1.352556212	-0.638429764	0.416942568	-1.225341006	0.436097513	0.917384447	0.152713782	-1.914901526
BTBD2	chr19	2007257	2007811	distal	2	-0.530952616	-0.558657724	1.716205041	1.182341439	0.436097513	0.917384447	0.152713782	-1.914901526
BTBD2	chr19	2044583	2045855	distal	2	-0.362406168	0.439262057	1.195265433	-0.883198276	0.436097513	0.917384447	0.152713782	-1.914901526
BTBD2	chr19	2041419	2042378	distal	2	-0.657404749	0.802355834	1.115488331	-0.568417777	0.436097513	0.917384447	0.152713782	-1.914901526
BTBD2	chr19	2012715	2013208	promoter	2	0.533866248	-0.428096924	-0.698615885	-1.296023883	0.436097513	0.917384447	0.152713782	-1.914901526
BTBD2	chr19	2015922	2016714	distal	2	0.618906413	0.556996925	-0.36669264	-1.255917628	0.436097513	0.917384447	0.152713782	-1.914901526
BTBD2	chr19	1992614	1993199	distal	2	-0.519744251	-0.072225163	1.024594223	0.710434907	0.436097513	0.917384447	0.152713782	-1.914901526
BTBD7	chr14	93728686	93729197	distal	5	-0.453510102	0.751503805	-1.124368852	-0.769590732	-0.760940655	-0.890348049	0.656493376	-1.361885592
BTBD7	chr14	93798318	93799853	distal	5	0.187502446	-0.432553523	0.596060668	1.303723003	-0.760940655	-0.890348049	0.656493376	-1.361885592
BTBD7	chr14	93768179	93768745	distal	5	0.353338413	0.766325212	-1.257642215	-0.874286565	-0.760940655	-0.890348049	0.656493376	-1.361885592
BTG3	chr21	18983702	18985865	promoter	4	-0.291011246	0.134908874	-0.272148983	1.840037545	-0.662729471	-0.737841665	1.080620293	1.307824679
BTLA	chr3	112199757	112200827	distal	4	-0.468340482	0.04784238	1.273577179	1.567639961	-0.847829396	-0.429915028	1.132658628	1.526412095
BTLA	chr3	112198920	112199561	distal	4	-0.655090084	-0.748177247	1.405457463	1.68468388	-0.847829396	-0.429915028	1.132658628	1.526412095
BTLA	chr3	112193633	112194410	distal	4	-0.363749463	-0.660616497	1.129733112	1.923305702	-0.847829396	-0.429915028	1.132658628	1.526412095
BTN1A1	chr6	26500387	26501028	promoter	4	-0.715769519	-0.572644083	0.119997842	2.245074792	-0.638546094	-0.620710364	1.169302304	2.019272585
BTN1A1	chr6	26520487	26522590	distal	4	-0.607542258	-0.236272093	1.426945005	0.767931388	-0.638546094	-0.620710364	1.169302304	2.019272585
BTRC	chr10	103113294	103115298	promoter	6	-0.53195945	-0.046255935	1.144149223	0.803184362	0.705335785	0.772641368	0.296109353	0.681157008
BTRC	chr10	103318963	103320777	distal	6	-0.001657149	0.502936411	0.796364679	0.410879119	0.705335785	0.772641368	0.296109353	0.681157008
BUB1	chr2	111435181	111436167	promoter	6	-0.614225223	-0.105900744	0.118267501	-0.238577324	0.867013334	1.555776311	-0.797089322	-0.330404193
BUB1	chr2	111435210	111436507	distal	6	-1.236843819	0.601478569	0.011033943	-0.46978483	0.867013334	1.555776311	-0.797089322	-0.330404193
BUD31	chr7	99005427	99007350	promoter	3	-0.545203092	1.537095736	0.305431481	1.205826129	-0.92811616	-0.513715733	1.775936604	1.281174219
BUD31	chr7	99026433	99026760	distal	3	-0.676893193	-0.819209837	0.534659642	1.751366196	-0.92811616	-0.513715733	1.775936604	1.281174219
BUD31	chr7	99016882	99018002	distal	3	-0.187419582	-0.54487533	1.829191088	-0.473824674	-0.92811616	-0.513715733	1.775936604	1.281174219
BYSL	chr6	41902630	419045231	distal	4	-0.211540809	-1.290272006	0.242525288	0.548370472	-0.504832803	-0.02801016	0.352590257	1.019398526
BYSL	chr6	41906709	41907514	distal	4	-0.608973812	0.902708344	-0.77023665	-1.011094096	-0.504832803	-0.02801016	0.352590257	1.019398526
BYSL	chr6	41888493	41889584	promoter	4	-1.198506246	1.269590427	-0.477498345	0.739387327	-0.504832803	-0.02801016	0.352590257	1.019398526
BYSL	chr6	41908544	41910281	distal	4	-0.153061612	1.534304413	0.639468861	0.603477666	-0.504832803	-0.02801016	0.352590257	1.019398526
BZW2	chr7	16749964	16750415	distal	3	-0.414655277	-0.343368414	2.214221901	-0.087229446	-0.759540107	-0.383773743	1.230592654	0.549700778
BZW2	chr7	16745478	16745827	distal	3	-0.918496463	0.405357761	2.155833358	-0.024990594	-0.759540107	-0.383773743	1.230592654	0.549700778
BZW2	chr7	16697379	16698048	distal	3	-0.618253169	-0.689210123	0.866596549	-0.299155118	-0.759540107	-0.383773743	1.230592654	0.549700778
BZW2	chr7	16700693	16701237	distal	3	-0.028645349	-0.516746607	2.217331296	-0.606400137	-0.759540107	-0.383773743	1.230592654	0.549700778
BZW2	chr7	16707369	16708161	distal	3	-0.78517002	-0.530360842	1.247691311	-0.638026051	-0.759540107	-0.383773743	1.230592654	0.549700778
BZW2	chr7	16717338	16718136	distal	3	-0.367061055	-0.254236145	2.319705416	0.157080764	-0.759540107	-0.383773743	1.230592654	0.549700778
BZW2	chr7	16748636	16749620	distal	3	-0.382214129	-0.580845277	2.273441742	-0.338751236	-0.759540107	-0.383773743	1.230592654	0.549700778
BZW2	chr7	16732217	16732827	distal	3	-0.563994245	-0.161954046	2.198765445	0.473755246	-0.759540107	-0.383773743	1.230592654	0.549700778
BZW2	chr7	16727024	16728311	distal	3	-0.491350024	0.66976625	1.979267742	-0.203468267	-0.759540107	-0.383773743	1.230592654	0.549700778
BZW2	chr7	16684161	16686600	promoter	3	-0.739740826	0.49273767	0.673314157	-0.437141418	-0.759540107	-0.383773743	1.230592654	0.549700778
C10orf111	chr10	15148313	15148799	distal	4	-0.353538755	0.382213215	0.86860097	1.428992216	-0.570408297	-0.075662703	0.692174899	1.786313525
C10orf32	chr10	104613687	104614486	promoter	4	-0.273564795	-0.659915102	-0.44715508	1.084079153	-1.239101177	-1.204578053	0.116137357	1.118210208
C10orf32-ASMT	chr10	104654212	104654768	distal	4	-0.434816693	-0.637145769	1.384505737	1.706438619	-0.516449254	-1.800686619	0.658676856	1.089954913
C10orf40	chr10	61726692	61727398	distal	4	0.438961199	-0.835098136	-0.662778776	-0.216900432	-0.374702935	-0.640136592	1.102114742	1.400025956
C10orf53	chr10	50887331	50887882	promoter	6	0.2831438	-0.677985058	0.126820128	-0.244531438	0.131293234	1.054282869	-0.941968988	-0.409554675
C10orf88	chr10	124713323	124714188	distal	3	-0.703220827	-0.073972221	0.203522886	-0.238210924	-0.602556687	-1.525146224	1.20914676	0.986242091
C10orf88	chr10	124713162	124714125	promoter	3	0.127674151	-0.207016552	1.39824807	0.422340625	-0.602556687	-1.525146224	1.20914676	0.986242091
C11orf45	chr11	128774967	128776135	promoter	5	0.092317585	1.020409764	-0.235793904	-1.086607722	0.148723245	0.124982696	1.585566237	0.510219361
C11orf48	chr11	62446152	62446853	distal	3	-0.636027779	-0.258142846	1.314286805	-1.073361301	-1.034505399	-0.904239941	1.329774007	1.295392029
C11orf71	chr11	114270500	114271344	promoter	4	-0.828554386	1.323347412	-0.209123769	-0.510888691	0.282157057	-0.646411629	1.165018294	1.678017005
C11orf71	chr11	114270528	114271753	distal	4	-0.758059741	-0.055444105	0.25440545	-0.238832165	0.282157057	-0.646411629	1.165018294	1.678017005
C11orf73	chr11	86027119	86027569	distal	1	-0.092917621	-0.422949428	2.42290651	-0.820890425	-0.71160177	-1.02325441	-1.302871	-0.013254674
C11orf80	chr11	66610244	66611534	distal	6	-0.822996354	0.465942623	1.515496395	-0.50653471	1.020322938	0.861263649	-0.575741708	0.281720463
C11orf80	chr11	66579749	66580615	promoter	6	-0.305906727	-0.317305052	-0.547603279	2.276815763	1.020322938	0.861263649	-0.575741708	0.281720463
C11orf80	chr11	66511768	66513243	distal	6	0.276934975	-0.516965536	-1.235080605	0.12651664	1.020322938	0.861263649	-0.575741708	0.281720463
C11orf80	chr11	66609909	66611438	distal	6	-0.242105324	0.382962508	-0.248801781	1.056414392	1.020322938	0.861263649	-0.575741708	0.281720463
C11orf80	chr11	66585738	66586615	distal	6	0.297446495	-0.09690963	-0.69495964	2.042708758	1.020322938	0.861263649	-0.575741708	0.281720463
C11orf83	chr11	62438191	62439378	promoter	4	-0.60050993	-0.224003974	1.455507246	0.434462192	-0.840716258	-1.040226297	1.215671389	1.486395769
C12orf23	chr12	107380453	107381181	distal	3	0.48983264	0.801987384	-0.689607542	-0.078168533	-0.328358001	-1.491831736	1.08810428	0.809949748
C12orf23	chr12	107380575	107381290	distal	3	-0.588374001	-0.087741324	1.139253546	-0.218410285	-0.328358001	-1.491831736	1.08810428	0.809949748
C12orf36	chr12	13529299	13529937	promoter	1	-0.430905494	-0.392299894	1.149399711	1.75855181	0.515813441	-0.916054091	-0.867247035	1.537386368
C12orf39	chr12	21680388	21681088	promoter	3	-0.648150681	-0.063728045	-0.5968753	-0.558385942	-0.570313067	-0.557232017	1.709640443	1.501128374
C12orf4	chr12	4647388	4648340	promoter	6	-0.729863128	1.501222203	0.80391208	-0.401412023	1.063070294	0.878045641	-0.568153831	-0.327179329
C12orf45	chr12	105379688	105380908	promoter	4	-0.771865708	-0.226648114	0.013789787	-0.368954079	-0.9074481	-1.306694661	0.903901359	1.608796564
C12orf5	chr12	4431988	4432555	distal	4	-0.16491543	-0.485848688	-0.826365215	1.483521389	-0.839250516	-1.330095006	0.617530887	1.313435565
C12orf5	chr12	4429537	4431036	promoter	4	-0.803260317	-0.132065882	1.172601058	-0.380665652	-0.839250516	-1.330095006	0.617530887	1.313435565
C12orf5	chr12	4464888	4465724	distal	4	0.456475845	0.662808459	-0.037837696	1.029475333	-0.839250516	-1.330095006	0.617530887	1.313435565
C12orf50	chr12	88428916	88430170	promoter	5	-0.396638762	-0.570651931	0.712823138	0.639106772	-0.57037319	0.587529274	1.700366916	-0.020277663
C12orf60	chr12	14950908	14951371	distal	3	-0.305763187	0.925880188	1.52829314	0.566170648	0.273213165	0.201497141	1.387654462	0.768247731
C12orf60	chr12	14996284	14996726	distal	3	-0.251823068	-0.690779681	-0.824620582	1.046026805	0.273213165	0.201497141	1.387654462	0.768247731
C12orf68	chr12	48576801	48578127	promoter	4	-0.146402652	1.438521386	-0.392021195	-0.756265853	-0.545809319	-0.122204769	0.48675109	1.237071837
C12orf74	chr12	93108819	93109458	distal	6	-0.66079434	0.370092554	1.907448217	0.96791492	0.472195548	1.57234919	-0.84750958	-0.87649522
C12orf76	chr12	110493288	110494102	distal	4	0.005925064	-0.474245379	0.152557739	1.320164038	-0.838634539	-0.455179342	1.103095608	1.825455221
C12orf76	chr12	110504687	110505671	distal	4	0.476319024	1.307381559	-1.015604173	0.218634747	-0.838634539	-0.455179342	1.103095608	1.825455221
C12orf76	chr12	110507879	110508432	distal	4	-0.496030949	-0.642054896	0.448614111	2.310487572	-0.838634539	-0.455179342	1.103095608	1.825455221
C12orf76	chr12	110517544	110518034	distal	4	0.343205329	-0.465173884	0.915347002	1.308124453	-0.838634539	-0.455179342	1.103095608	1.825455221
C12orf76	chr12	110485768	110486829	promoter	4	0.107849576	-0.163151713	0.069895075	-0.99991939	-0.838634539	-0.455179342	1.103095608	1.825455221
C14orf119	chr14	23563596	23565114	promoter	3	-0.775550484	0.769814155	-0.035703266	0.635805454	-0.362198873	-1.356928605	1.684738864	1.406912925
C14orf119	chr14	23579573	23580400	distal	3	0.25165231	0.543444101	1.821119322	0.692225957	-0.362198873	-1.356928605	1.684738864	1.406912925
C14orf132	chr14	96566500	96567342	distal	5	-0.302783902	-0.055565848	-0.542689341	-0.318783914	-0.61291931	-0.376211555	1.218023424	-0.286959399
C14orf142	chr14	93673120	93674136	promoter	3	0.647038245	-0.304271988	0.734262046	0.426093928	-0.821308241	-0.785878463	1.536875576	1.370868477
C14orf159	chr14	91624220	91625550	distal	4	-0.816620038	0.241747707	0.606542418	1.883098856	-1.459053412	-0.207592233	0.567479389	1.004437901
C14orf159	chr14	91593729	91594271	distal	4	-0.10192609	-1.205267279	0.607117816	0.359481019	-1.459053412	-0.207592233	0.567479389	1.004437901
C14orf159	chr14	91579725	91582447	distal	4	-0.306996757	-0.596355123	1.073288683	1.293966368	-1.459053412	-0.207592233	0.567479389	1.004437901
C14orf159	chr14	91525997	91528366	promoter	4	-0.739722503	1.705701101	-0.10909075	0.268431513	-1.459053412	-0.207592233	0.567479389	1.004437901
C14orf159	chr14	91579457	91582365	distal	4	-0.009690988	-0.333791752	0.502567711	1.297558251	-1.459053412	-0.207592233	0.567479389	1.004437901
C14orf159	chr14	91605010	91605676	distal	4	-0.506865887	-0.644189942	-0.615036703	1.896607365	-1.459053412	-0.207592233	0.567479389	1.004437901
C14orf159	chr14	91585513	91586367	distal	4	-0.120079543	-0.538627253	0.994769785	1.78821955	-1.459053412	-0.207592233	0.567479389	1.004437901
C14orf164	chr14	23706742	23707634	distal	4	-0.143635403	-0.549673387	-0.33526529	1.875292796	-0.953845608	-0.399290251	0.848604885	1.378392207
C14orf164	chr14	23651725	23652130	promoter	4	-0.677417769	-0.081648838	0.181081919	-0.23714909	-0.953845608	-0.399290251	0.848604885	1.378392207
C14orf178	chr14	78226627	78228450	promoter	3	-0.3618623	0.231112955	-0.622165906	0.140954415	-0.223969363	-0.900849536	1.488216273	0.571022099
C14orf2	chr14	104387209	104388267	distal	4	-0.193937315	0.6618173	1.160478767	-0.582922414	-1.035701981	-1.475429627	0.996670914	1.593199575
C14orf2	chr14	104376642	104376993	distal	4	0.049211848	-0.186276179	1.867017545	0.485918336	-1.035701981	-1.475429627	0.996670914	1.593199575
C14orf2	chr14	104394630	104395187	distal	4	0.868256921	1.148311613	-0.485208884	-0.679963597	-1.035701981	-1.475429627	0.996670914	1.593199575
C14orf2	chr14	104394395	104394975	distal	4	0.382684432	-0.103337808	0.108895416	0.73833233	-1.035701981	-1.475429627	0.996670914	1.593199575
C14orf23	chr14	29254673	29255216	distal	4	-0.826226532	1.846475578	0.747033007	-0.691439555	-0.975700852	-0.905973406	0.719125745	1.017628303
C14orf23	chr14	29234903	29236211	distal	4	0.212231216	-0.059754928	-0.327046883	0.161453769	-0.975700852	-0.905973406	0.719125745	1.017628303
C14orf37	chr14	58704591	58706052	distal	2	0.146372577	-0.173653643	-0.409368271	2.185247089	0.849798467	1.236675038	-0.095466964	-0.324527152
C14orf37	chr14	58710947	58712124	distal	2	-0.043720796	-0.075197872	0.606331696	-0.246288759	0.849798467	1.236675038	-0.095466964	-0.324527152
C14orf37	chr14	58666372	58667292	distal	2	0.137816673	-0.43763714	-0.186351482	0.547990052	0.849798467	1.236675038	-0.095466964	-0.324527152
C14orf37	chr14	58618285	58619554	promoter	2	-0.172075405	0.597373212	-0.01823395	1.19611781	0.849798467	1.236675038	-0.095466964	-0.324527152
C14orf37	chr14	58764213	58766561	distal	2	-0.753673278	0.370717748	-0.579663486	0.882173388	0.849798467	1.236675038	-0.095466964	-0.324527152
C14orf39	chr14	60981551	60982601	promoter	3	-0.297940747	-0.080502208	0.089035553	-0.697711824	-0.882546558	-1.057460466	1.843069192	0.917984353
C15orf27	chr15	76526600	76527254	distal	2	-0.895148275	0.451488801	0.87966692	1.446994173	0.83523312	1.014181876	0.40001513	-1.155053185
C15orf27	chr15	76440391	76440907	distal	2	-0.619705259	-0.659340811	-0.057264928	0.347940812	0.83523312	1.014181876	0.40001513	-1.155053185
C15orf27	chr15	76483938	76484812	distal	2	0.396624586	0.404969613	0.88989708	-1.934395774	0.83523312	1.014181876	0.40001513	-1.155053185
C15orf27	chr15	76407965	76409120	distal	2	-0.136161804	-0.610085812	-0.909393491	0.269531096	0.83523312	1.014181876	0.40001513	-1.155053185
C15orf27	chr15	76482928	76483601	distal	2	0.324498082	0.579457149	0.265117287	-0.061616962	0.83523312	1.014181876	0.40001513	-1.155053185
C15orf27	chr15	76369679	76370195	distal	2	-0.805412912	-0.870047288	0.621301275	0.818050738	0.83523312	1.014181876	0.40001513	-1.155053185
C15orf27	chr15	76351659	76352375	promoter	2	-0.871916469	0.380120977	0.841575915	1.212554809	0.83523312	1.014181876	0.40001513	-1.155053185
C15orf38-AP3S2	chr15	90395579	90396480	distal	4	-0.626083469	-0.940813864	0.399167834	0.767464641	-0.055899191	0.316172614	0.436083221	1.120761965
C15orf38-AP3S2	chr15	90455355	90456577	distal	4	0.449152606	0.137905815	-0.360035841	0.08489339	-0.055899191	0.316172614	0.436083221	1.120761965
C15orf41	chr15	36873472	36874227	promoter	3	0.378862302	-0.580375568	1.591166258	1.178228665	-0.593342557	-0.479683933	1.389134604	1.248228391
C15orf65	chr15	55699780	55701135	promoter	3	-1.228148316	1.147038136	0.102968748	0.370558438	-0.513955243	-0.223703246	1.463968755	1.124905222
C16orf13	chr16	695010	696449	distal	1	0.032401202	-0.247831984	2.101258725	-0.329919511	-0.512063632	-0.762636692	-0.47274255	0.462064562
C16orf13	chr16	695565	697317	distal	1	-0.320558847	-1.636995297	0.859844408	0.435809141	-0.512063632	-0.762636692	-0.47274255	0.462064562
C16orf52	chr16	22012276	22012749	distal	3	-0.379737068	0.955159414	0.422532314	0.823974454	-1.031356367	-0.922619177	0.495438914	0.298895166
C16orf54	chr16	29759296	29760317	promoter	4	0.110486728	0.059728716	1.983276393	0.62039639	-0.326625701	-0.758048323	0.952967596	1.894383294
C16orf72	chr16	9187184	9187613	distal	3	0.067781678	0.585813758	2.053624946	-0.39419781	0.175839035	-0.210035471	1.592496361	0.776510992
C16orf72	chr16	9183428	9186647	promoter	3	0.234533428	-0.32695881	0.666628728	0.277812164	0.175839035	-0.210035471	1.592496361	0.776510992
C16orf72	chr16	9186803	9187294	distal	3	-0.573113943	0.479981849	1.547400706	0.164192385	0.175839035	-0.210035471	1.592496361	0.776510992
C16orf72	chr16	9215267	9215915	distal	3	-0.764902199	-0.190305078	0.702189321	1.845589378	0.175839035	-0.210035471	1.592496361	0.776510992
C16orf80	chr16	58162685	58164111	distal	3	-0.544220256	-0.12572531	0.096016781	1.755467388	-1.032080716	-0.652691705	1.849771777	1.111690097
C16orf80	chr16	58155712	58156202	distal	3	-0.732690718	-0.399547033	-0.643211722	0.923671484	-1.032080716	-0.652691705	1.849771777	1.111690097
C17orf51	chr17	21454635	21455241	promoter	5	0.035861799	-0.287105616	1.306134149	0.330500491	-0.067496696	0.583598211	1.347422377	-0.439449802
C17orf53	chr17	42245637	42246232	distal	6	-0.690393536	0.857705787	0.050762918	0.723459943	0.886445119	1.2984056	-0.396967282	-0.115098909
C17orf58	chr17	65989208	65990411	promoter	1	0.425219381	0.028241666	-0.768740249	-0.149563362	-0.717037251	-0.953999238	-1.297490658	0.231207502
C17orf59	chr17	8103075	8104811	distal	3	-0.973187683	0.67432468	1.154116619	0.811251893	-0.779020696	-0.357099931	1.022371121	0.554519407
C17orf59	chr17	8095411	8096359	promoter	3	-0.441395426	-0.16908251	0.397762926	1.998004485	-0.779020696	-0.357099931	1.022371121	0.554519407
C17orf67	chr17	54910631	54912780	promoter	3	-1.425226486	0.754145588	0.72919696	-0.051173255	-0.898537516	0.280085987	1.314656402	0.710442858
C17orf67	chr17	54910321	54912355	distal	3	-0.886236223	0.144575179	-0.332302701	1.149101879	-0.898537516	0.280085987	1.314656402	0.710442858
C17orf70	chr17	79518447	79520909	promoter	6	0.281179088	-0.098255655	1.174209926	-1.487651543	0.169154146	0.595440507	-1.064849648	-0.925257259
C18orf25	chr18	43753214	43755012	distal	5	-0.814438669	-0.188688854	0.087263305	-0.352014346	0.218348495	-0.246615348	1.669010527	0.294462169
C18orf25	chr18	43746396	43746962	distal	5	0.00715866	-0.288282598	-0.013512638	1.666195909	0.218348495	-0.246615348	1.669010527	0.294462169
C18orf25	chr18	43751180	43751844	distal	5	-0.21957277	0.421939055	-0.433707264	0.23637114	0.218348495	-0.246615348	1.669010527	0.294462169
C18orf25	chr18	43853795	43854352	distal	5	0.531711869	0.178898903	-0.829666707	-0.701426478	0.218348495	-0.246615348	1.669010527	0.294462169
C18orf54	chr18	51915041	51915495	distal	1	-1.286537925	0.427731296	-0.547052605	-0.330127237	0.2083084	-0.386220825	-1.414984869	1.005192526
C18orf54	chr18	51912109	51913093	distal	1	-1.29984852	1.298091772	0.105216421	-0.186375709	0.2083084	-0.386220825	-1.414984869	1.005192526
C18orf56	chr18	661330	661735	distal	4	-0.130650221	-0.494313007	1.379935111	1.591786697	-0.865418415	-1.075487489	0.750883871	1.361976508
C19orf12	chr19	30181563	30182251	distal	4	-1.51222456	0.745848864	-0.668006664	-0.306588594	-0.936442282	-0.792652768	0.189888684	0.511492351
C19orf12	chr19	30205671	30206655	distal	4	-0.211142869	-0.250805623	0.945106947	-0.020276824	-0.936442282	-0.792652768	0.189888684	0.511492351
C19orf12	chr19	30207300	30208093	distal	4	-0.219978183	0.701120817	0.231414917	-0.209036634	-0.936442282	-0.792652768	0.189888684	0.511492351
C19orf26	chr19	1247420	1247970	distal	1	-0.203988799	-0.919405755	1.168648505	0.14570652	-0.133980945	-0.945088867	-0.906259131	0.340001418
C19orf26	chr19	1240969	1242125	distal	1	-0.871858447	0.392702736	0.273946117	0.840724448	-0.133980945	-0.945088867	-0.906259131	0.340001418
C19orf26	chr19	1244062	1246266	distal	1	0.682647883	-1.263144068	-1.457903799	-0.489073577	-0.133980945	-0.945088867	-0.906259131	0.340001418
C19orf26	chr19	1239752	1240774	distal	1	1.19413261	-0.264892677	-0.83484061	0.024569325	-0.133980945	-0.945088867	-0.906259131	0.340001418
C19orf33	chr19	38794515	38796311	promoter	4	0.633238189	-0.209402585	-0.847570894	0.556055009	-0.855691166	-0.834687032	0.001613742	0.748820105
C19orf35	chr19	2290709	2291863	distal	3	0.58106557	0.280999503	-0.677426559	-1.307169515	-0.643820678	-1.256846206	1.156393585	0.707312513
C19orf38	chr19	10978612	109795851	distal	2	-0.400336321	-0.15059398	1.071440072	1.909859433	0.631198109	0.976501703	0.71936482	0.356478183
C19orf38	chr19	10984891	10985699	distal	2	-1.015111693	-0.373486101	0.494389603	2.025409276	0.631198109	0.976501703	0.71936482	0.356478183
C19orf38	chr19	10989510	10990294	distal	2	-0.538833711	-0.083898556	0.148491147	0.604627927	0.631198109	0.976501703	0.71936482	0.356478183
C19orf38	chr19	10981278	10982852	distal	2	-0.055600557	-0.387678951	-0.827912903	0.510240298	0.631198109	0.976501703	0.71936482	0.356478183
C19orf43	chr19	12847443	12849087	distal	4	0.233819122	-1.020291679	1.923567422	0.254765841	-0.816410167	-0.781205168	1.053950547	1.183536429
C19orf47	chr19	40853907	40854794	distal	5	-0.967466255	0.427202222	0.631541962	-0.625045793	0.389456156	1.138978953	1.080136302	0.15132846
C19orf47	chr19	40836929	40837482	distal	5	-0.500811754	-0.659604468	0.352231731	-0.712316311	0.389456156	1.138978953	1.080136302	0.15132846
C19orf47	chr19	40853969	40854866	distal	5	-0.610778317	-0.151081424	0.051642327	1.470476972	0.389456156	1.138978953	1.080136302	0.15132846
C19orf47	chr19	40828576	40829325	promoter	5	0.661049868	0.301004243	-0.312257752	0.660954125	0.389456156	1.138978953	1.080136302	0.15132846
C19orf53	chr19	13897767	13898533	distal	3	-0.730216488	0.730084939	1.355944891	1.009679414	-0.77475148	-0.761385679	1.563211633	1.338230661
C19orf53	chr19	13897746	138984221	distal	3	-0.660529513	0.272470876	0.968776833	1.327396873	-0.77475148	-0.761385679	1.563211633	1.338230661
C19orf53	chr19	13895741	13896335	distal	3	0.771062301	-0.965797089	-0.713144212	0.542426833	-0.77475148	-0.761385679	1.563211633	1.338230661
C19orf54	chr19	41260373	41260929	distal	1	0.25370577	-0.79354703	-0.327948092	-0.441672624	0.212127128	-0.142570171	0.008695774	1.78167946
C19orf54	chr19	41237218	41238087	distal	1	-0.747609973	-0.392108452	0.569421372	2.044381978	0.212127128	-0.142570171	0.008695774	1.78167946
C19orf55	chr19	36265526	362667091	distal	2	0.369734183	1.623219624	0.410364302	-0.90094744	1.076448351	1.588559256	0.219152305	-0.431121127
C19orf60	chr19	18705565	187064271	distal	3	-0.065293404	0.789764738	-0.111592095	-0.241819942	-0.792137939	-0.598714021	0.46256478	0.186019472
C19orf77	chr19	3484882	3485372	distal	1	0.080139434	-0.321538121	0.683321142	0.375085826	0.294542833	0.766709895	0.229482983	1.352065268
C19orf77	chr19	3481756	3482402	distal	1	0.767688917	-1.30531852	-0.814508637	-0.426753228	0.294542833	0.766709895	0.229482983	1.352065268
C1D	chr2	68289861	68290466	promoter	3	-0.312215538	1.040439574	-0.052887515	1.215267793	-0.933742767	-0.754693684	1.717672181	1.229522811
C1D	chr2	68348010	68348522	distal	3	-0.444254181	0.101928727	-0.304487056	-0.500186915	-0.933742767	-0.754693684	1.717672181	1.229522811
C1GALT1	chr7	7217580	7218147	distal	4	-0.901363508	-0.678474201	-0.567429365	-0.301188597	-0.78996457	-1.13494611	1.126110545	1.42898265
C1GALT1	chr7	7225013	7225987	distal	4	-0.264396092	0.72908202	1.836866926	0.704658212	-0.78996457	-1.13494611	1.126110545	1.42898265
C1orf106	chr1	200885093	200886400	distal	3	0.875021945	-0.430780574	-0.413747723	-1.581261384	-0.668201522	-0.763939233	-0.171292372	-0.257346758
C1orf106	chr1	200870766	200872072	distal	3	-0.271123754	0.027896487	-0.700802064	0.178070772	-0.668201522	-0.763939233	-0.171292372	-0.257346758
C1orf106	chr1	200884965	200885677	distal	3	1.243950538	0.135901752	-0.521434326	-0.462009714	-0.668201522	-0.763939233	-0.171292372	-0.257346758
C1orf106	chr1	200867306	200868056	distal	3	1.012425882	-0.439638094	-0.428230753	-1.273002082	-0.668201522	-0.763939233	-0.171292372	-0.257346758
C1orf106	chr1	200863228	200866665	distal	3	-0.024248837	-0.935090463	0.468168317	-1.012640384	-0.668201522	-0.763939233	-0.171292372	-0.257346758
C1orf106	chr1	200863431	200866736	distal	3	-0.831300436	-0.165728768	0.127784605	-0.339448068	-0.668201522	-0.763939233	-0.171292372	-0.257346758
C1orf106	chr1	200857372	200858121	distal	3	0.826823915	-1.113906812	-0.544269895	-1.137843971	-0.668201522	-0.763939233	-0.171292372	-0.257346758
C1orf106	chr1	200859799	200861667	distal	3	0.932944082	-0.163898082	-1.095462282	0.007367467	-0.668201522	-0.763939233	-0.171292372	-0.257346758
C1orf106	chr1	200868181	200870618	distal	3	0.526350835	0.001670809	-0.374322215	-0.909598593	-0.668201522	-0.763939233	-0.171292372	-0.257346758
C1orf106	chr1	200862556	200863129	promoter	3	0.949897597	-0.628721248	-0.412938267	-1.144310613	-0.668201522	-0.763939233	-0.171292372	-0.257346758
C1orf106	chr1	200877519	200878684	distal	3	0.436653873	0.371642114	-0.857905157	-1.091946596	-0.668201522	-0.763939233	-0.171292372	-0.257346758
C1orf110	chr1	162818930	162819318	distal	5	-0.224014414	0.121102774	1.950217028	0.717759943	-0.783326287	0.638739345	1.643344248	0.308991476
C1orf115	chr1	220863419	220864407	promoter	2	0.1167241	-0.377722397	-0.161810519	0.466517771	-0.027248495	-0.351463119	-0.520127278	-1.08949398
C1orf141	chr1	67614294	67615149	distal	5	-0.40163397	0.074327013	-1.160131942	-0.687931486	-0.551664742	-0.944286823	2.081070477	-0.034555521
C1orf158	chr1	12833515	128367441	distal	1	0.280237607	2.283571819	-0.364700335	-0.613943202	-0.202812356	0.085676835	-0.308595681	0.582377596
C1orf162	chr1	112019751	112020805	promoter	3	-0.19803561	-0.620198833	1.025801043	1.778591643	-0.563178214	-0.45480929	1.627047512	1.62345752
C1orf167	chr1	11847369	11848172	distal	6	0.059253561	-0.944507521	-0.009217731	-0.360731925	0.473762565	1.501473165	0.150632201	0.021186026
C1orf167	chr1	11845078	11845607	distal	6	0.509961981	-0.055582859	0.191375809	-0.201748217	0.473762565	1.501473165	0.150632201	0.021186026
C1orf167	chr1	11844966	11845595	promoter	6	-0.945199642	-0.428999458	-0.201358072	-0.563731658	0.473762565	1.501473165	0.150632201	0.021186026
C1orf198	chr1	230986879	230987488	distal	4	0.681390196	-0.114072113	-0.957651357	-1.363150142	-0.595149115	-0.181025164	0.501180926	1.292721641
C1orf198	chr1	231003547	231004994	distal	4	-1.180627782	0.793547566	0.432420148	0.022818004	-0.595149115	-0.181025164	0.501180926	1.292721641
C1orf198	chr1	231003656	231005148	distal	4	-0.178185008	0.259936023	1.11627902	-0.597112088	-0.595149115	-0.181025164	0.501180926	1.292721641
C1orf216	chr1	36172576	36174873	distal	4	-0.300637238	-0.953012352	1.471750036	1.464419468	-0.387380006	-0.437903705	0.466548006	1.160589895
C1orf216	chr1	36184490	36184902	distal	4	-0.635193461	-0.091529337	1.240930812	-0.233429835	-0.387380006	-0.437903705	0.466548006	1.160589895
C1orf216	chr1	36184125	36184845	distal	4	0.620409188	-0.716424885	0.319159645	-0.169727728	-0.387380006	-0.437903705	0.466548006	1.160589895
C1orf216	chr1	36192415	36192893	distal	4	-0.58360739	1.360598262	-1.304234522	0.432302515	-0.387380006	-0.437903705	0.466548006	1.160589895
C1orf222	chr1	1900902	1901459	distal	3	1.728193635	-0.203791441	-0.666332303	-0.895753768	-0.714489421	-0.158672399	1.378386057	0.751055452
C1orf222	chr1	1901621	1902163	distal	3	1.082891901	0.592319452	-0.768716767	-0.792443234	-0.714489421	-0.158672399	1.378386057	0.751055452
C1orf222	chr1	1935078	1935566	distal	3	-0.785171255	0.04921919	1.18106217	-0.242015881	-0.714489421	-0.158672399	1.378386057	0.751055452
C1orf222	chr1	1905136	1905475	distal	3	1.219384099	-0.334886839	-0.980686823	-0.731491148	-0.714489421	-0.158672399	1.378386057	0.751055452
C1orf229	chr1	247267112	2472681031	distal	3	0.049986558	1.368342057	0.689452222	-0.48403179	-1.03634334	-1.115568322	1.677438295	0.70852201
C1orf229	chr1	247282256	247282980	distal	3	-0.894733009	0.020066465	-0.325095076	0.253549897	-1.03634334	-1.115568322	1.677438295	0.70852201
C1orf233	chr1	1533963	1535181	distal	6	0.68485039	0.00177114	-0.622722289	-1.095079904	0.000513006	0.330968674	-1.174191669	-0.978266702
C1orf233	chr1	1529740	1530146	distal	6	1.169068457	-0.088344296	0.824109541	0.578643055	0.000513006	0.330968674	-1.174191669	-0.978266702
C1orf234	chr1	23345526	23346811	distal	5	-1.045856123	-0.284957651	0.050594307	-0.483557977	0.544082182	0.081130991	2.108989367	-0.730777569
C1orf234	chr1	23333381	23334171	distal	5	-0.281307323	-0.172239598	0.154500798	-0.194509626	0.544082182	0.081130991	2.108989367	-0.730777569
C1orf35	chr1	228288704	228291387	promoter	4	0.812014261	0.208616028	1.068748726	-0.528443285	-0.72840968	-1.250361579	-0.116048229	0.617087478
C1orf43	chr1	154192263	154194347	distal	1	-0.85124185	0.026423948	0.413469642	-0.202653544	-0.290252051	-0.379305833	-1.671829449	1.158346391
C1orf43	chr1	154194704	154195203	promoter	1	-0.44262916	-0.168351036	1.84697377	1.034433577	-0.290252051	-0.379305833	-1.671829449	1.158346391
C1orf50	chr1	43258672	43259869	distal	6	0.477549322	-0.086946964	-0.999628723	-0.253728816	1.093313271	1.32738598	-0.801853108	0.736153366
C1orf50	chr1	43230006	43230665	promoter	6	-0.586007081	-0.635653843	-0.295195822	2.02578997	1.093313271	1.32738598	-0.801853108	0.736153366
C1orf52	chr1	85724475	85725890	promoter	3	-0.584135222	-0.137394822	0.86589707	0.493749645	-1.135459947	-0.496867774	1.607075464	1.066639232
C1orf54	chr1	150253885	150255251	distal	1	0.395677241	1.038765509	-1.263227261	1.213868129	0.476945193	0.829312714	-0.073762108	1.367614443
C1orf54	chr1	150257094	150257646	distal	1	-0.034950313	-0.511754046	0.019033863	2.216750641	0.476945193	0.829312714	-0.073762108	1.367614443
C1orf54	chr1	150252662	150253211	distal	1	-0.348473241	0.517692549	0.534727541	1.851433663	0.476945193	0.829312714	-0.073762108	1.367614443
C1orf54	chr1	150262803	150263356	distal	1	-0.293875694	-0.043119744	0.621699031	2.033561753	0.476945193	0.829312714	-0.073762108	1.367614443
C1orf61	chr1	156409189	156410636	distal	3	-0.582811531	0.669075264	1.374795336	1.049537091	-0.773397523	-1.000822156	0.312060544	0.359717223
C1orf61	chr1	156389382	156390561	distal	3	-0.096656931	0.989951959	-0.589201591	-0.844620989	-0.773397523	-1.000822156	0.312060544	0.359717223
C1orf61	chr1	156390763	156393040	distal	3	-0.290761617	1.277100684	0.582225389	-1.366819786	-0.773397523	-1.000822156	0.312060544	0.359717223
C1orf61	chr1	156401794	156402281	distal	3	1.386553846	0.266912288	-0.887226669	-0.382900908	-0.773397523	-1.000822156	0.312060544	0.359717223
C1orf63	chr1	25572371	25574345	distal	3	-0.028779947	1.341502054	1.724008047	-0.524355344	-0.946439584	-0.421746196	1.779075003	1.306930309
C1orf63	chr1	25576814	25577371	distal	3	1.345125254	-0.102378721	0.10900734	0.735931754	-0.946439584	-0.421746196	1.779075003	1.306930309
C1orf64	chr1	16335513	16335985	distal	2	-1.066439833	0.476523546	-0.110607433	-0.68014072	-0.144656418	1.868687608	0.65019899	-1.368332961
C1orf64	chr1	16339170	16340124	distal	2	-0.526156367	-0.082552417	0.113074438	1.584857485	-0.144656418	1.868687608	0.65019899	-1.368332961
C1orf64	chr1	16343492	16345808	distal	2	0.867887657	0.110991883	-0.510364877	-0.554220181	-0.144656418	1.868687608	0.65019899	-1.368332961
C1orf64	chr1	16339189	16340338	distal	2	0.415841481	-0.100386297	0.039782739	-0.806536178	-0.144656418	1.868687608	0.65019899	-1.368332961
C1orf86	chr1	2130375	2131220	distal	5	1.421285278	-0.145488869	0.01607687	-0.948344673	-0.366031147	-0.536199782	-0.001938742	-0.420398594
C1orf86	chr1	2135637	2137481	distal	5	1.150558477	-0.527062422	-0.850001475	-0.482305021	-0.366031147	-0.536199782	-0.001938742	-0.420398594
C1orf86	chr1	2143649	2145021	distal	5	0.627823702	-0.16749116	0.06016469	-1.260693674	-0.366031147	-0.536199782	-0.001938742	-0.420398594
C1QBP	chr17	5340598	5341505	promoter	4	-0.157387045	-0.465605018	1.30891335	0.788916545	-0.827522004	-0.733923298	0.718896153	1.402449743
C1QBP	chr17	5349322	5350093	distal	4	-0.598430893	-1.009142546	0.904285793	1.91476105	-0.827522004	-0.733923298	0.718896153	1.402449743
C1QL1	chr17	43045293	43046368	distal	3	0.293414101	-0.831559397	0.375341403	-0.359160478	0.300311778	-0.733579485	1.548105367	0.503937303
C1QL1	chr17	43053528	43054306	distal	3	0.661638187	-0.584030802	-0.319929159	-0.795967914	0.300311778	-0.733579485	1.548105367	0.503937303
C1QL1	chr17	43044536	43046161	distal	3	0.844973322	0.214720886	0.147897181	-0.397143122	0.300311778	-0.733579485	1.548105367	0.503937303
C1QL4	chr12	49736910	49737291	distal	4	0.024436389	1.697633417	-0.129596728	-0.117203989	-0.4851908	-0.501921337	0.391792402	2.31761196
C1QL4	chr12	49740285	49741896	distal	4	0.684925892	-0.470458159	-0.23794012	-0.608076662	-0.4851908	-0.501921337	0.391792402	2.31761196
C1QTNF6	chr22	37595078	37595964	distal	2	0.014538894	1.006864414	-0.150896555	0.848202932	0.875760596	1.264602191	0.13610912	-1.089772035
C1QTNF6	chr22	37595141	37595988	distal	2	0.463426076	-0.153529565	0.115878857	-0.31298207	0.875760596	1.264602191	0.13610912	-1.089772035
C1QTNF6	chr22	37593347	37594312	distal	2	0.879064311	-0.125920737	0.146254673	-1.504013824	0.875760596	1.264602191	0.13610912	-1.089772035
C1QTNF6	chr22	37593461	37595020	promoter	2	-0.446846508	1.906366614	-0.225627291	-0.806893555	0.875760596	1.264602191	0.13610912	-1.089772035
C1RL	chr12	7260641	7261361	distal	5	0.995234295	-0.111683731	-0.545080369	-1.23635952	-0.778424911	-0.340161688	0.151235031	-0.249324088
C1RL	chr12	7261582	7262477	distal	5	1.011419754	0.51059229	-0.127425362	-0.466499727	-0.778424911	-0.340161688	0.151235031	-0.249324088
C1RL	chr12	7248766	7249377	promoter	5	1.357278992	0.875497263	-0.550557396	-0.849807823	-0.778424911	-0.340161688	0.151235031	-0.249324088
C20orf202	chr20	1193566	1194005	distal	6	-0.982812903	1.320778296	0.297276959	-0.035337872	1.732993672	0.339293855	-0.61071968	-0.660150686
C20orf202	chr20	1192703	1193826	distal	6	0.705051448	2.084666047	-0.889371167	0.206479147	1.732993672	0.339293855	-0.61071968	-0.660150686
C21orf119	chr21	33764776	33766027	promoter	3	-1.376563163	1.065728041	0.41820824	-0.210570734	-0.666098887	-0.403326296	1.521235322	1.558043433
C21orf2	chr21	45761789	45762911	distal	1	0.099047428	-0.261761461	-0.087856645	1.216129321	-0.042688016	-0.757983682	-0.997504984	0.213662488
C21orf2	chr21	45758202	45761292	distal	1	-0.434935967	0.193836541	0.100223328	2.152521038	-0.042688016	-0.757983682	-0.997504984	0.213662488
C21orf2	chr21	45757986	45759691	distal	1	-0.455462019	1.088088468	1.051604997	-0.679629696	-0.042688016	-0.757983682	-0.997504984	0.213662488
C21orf33	chr21	45566810	45567413	distal	1	-0.026399645	-0.068037878	0.123176385	0.593055005	-0.237109505	-0.818131784	-1.218706319	0.252773472
C21orf33	chr21	45552931	45554198	promoter	1	-1.222712549	0.755306045	-0.27573116	0.553718377	-0.237109505	-0.818131784	-1.218706319	0.252773472
C21orf33	chr21	45566949	45567497	distal	1	0.474905987	-0.135709216	0.130930503	-0.293523031	-0.237109505	-0.818131784	-1.218706319	0.252773472
C21orf33	chr21	45564555	45565028	distal	1	-0.588207782	-0.86246709	1.169726374	1.652587843	-0.237109505	-0.818131784	-1.218706319	0.252773472
C21orf37	chr21	18826523	18827515	distal	4	-0.681655388	-0.278473845	1.514074825	-0.383707314	-0.954801922	-0.65865679	0.099198776	0.913407989
C21orf49	chr21	34143270	34145114	promoter	5	-0.250885864	-0.725350842	-0.490336555	-0.864446778	0.259590289	0.282310842	1.692733052	-0.066616798
C21orf58	chr21	47742913	477456901	distal	1	0.370672606	-0.148804667	-1.026100691	1.575317237	-0.622195976	-0.221286942	-0.190339284	1.014701111
C21orf67	chr21	46366301	46366704	distal	1	0.46736084	0.381234393	-1.060824622	-1.091220202	0.107323963	0.629983669	-0.184943114	1.531858091
C21orf67	chr21	46369071	46370077	distal	1	0.957685549	-0.742414674	-0.468640162	0.271183537	0.107323963	0.629983669	-0.184943114	1.531858091
C21orf67	chr21	46363508	46364050	distal	1	-0.239045955	-0.559210153	0.588664476	-0.044304411	0.107323963	0.629983669	-0.184943114	1.531858091
C21orf67	chr21	46369154	46370553	distal	1	0.665403734	-0.04097868	-1.069626922	0.433310262	0.107323963	0.629983669	-0.184943114	1.531858091
C21orf90	chr21	45936672	45937753	promoter	3	0.426892019	0.748772486	-0.773776746	-0.916513143	-0.97633197	-0.876485469	1.530123047	0.018325418
C21orf91	chr21	19190973	19192222	promoter	3	-0.59859621	1.100652743	0.214923511	-0.181394832	-0.299333314	0.012570122	1.687858297	0.769020034
C21orf91	chr21	19191061	19192337	distal	3	-0.581143412	-0.104992678	1.061999676	0.727740887	-0.299333314	0.012570122	1.687858297	0.769020034
C22orf34	chr22	49881534	49881994	distal	2	-0.302932024	0.265841266	-0.467744357	-1.210857827	1.171706864	0.435589447	0.528488405	-0.200244674
C22orf34	chr22	50025904	50026632	distal	2	1.554260158	-0.394319448	-0.103027851	-0.566723763	1.171706864	0.435589447	0.528488405	-0.200244674
C22orf34	chr22	50050566	50051932	promoter	2	0.366590555	-0.239572275	-0.67717306	-0.019791458	1.171706864	0.435589447	0.528488405	-0.200244674
C2CD3	chr11	73721102	737231361	distal	3	-0.22097162	-0.070604361	1.219433109	1.086060783	-0.585011616	-0.211427745	1.863342499	1.048611536
C2CD3	chr11	73852469	73852936	distal	3	-0.956165541	1.066893943	-0.942683158	1.218214788	-0.585011616	-0.211427745	1.863342499	1.048611536
C2CD3	chr11	73881727	73882655	distal	3	-1.210657601	-0.452195859	-0.117718485	-0.65016018	-0.585011616	-0.211427745	1.863342499	1.048611536
C2CD3	chr11	73782281	73782733	promoter	3	-0.925021268	-0.025780552	2.231283561	0.39695067	-0.585011616	-0.211427745	1.863342499	1.048611536
C2CD4B	chr15	62456947	62457840	distal	5	-0.272415053	1.420864986	-0.502935676	-0.123866242	-0.577470803	0.394386864	1.493540071	-0.574620448
C2CD4B	chr15	62456070	62456890	promoter	5	-0.369610806	-0.734751058	-0.116446534	0.402849944	-0.577470803	0.394386864	1.493540071	-0.574620448
C2CD4D	chr1	151800214	151800694	distal	6	0.853157968	0.231733048	-0.397830541	-1.159521159	-0.068695068	1.073516063	-0.380292873	-0.472220662
C2orf16	chr2	27805254	27806175	distal	2	-0.609532498	1.018998157	0.261489733	-0.426465024	0.889131976	0.671181852	0.527463747	-0.512433823
C2orf69	chr2	200775182	200776720	promoter	3	-1.063860886	-0.456297805	0.660722293	0.494597049	-0.787438743	-1.329368135	1.612985147	1.242169995
C2orf69	chr2	200819790	2008211591	distal	3	0.378068521	-1.050109956	0.056357917	0.095881663	-0.787438743	-1.329368135	1.612985147	1.242169995
C2orf76	chr2	120124056	120126165	distal	6	-0.319540696	1.381738514	0.495546529	-1.525859433	0.952002096	0.974324332	-0.244092997	0.243432535
C2orf76	chr2	120051163	120051823	distal	6	0.965146747	0.446289113	-1.303819575	-1.507826456	0.952002096	0.974324332	-0.244092997	0.243432535
C3	chr19	6730121	67314301	distal	3	0.87534577	0.511957867	-0.164555427	0.114960463	-1.010177792	0.071591653	1.346750858	1.337179928
C3	chr19	6706381	6707112	distal	3	0.882924683	1.249729176	-0.402801895	-1.129977978	-1.010177792	0.071591653	1.346750858	1.337179928
C3	chr19	6693562	6694005	distal	3	0.643898215	0.803665399	-0.894165134	0.882325578	-1.010177792	0.071591653	1.346750858	1.337179928
C3	chr19	6739453	6741360	distal	3	0.574593513	0.129290526	-1.045035099	-0.911676201	-1.010177792	0.071591653	1.346750858	1.337179928
C3	chr19	6718107	6719371	distal	3	0.95633474	-0.430377236	-1.09404184	0.154050268	-1.010177792	0.071591653	1.346750858	1.337179928
C3	chr19	6693048	6693550	distal	3	0.921525192	0.465017571	-0.154928122	0.342864101	-1.010177792	0.071591653	1.346750858	1.337179928
C3	chr19	6692693	6693386	promoter	3	1.369974546	0.344304168	-0.985638716	-0.365092882	-1.010177792	0.071591653	1.346750858	1.337179928
C3	chr19	6736403	6740468	distal	3	0.383267542	-0.251353852	0.02813243	-0.416771055	-1.010177792	0.071591653	1.346750858	1.337179928
C3	chr19	6710544	6712508	distal	3	0.380303426	2.021143075	0.171074134	0.050209647	-1.010177792	0.071591653	1.346750858	1.337179928
C3	chr19	6718354	6719507	distal	3	1.114554491	-0.041815239	-0.900457853	-1.325498725	-1.010177792	0.071591653	1.346750858	1.337179928
C3orf17	chr3	112737298	112738898	promoter	2	-0.209573247	1.003682695	0.39614801	1.314268909	0.520847639	1.676741839	-0.205724406	-0.42204468
C3orf27	chr3	128291128	128291862	distal	5	0.206127798	-0.48106193	0.154928765	-0.307035533	-0.182972169	-0.048792406	0.80938561	-0.86396342
C3orf55	chr3	157260418	157261665	promoter	5	-0.116012658	-1.086669418	1.442945739	-0.156071423	-0.18775426	-0.412566787	2.513220739	-0.407431249
C3orf58	chr3	143689749	143692371	promoter	4	-0.968320281	0.044031071	0.253368526	-0.006903913	-1.023662838	-1.059589112	0.804269398	1.409363526
C3orf58	chr3	143689695	143692238	distal	4	-0.780950038	-0.277482342	-0.055455912	1.397779445	-1.023662838	-1.059589112	0.804269398	1.409363526
C4BPA	chr1	207301489	207302067	distal	6	-0.250868093	-0.902723049	1.259356199	1.749388246	0.736442467	-0.012393637	-0.760155733	-0.806283639
C4orf26	chr4	76486828	76487591	distal	4	0.396107759	-0.260922496	0.025985464	-0.430732306	-0.809313546	-1.288999481	0.316195373	0.819336304
C4orf26	chr4	76498695	76499282	distal	4	-0.720798459	-0.349166014	1.244457584	-0.446164927	-0.809313546	-1.288999481	0.316195373	0.819336304
C4orf26	chr4	76498589	76499111	distal	4	-0.554548649	1.145788891	0.259492235	-0.13708	-0.809313546	-1.288999481	0.316195373	0.819336304
C4orf32	chr4	113066345	113067415	distal	3	-0.523467921	-0.184223524	0.647226667	1.761809815	-1.011314191	-0.364990197	0.925400033	0.98125338
C4orf32	chr4	113066227	113067334	promoter	3	-0.611845387	-0.048717268	1.33144696	-0.195698018	-1.011314191	-0.364990197	0.925400033	0.98125338
C4orf36	chr4	87855514	87857679	distal	1	-1.426066586	1.571534916	0.13205653	1.124910436	-0.102904855	-0.177094814	-0.091596643	1.123203036
C4orf36	chr4	87813020	87813950	distal	1	-1.050235522	-0.524895989	0.762652629	0.351312767	-0.102904855	-0.177094814	-0.091596643	1.123203036
C4orf36	chr4	87843510	87844007	distal	1	-1.194302047	-0.074103632	0.637838247	1.540480278	-0.102904855	-0.177094814	-0.091596643	1.123203036
C4orf36	chr4	87824826	87825566	distal	1	-0.250814803	0.894468388	1.695004784	0.222806822	-0.102904855	-0.177094814	-0.091596643	1.123203036
C4orf36	chr4	87812643	87813815	promoter	1	-0.864534018	-0.382712999	1.766585819	-0.508471973	-0.102904855	-0.177094814	-0.091596643	1.123203036
C4orf36	chr4	87847429	87848105	distal	1	0.100513321	-1.310715708	-0.711251041	0.916408186	-0.102904855	-0.177094814	-0.091596643	1.123203036
C4orf46	chr4	159592004	159594183	promoter	3	-1.209593307	-0.706518697	0.529781835	0.741633124	-0.928592911	-0.952856876	1.245482638	1.102063309
C5orf15	chr5	133303801	133305371	promoter	4	-0.576956242	-0.135487177	1.274918221	1.149641	-1.442374036	-0.36900044	0.711381565	1.560112033
C5orf24	chr5	134181312	134181845	promoter	1	0.047065631	1.675700982	-0.144489178	0.305075749	-0.56102446	-1.057710345	-0.633284278	1.178519943
C5orf28	chr5	43483250	43484798	distal	3	-0.963519993	1.261634814	-0.250771697	0.362309282	-0.568941189	-1.093986553	1.645963665	1.41426993
C5orf28	chr5	43469704	43470516	distal	3	-0.262435028	-0.621367742	-0.441320906	2.012870534	-0.568941189	-1.093986553	1.645963665	1.41426993
C5orf30	chr5	102593933	102595770	promoter	4	0.069506693	-0.944258909	1.389883976	-1.031114363	-0.619964834	-1.212966516	-0.025952632	0.872685511
C5orf49	chr5	7849796	7852327	distal	6	0.752611971	0.874464101	-0.306019685	-0.891610449	1.274859711	1.087354781	-0.979485502	-1.012536149
C5orf49	chr5	7849624	7851528	promoter	6	1.361992639	-0.325171676	-0.151291383	-0.428084748	1.274859711	1.087354781	-0.979485502	-1.012536149
C5orf55	chr5	442918	444116	promoter	4	-1.07114499	0.21442884	0.542899487	0.957250482	-0.85790122	-1.434957894	0.499321635	1.290524712
C5orf64	chr5	60954410	60954836	distal	5	-1.128228809	1.000806839	-1.348103583	0.583928913	-0.194825205	-0.475985069	1.624613854	-0.601549525
C5orf66	chr5	134526799	134527656	distal	6	-0.429832641	-0.727418364	-0.550956675	0.367094676	0.638045481	1.339673956	-1.525815781	-1.026967304
C5orf66	chr5	134469361	134470321	distal	6	0.691715464	-0.953437373	0.123020215	-1.054704947	0.638045481	1.339673956	-1.525815781	-1.026967304
C5orf66	chr5	134660083	134661578	distal	6	-0.366994144	-0.537237688	0.264583702	-1.187932522	0.638045481	1.339673956	-1.525815781	-1.026967304
C5orf66	chr5	134469591	134470388	distal	6	-0.802168596	0.725837603	-0.070631776	-0.427010918	0.638045481	1.339673956	-1.525815781	-1.026967304
C5orf66	chr5	134386802	134389020	distal	6	0.090407544	-0.961251126	-0.38208209	-1.527549478	0.638045481	1.339673956	-1.525815781	-1.026967304
C5orf66	chr5	134513765	134514697	distal	6	-0.566712998	-1.238063961	-1.126962949	-0.362205999	0.638045481	1.339673956	-1.525815781	-1.026967304
C5orf66	chr5	134382610	134383792	distal	6	0.744287462	-0.633871317	-0.840977043	-1.200445235	0.638045481	1.339673956	-1.525815781	-1.026967304
C6orf106	chr6	34657515	34657992	distal	4	0.100430673	-0.038245445	-0.587130697	-0.197022379	-0.52597178	-0.16460651	-0.049647028	0.550399002
C6orf106	chr6	34639483	34640335	distal	4	-0.341777006	-0.309953894	1.959121049	0.937741653	-0.52597178	-0.16460651	-0.049647028	0.550399002
C6orf106	chr6	34664241	34665044	distal	4	-0.240199649	0.715601757	1.217146313	0.11496298	-0.52597178	-0.16460651	-0.049647028	0.550399002
C6orf106	chr6	34670549	34671161	distal	4	0.465841366	-0.152853822	0.117314215	0.918573	-0.52597178	-0.16460651	-0.049647028	0.550399002
C6orf106	chr6	34577313	34577747	distal	4	-1.218957492	-0.345872556	1.210643016	1.299341955	-0.52597178	-0.16460651	-0.049647028	0.550399002
C6orf123	chr6	168197132	1681992531	distal	3	0.129671738	0.281185055	-0.600096069	0.195018019	-0.482807479	-0.879484585	1.60385738	0.558258136
C6orf132	chr6	42115758	42116383	distal	1	-0.087290705	-0.451075381	0.602021369	0.260088543	-0.668256955	-0.77872469	-0.536524128	0.530611903
C6orf132	chr6	42109635	42110859	distal	1	0.000717614	-1.165452812	-0.022848633	0.461862602	-0.668256955	-0.77872469	-0.536524128	0.530611903
C6orf132	chr6	42091444	42092682	distal	1	0.94483062	0.969782815	-1.369568112	-0.993972421	-0.668256955	-0.77872469	-0.536524128	0.530611903
C6orf132	chr6	42109575	42110669	distal	1	-0.188649723	0.233463258	0.4469163	0.161327113	-0.668256955	-0.77872469	-0.536524128	0.530611903
C6orf132	chr6	42104644	42107044	distal	1	0.314681041	-0.317835012	0.170999382	1.373464752	-0.668256955	-0.77872469	-0.536524128	0.530611903
C6orf132	chr6	42104126	42105789	distal	1	1.335392977	-0.274840377	-0.035905441	-0.416256795	-0.668256955	-0.77872469	-0.536524128	0.530611903
C6orf132	chr6	42114621	42115483	distal	1	-0.118419225	-0.577742197	0.841455525	1.715167212	-0.668256955	-0.77872469	-0.536524128	0.530611903
C6orf132	chr6	42116534	42117508	distal	1	1.209717965	0.679769105	0.40131582	-0.049718058	-0.668256955	-0.77872469	-0.536524128	0.530611903
C6orf141	chr6	49524927	49525692	distal	4	-0.570662231	0.184003093	-0.823138321	2.226134773	-0.293398696	-0.323068673	0.939908025	1.084900243
C6orf141	chr6	49517998	49519335	distal	4	0.010480939	1.488412119	-1.292409974	1.147779624	-0.293398696	-0.323068673	0.939908025	1.084900243
C6orf141	chr6	49524192	49524835	distal	4	-0.985084931	0.140158167	0.947626306	1.28530342	-0.293398696	-0.323068673	0.939908025	1.084900243
C6orf141	chr6	49513988	49514615	distal	4	0.317517133	1.792886115	0.519974306	0.360981743	-0.293398696	-0.323068673	0.939908025	1.084900243
C6orf211	chr6	151772137	151775615	promoter	4	-0.438177755	-0.83274592	1.454287368	1.633639788	-0.980162249	-1.129737246	0.681216319	1.400109289
C6orf226	chr6	42857884	42859156	promoter	3	0.230877411	-0.690396145	1.576236012	-0.210520705	-0.084303657	-0.820805636	1.72663869	0.188897897
C6orf229	chr6	24802321	24803212	distal	6	-1.026516329	-0.31733644	1.113807708	1.84346029	1.290044926	0.474421084	-0.825156426	-0.856841796
C7orf25	chr7	42951053	42952034	promoter	6	-0.890550309	-0.32682595	1.054799596	-0.473962323	0.93832255	0.968348318	-1.124335669	-0.697596186
C7orf50	chr7	1094131	1095686	distal	4	1.263417197	-0.177655521	-0.14088059	-0.617514549	-0.718655904	-0.736457467	-0.045237837	1.076602499
C7orf50	chr7	1177425	1178468	distal	4	-0.441778273	0.13667384	0.357440002	0.923537267	-0.718655904	-0.736457467	-0.045237837	1.076602499
C7orf50	chr7	1039599	1040876	distal	4	-0.453924771	0.778101958	0.895855508	-1.065126887	-0.718655904	-0.736457467	-0.045237837	1.076602499
C7orf50	chr7	1098610	1100399	distal	4	0.118900905	0.36828359	1.065701021	0.215221621	-0.718655904	-0.736457467	-0.045237837	1.076602499
C7orf50	chr7	1126411	11269991	distal	4	0.723618059	1.329129112	-0.63211564	-0.17084904	-0.718655904	-0.736457467	-0.045237837	1.076602499
C7orf50	chr7	1105329	1105917	distal	4	-0.628716218	0.15912757	0.579753717	0.773180167	-0.718655904	-0.736457467	-0.045237837	1.076602499
C7orf50	chr7	1054071	1055294	distal	4	0.609424688	-0.425672988	-1.383651957	-0.146932505	-0.718655904	-0.736457467	-0.045237837	1.076602499
C7orf50	chr7	1083705	10848851	distal	4	0.976290775	0.61193669	-0.636593804	-0.572455314	-0.718655904	-0.736457467	-0.045237837	1.076602499
C7orf50	chr7	1067185	1068303	distal	4	-0.479391547	-0.077611575	-1.232156993	-0.065931605	-0.718655904	-0.736457467	-0.045237837	1.076602499
C7orf50	chr7	1086306	1087054	distal	4	0.192922389	-4.75E-05	-0.859985505	1.794500181	-0.718655904	-0.736457467	-0.045237837	1.076602499
C7orf55	chr7	139024363	139026811	promoter	4	0.274863689	-0.382862657	1.353298251	-0.154801333	-0.951821044	-1.182028673	-0.131100936	1.777342291
C7orf55	chr7	139034839	139035570	distal	4	-0.492082165	-0.579415917	-0.125213586	2.198567841	-0.951821044	-1.182028673	-0.131100936	1.777342291
C7orf55	chr7	139035796	139036292	distal	4	-0.550435803	-0.653841783	-0.962760663	2.286113761	-0.951821044	-1.182028673	-0.131100936	1.777342291
C7orf55-LUC7L2	chr7	139043710	139045849	distal	3	-0.072539205	0.810317185	-0.727825081	1.861553255	-1.033466817	-0.862545928	1.274921516	0.577120049
C7orf55-LUC7L2	chr7	139112472	139113434	distal	3	-0.379047087	-0.371363034	1.270190574	1.766211328	-1.033466817	-0.862545928	1.274921516	0.577120049
C7orf55-LUC7L2	chr7	139043563	139045558	distal	3	-0.98806858	-0.661246153	1.370149298	1.049964211	-1.033466817	-0.862545928	1.274921516	0.577120049
C7orf55-LUC7L2	chr7	139115725	139116522	distal	3	-0.571746453	0.262262852	1.122106291	1.074098605	-1.033466817	-0.862545928	1.274921516	0.577120049
C7orf55-LUC7L2	chr7	139071270	139071881	distal	3	-0.045133404	0.306390739	1.801388169	0.747419619	-1.033466817	-0.862545928	1.274921516	0.577120049
C7orf63	chr7	89874055	89875336	promoter	2	-0.000925967	-0.332834612	-1.471469607	0.571627098	-0.689855778	0.433233343	-0.152056862	-1.629969597
C8orf31	chr8	144150557	144151282	distal	6	0.560216593	-0.395453394	-1.031121938	-1.108388593	0.125478223	1.714336289	-0.357751264	-0.052867048
C8orf31	chr8	144120095	144120925	distal	6	-0.418119545	1.561589832	-0.559557337	0.16497239	0.125478223	1.714336289	-0.357751264	-0.052867048
C8orf31	chr8	144116947	144117595	distal	6	0.624288978	-0.419185148	0.121346453	-1.214763282	0.125478223	1.714336289	-0.357751264	-0.052867048
C8orf31	chr8	144126827	144127805	distal	6	1.010272444	-0.533915056	1.850752916	-0.231501515	0.125478223	1.714336289	-0.357751264	-0.052867048
C8orf33	chr8	146277548	146278243	promoter	3	-1.351561955	-0.251122161	0.93871332	1.571446116	-0.998159342	-0.629197477	1.514804147	1.125920194
C8orf37	chr8	96280555	96282530	promoter	2	-0.139527318	0.383880331	0.594010411	0.203253739	0.7830093	0.82524603	-0.084479737	-1.271207369
C8orf46	chr8	67424506	67425632	distal	2	0.284225418	1.060945548	-0.596058934	-1.213017732	0.405710586	0.964899881	1.015694493	-1.233810134
C8orf48	chr8	13424022	13424538	promoter	1	-0.169728792	0.198456868	-0.258599585	0.62719505	0.214184803	0.255496356	-0.00911983	0.34142938
C8orf59	chr8	86132195	86133319	promoter	4	-0.813266524	-1.146866859	1.488482589	0.94707421	-1.067570149	-1.220444146	0.948697889	1.23423687
C8orf86	chr8	38367881	38368330	distal	5	0.293463967	-0.879140798	-0.657017915	-0.990614366	-0.178915509	0.553970746	0.831152266	-0.09349725
C8orf86	chr8	38388071	38389183	distal	5	0.371574718	-1.058887773	-0.649787517	1.0130721	-0.178915509	0.553970746	0.831152266	-0.09349725
C8orf88	chr8	91997307	91998020	distal	3	0.368225966	0.534400363	-0.129369826	-0.547264888	-1.197861708	-0.654578057	1.61155144	0.396863837
C8orf88	chr8	91997144	91997858	promoter	3	-0.075593214	-1.357881041	-0.104849806	-0.584561187	-1.197861708	-0.654578057	1.61155144	0.396863837
C9	chr5	39430470	39431170	distal	1	-0.239141655	-0.361125895	-0.119850255	-0.610224018	-0.653233237	-0.665112088	0.028123278	1.854495732
C9	chr5	39383098	39383785	distal	1	-0.522188502	0.330451771	2.053208	0.239734709	-0.653233237	-0.665112088	0.028123278	1.854495732
C9	chr5	39420439	39421889	distal	1	-1.100913276	1.076234612	0.719447965	0.480923454	-0.653233237	-0.665112088	0.028123278	1.854495732
C9	chr5	39382906	39383749	distal	1	0.836020785	0.70880421	0.542697455	-0.10617604	-0.653233237	-0.665112088	0.028123278	1.854495732
C9	chr5	39370554	39371615	promoter	1	-0.110754843	-1.143014435	-0.15165332	0.282645062	-0.653233237	-0.665112088	0.028123278	1.854495732
C9	chr5	39424201	39425662	distal	1	-1.516006881	0.440239407	0.542442134	0.54153034	-0.653233237	-0.665112088	0.028123278	1.854495732
C9	chr5	39423283	39424134	distal	1	-0.194582428	-0.957957283	-0.161524768	0.783175055	-0.653233237	-0.665112088	0.028123278	1.854495732
C9orf116	chr9	138391252	138393369	promoter	1	-0.904392964	0.313638592	-0.96959089	0.4030798	0.399311315	0.226863145	-1.320591706	1.446932652
C9orf131	chr9	35045249	35045847	distal	2	-0.760159957	0.03717338	1.315116527	-1.041033802	1.337580947	1.05387495	0.1152624	-1.084886836
C9orf131	chr9	35043828	35044482	distal	2	-0.530146594	0.185160446	0.957900979	0.214757679	1.337580947	1.05387495	0.1152624	-1.084886836
C9orf131	chr9	35041962	35043648	distal	2	-0.658876322	-1.390169408	1.167212311	0.023357538	1.337580947	1.05387495	0.1152624	-1.084886836
C9orf131	chr9	35035965	35036719	distal	2	-1.207815686	0.460531939	0.211701935	1.318359629	1.337580947	1.05387495	0.1152624	-1.084886836
C9orf139	chr9	139940468	139941359	distal	5	-1.191246802	-0.809028257	0.192382733	1.481339572	-0.367122364	0.606808236	2.100260736	0.262252081
C9orf147	chr9	115248475	115250073	promoter	2	-0.77576096	-0.598744811	-0.243646856	0.556885132	0.238596414	1.271159941	0.311104312	-1.04833512
C9orf163	chr9	139382945	139383340	distal	2	0.471363365	1.272351069	-0.587920516	1.036194357	0.937705567	1.369082179	-0.179602663	-1.12588681
C9orf163	chr9	139376893	139379841	promoter	2	0.583843247	0.185221583	0.279316054	0.941288773	0.937705567	1.369082179	-0.179602663	-1.12588681
C9orf3	chr9	97631593	97632233	distal	6	-0.353638829	-0.774146331	0.589108436	0.999366925	0.971268917	0.258823405	-0.892813239	0.002415635
C9orf3	chr9	97632846	97634042	distal	6	-0.335849766	0.512952109	0.807865533	-0.018413047	0.971268917	0.258823405	-0.892813239	0.002415635
C9orf3	chr9	97679191	97680088	distal	6	-0.594318193	-0.145875135	0.609740176	-1.059873561	0.971268917	0.258823405	-0.892813239	0.002415635
C9orf3	chr9	97581436	97581984	distal	6	0.548235218	0.234058928	-0.931317999	-0.690429086	0.971268917	0.258823405	-0.892813239	0.002415635
C9orf3	chr9	97641027	97641658	distal	6	-0.844341516	-0.613101515	1.310235066	1.821363028	0.971268917	0.258823405	-0.892813239	0.002415635
C9orf3	chr9	97488564	97489619	distal	6	1.100594124	-1.208515758	-0.013979482	-1.308618994	0.971268917	0.258823405	-0.892813239	0.002415635
C9orf3	chr9	97688067	97688934	distal	6	0.356018432	-0.624510917	-0.506686417	0.075975578	0.971268917	0.258823405	-0.892813239	0.002415635
C9orf3	chr9	97488465	97489391	distal	6	-0.956814632	-0.388956662	1.002799904	0.599427278	0.971268917	0.258823405	-0.892813239	0.002415635
C9orf3	chr9	97766448	97767873	distal	6	-0.886917663	-0.065364392	0.296935993	-0.279796085	0.971268917	0.258823405	-0.892813239	0.002415635
C9orf3	chr9	97676412	97676945	distal	6	-0.546865267	-0.772112057	0.28472867	0.313560861	0.971268917	0.258823405	-0.892813239	0.002415635
C9orf3	chr9	97620844	97621283	distal	6	-0.524479648	0.856040924	1.789122182	0.782123601	0.971268917	0.258823405	-0.892813239	0.002415635
C9orf3	chr9	97810493	97811291	distal	6	1.686415153	-0.221951305	-0.037505304	-0.331117814	0.971268917	0.258823405	-0.892813239	0.002415635
C9orf3	chr9	97693872	97694467	distal	6	-0.780471503	-0.863535718	0.72587538	1.23269247	0.971268917	0.258823405	-0.892813239	0.002415635
C9orf3	chr9	97680061	97681159	distal	6	-0.138144079	-0.445134657	-0.134060172	-1.290832674	0.971268917	0.258823405	-0.892813239	0.002415635
C9orf3	chr9	97522814	97523280	promoter	6	0.468905443	1.484387421	1.175000555	-0.414336462	0.971268917	0.258823405	-0.892813239	0.002415635
C9orf3	chr9	97857832	97859293	distal	6	0.535017922	-1.538884628	0.001952561	-0.20766885	0.971268917	0.258823405	-0.892813239	0.002415635
C9orf3	chr9	97681715	97682299	distal	6	0.191035095	-0.244822465	-0.04228784	-0.364694936	0.971268917	0.258823405	-0.892813239	0.002415635
C9orf3	chr9	97679088	97679833	distal	6	0.250939003	-0.197438235	-0.0016436	-0.313321564	0.971268917	0.258823405	-0.892813239	0.002415635
C9orf3	chr9	97806988	97808270	distal	6	-0.750281345	0.653387217	0.4159306	-0.019476762	0.971268917	0.258823405	-0.892813239	0.002415635
C9orf3	chr9	97853347	97854909	distal	6	-0.28233706	-1.00399214	-0.114674709	0.287048818	0.971268917	0.258823405	-0.892813239	0.002415635
C9orf3	chr9	97681725	97682423	distal	6	-0.157249989	-0.497132689	-0.31511239	-0.604863518	0.971268917	0.258823405	-0.892813239	0.002415635
C9orf37	chr9	140498619	140500328	distal	1	-0.035015385	0.795293632	-0.502994585	-1.236660896	-0.056455556	0.181382272	0.261859414	1.791973883
C9orf47	chr9	91605549	91606758	promoter	3	-0.772469198	-0.313887484	0.810045163	1.39989902	-0.018116157	-0.660350781	1.865338244	0.279647612
C9orf47	chr9	91615785	91616356	distal	3	-0.90896181	-0.31102572	-0.047339258	0.734696605	-0.018116157	-0.660350781	1.865338244	0.279647612
C9orf47	chr9	91605710	91606829	distal	3	-1.200765927	0.475671204	0.74560081	-0.783960191	-0.018116157	-0.660350781	1.865338244	0.279647612
C9orf64	chr9	86579911	86580693	distal	4	-1.227331267	0.34165171	1.77421996	1.002973993	-1.058086783	-0.826048127	0.685749012	1.637830305
C9orf64	chr9	86570998	86572201	distal	4	-0.23058516	0.22130765	0.492600313	0.384499252	-1.058086783	-0.826048127	0.685749012	1.637830305
C9orf64	chr9	86578185	86578730	distal	4	-0.886701056	-0.060982235	2.110480539	0.586374722	-1.058086783	-0.826048127	0.685749012	1.637830305
C9orf64	chr9	86579214	86579721	distal	4	-1.029578084	-0.359322957	2.032505346	0.811535343	-1.058086783	-0.826048127	0.685749012	1.637830305
C9orf64	chr9	86576992	86577736	distal	4	-0.199929244	-0.979651891	1.527051729	-0.045016539	-1.058086783	-0.826048127	0.685749012	1.637830305
C9orf64	chr9	86575292	86576016	distal	4	-0.597786755	0.45425853	1.716271324	1.082465753	-1.058086783	-0.826048127	0.685749012	1.637830305
C9orf66	chr9	214083	215498	promoter	5	-1.294226665	0.114174155	0.082182416	0.818985339	-0.300405445	-0.470716122	0.367167994	-1.073407545
C9orf69	chr9	139014658	139015159	distal	6	-0.162192073	1.319843872	-1.537959117	0.185969761	-0.066800745	0.032495448	-1.60524301	-0.698618583
C9orf85	chr9	74600346	74600861	distal	3	-0.881938395	-0.04467431	0.21663869	-0.319102431	-0.943902998	-0.80886495	1.644466415	1.407004808
C9orf89	chr9	95876159	95877219	distal	4	1.373546964	-0.72743891	-0.495727541	-0.847972643	-1.005049781	-0.861871239	0.130076937	0.267429244
C9orf89	chr9	95876705	95877281	distal	4	-0.61720685	-0.058317042	0.188150229	0.919117771	-1.005049781	-0.861871239	0.130076937	0.267429244
C9orf9	chr9	135753127	135754438	promoter	1	-0.832990738	-0.972633503	0.60727856	1.413386793	0.602156374	0.021297148	-0.740350946	1.286532143
C9orf91	chr9	117373308	117374712	promoter	2	-1.024711168	0.747351096	-0.126926211	-0.233956469	1.081549304	0.84644165	-0.479033815	-1.359544373
C9orf96	chr9	136257579	136258077	distal	1	-0.838803978	-0.271644866	1.098313423	1.381585108	-0.435303938	-0.131366028	-1.048184039	0.356000499
C9orf96	chr9	136241847	136243567	promoter	1	0.012806602	0.80293861	-0.727195299	-0.238756175	-0.435303938	-0.131366028	-1.048184039	0.356000499
CA14	chr1	150227823	150228795	distal	1	-1.326838067	-1.012737888	-0.147446442	1.442373415	-0.259819791	-0.009325909	-0.207011629	1.727303072
CA14	chr1	150240802	150241840	distal	1	1.469843749	-0.288549634	-0.02797097	-0.442776144	-0.259819791	-0.009325909	-0.207011629	1.727303072
CA2	chr8	86401960	86402652	distal	4	-0.647864608	-0.734035828	0.869862629	2.031862543	-1.025549383	-0.547142252	0.300585842	1.1711681
CA2	chr8	86403364	86404181	distal	4	-0.343867379	-0.621502531	1.540442391	1.134538516	-1.025549383	-0.547142252	0.300585842	1.1711681
CA5A	chr16	87978860	87979738	distal	3	0.420955729	0.081869965	-0.358697262	-0.89914523	-0.527645735	-0.608340558	1.182617626	0.738838828
CA5A	chr16	87962518	87963273	distal	3	0.112021218	0.239340424	0.995794838	1.527992033	-0.527645735	-0.608340558	1.182617626	0.738838828
CA6	chr1	9022926	9023294	distal	5	0.332656738	-1.024679777	-0.871761302	-0.146568512	-0.526712272	-0.138452456	2.214675763	-0.117901692
CAAP1	chr9	26892146	26893695	promoter	6	-1.248258759	-0.729530158	0.941956567	1.275261038	0.647836027	1.05519698	-1.43399676	-0.069311033
CAB39L	chr13	50017625	500192941	distal	3	0.991771034	-0.649541019	0.801534923	-0.804073519	-0.806038779	-0.396359283	1.607945852	1.36103515
CAB39L	chr13	49953881	49954532	distal	3	-0.847863867	-0.39588846	2.098754319	0.862472186	-0.806038779	-0.396359283	1.607945852	1.36103515
CAB39L	chr13	49947717	49948194	distal	3	-1.027419006	-0.448693724	-0.083944681	1.495694846	-0.806038779	-0.396359283	1.607945852	1.36103515
CAB39L	chr13	50017692	50019648	distal	3	-0.731858074	0.742480396	-0.395734538	0.648616062	-0.806038779	-0.396359283	1.607945852	1.36103515
CAB39L	chr13	49975349	49975783	distal	3	-0.993366084	-0.277602405	-0.115922616	-0.821279983	-0.806038779	-0.396359283	1.607945852	1.36103515
CABLES1	chr18	20807552	20808180	distal	6	0.149186975	1.853057791	0.855780362	-0.849602359	0.477338594	0.391952121	-1.114749853	-0.24929033
CABLES1	chr18	20713771	20716933	promoter	6	-0.151312419	0.703146892	0.990074345	-0.001178923	0.477338594	0.391952121	-1.114749853	-0.24929033
CABLES1	chr18	20839324	20840582	distal	6	-0.506214368	0.729695183	-0.364790358	-0.34737506	0.477338594	0.391952121	-1.114749853	-0.24929033
CABLES1	chr18	20780641	20781235	distal	6	-0.450495225	-1.199154422	0.598986726	0.251224879	0.477338594	0.391952121	-1.114749853	-0.24929033
CABLES1	chr18	20829047	20830082	distal	6	0.112554295	-1.289707804	-0.318183892	-0.909699748	0.477338594	0.391952121	-1.114749853	-0.24929033
CABP4	chr11	67233654	672341001	distal	3	-0.544161507	-0.410489963	1.98454682	0.979256403	-0.194003743	-0.383407068	1.081423878	1.089940417
CABP4	chr11	67235904	67237110	distal	3	0.29974351	1.090986581	0.749496554	-0.184146877	-0.194003743	-0.383407068	1.081423878	1.089940417
CABP4	chr11	67230534	67233378	distal	3	1.06117921	0.708474408	-0.81435775	0.508216489	-0.194003743	-0.383407068	1.081423878	1.089940417
CABYR	chr18	21718486	21720005	promoter	6	-1.614161028	0.593319232	1.709321973	0.626428667	0.73363753	1.084174642	0.196928284	0.166432203
CACFD1	chr9	136343723	136344602	distal	2	0.118765398	-0.775145646	0.281292225	-0.359883862	0.422498392	0.338969037	0.415655654	-0.443311952
CACFD1	chr9	136324394	136325410	promoter	2	-0.747443551	-0.267699154	0.908100868	0.57131932	0.422498392	0.338969037	0.415655654	-0.443311952
CACHD1	chr1	65125008	65125587	distal	4	-0.665581302	0.194761346	-0.100585955	1.010621475	-1.209400944	-0.407916697	-0.200363343	0.2127763
CACHD1	chr1	64984371	64984993	distal	4	-0.135276186	-0.568843054	-0.882275412	-0.388672001	-1.209400944	-0.407916697	-0.200363343	0.2127763
CACHD1	chr1	64970694	64972238	distal	4	-0.100186267	-0.251369018	-0.604085403	1.414475366	-1.209400944	-0.407916697	-0.200363343	0.2127763
CACHD1	chr1	64970475	64971921	distal	4	-1.175305288	0.591336495	-0.215776049	0.085902487	-1.209400944	-0.407916697	-0.200363343	0.2127763
CACHD1	chr1	64974233	64974694	distal	4	-0.168585638	-0.750080919	0.835938252	1.487625903	-1.209400944	-0.407916697	-0.200363343	0.2127763
CACHD1	chr1	64935437	64937770	distal	4	-1.225063923	0.189103122	0.463511166	0.868007682	-1.209400944	-0.407916697	-0.200363343	0.2127763
CACHD1	chr1	65061568	65062273	distal	4	-0.672863188	-0.35627523	-0.175044883	1.548078207	-1.209400944	-0.407916697	-0.200363343	0.2127763
CACHD1	chr1	65061449	65062016	distal	4	-0.716991517	-0.325387351	-0.15269211	1.092574862	-1.209400944	-0.407916697	-0.200363343	0.2127763
CACHD1	chr1	65029514	65030192	distal	4	0.121530036	-1.0897863	-0.553819118	1.078691	-1.209400944	-0.407916697	-0.200363343	0.2127763
CACNA1A	chr19	13648077	13649008	distal	5	-0.822728094	0.808487515	0.627540362	1.668531203	0.497762003	0.766465018	0.974356091	0.450511362
CACNA1A	chr19	13492597	13493421	distal	5	-0.89458411	-0.244245234	1.489405198	0.564722305	0.497762003	0.766465018	0.974356091	0.450511362
CACNA1A	chr19	13312157	13313414	distal	5	0.024929431	-0.297408043	0.242419819	2.311802689	0.497762003	0.766465018	0.974356091	0.450511362
CACNA1A	chr19	13387945	13388442	distal	5	0.450892845	-0.28411661	0.036842831	-0.474080184	0.497762003	0.766465018	0.974356091	0.450511362
CACNA1A	chr19	13323565	13324057	distal	5	-0.012065957	0.006261648	-0.143883728	0.889390406	0.497762003	0.766465018	0.974356091	0.450511362
CACNA1A	chr19	13351187	13351528	distal	5	0.190278514	-0.884412956	1.756161471	0.772016476	0.497762003	0.766465018	0.974356091	0.450511362
CACNA1H	chr16	1230363	1231034	distal	2	1.350505001	-0.7487106	-0.815670677	-0.676218486	0.652718821	1.233299397	0.101224359	-1.485285849
CACNA1H	chr16	1202646	1203319	promoter	2	-0.048820567	0.503479317	0.719160491	-0.59080039	0.652718821	1.233299397	0.101224359	-1.485285849
CACNA1H	chr16	1202758	1203926	distal	2	0.78906574	0.614632394	-0.527478127	0.416085114	0.652718821	1.233299397	0.101224359	-1.485285849
CACNA2D2	chr3	50530300	50531019	distal	6	0.501728741	0.922931325	-0.772454294	1.508640076	0.966648346	1.438079185	-0.80062336	-0.790903093
CACNA2D2	chr3	50539773	50541596	distal	6	0.534129991	-0.87370109	-0.558464988	0.163590988	0.966648346	1.438079185	-0.80062336	-0.790903093
CACNG4	chr17	65033774	65034157	distal	5	0.254140383	1.006520721	1.685085991	-0.010938051	-0.561783341	-0.577411675	-0.47956001	-0.561415073
CACNG4	chr17	64961373	64961983	promoter	5	0.112000275	0.57685007	-0.661271157	0.259456592	-0.561783341	-0.577411675	-0.47956001	-0.561415073
CACNG4	chr17	64961594	64962314	distal	5	1.079049786	-0.776815256	-1.204569071	-0.419491333	-0.561783341	-0.577411675	-0.47956001	-0.561415073
CACNG4	chr17	65014434	65015000	distal	5	0.983181531	0.054636921	-0.8033766	-1.046946215	-0.561783341	-0.577411675	-0.47956001	-0.561415073
CACNG7	chr19	54444775	54446330	distal	6	0.016976853	-0.455415097	0.030037281	-0.316859947	0.883624681	1.154165474	-0.632961272	-0.708442925
CACNG7	chr19	54415835	54416361	promoter	6	-0.542651294	0.607525514	0.149899714	1.423867863	0.883624681	1.154165474	-0.632961272	-0.708442925
CACTIN	chr19	3626370	3627344	distal	5	-0.943563711	-0.591081771	1.214278325	-0.021592562	-0.731219043	-0.507449118	2.368100685	-0.052939638
CACTIN	chr19	3626525	3627619	distal	5	-0.415158767	-0.823057864	0.469263991	-0.96068383	-0.731219043	-0.507449118	2.368100685	-0.052939638
CACTIN	chr19	3606158	36081481	distal	5	-0.739688968	0.502322641	0.684295872	1.204988211	-0.731219043	-0.507449118	2.368100685	-0.052939638
CAD	chr2	27432497	274334321	distal	6	-0.600960005	-1.555252222	0.368599605	0.278580475	0.160229851	-0.074843486	-1.282511994	-0.957220512
CAD	chr2	27472656	27473397	distal	6	0.153469616	-0.646337465	-1.241494931	-0.291179566	0.160229851	-0.074843486	-1.282511994	-0.957220512
CADM1	chr11	115351242	115351841	distal	2	0.343918523	-0.181558465	0.047903618	-0.317368264	0.639030136	0.760484763	0.192748625	-0.341905185
CADM1	chr11	115373414	115376041	distal	2	-0.080060465	-0.641312282	-0.353137051	-0.811872142	0.639030136	0.760484763	0.192748625	-0.341905185
CADM1	chr11	115373547	115376067	distal	2	0.4357291	-0.229206265	0.061153651	-0.401059154	0.639030136	0.760484763	0.192748625	-0.341905185
CADM1	chr11	115351176	115351780	distal	2	-1.069806936	-0.552888701	0.714020253	1.341120855	0.639030136	0.760484763	0.192748625	-0.341905185
CADM2	chr3	85007722	85008751	distal	4	-1.030082502	0.999108642	0.776680605	0.33433336	-1.046849686	0.194855497	1.05381952	1.231100427
CADM2	chr3	85007554	85008410	promoter	4	-0.579974055	0.919482262	1.436849221	0.723196925	-1.046849686	0.194855497	1.05381952	1.231100427
CADM4	chr19	44138741	44139937	distal	5	0.900898485	0.440318487	-1.031947491	-0.545601794	0.027586993	0.23807255	1.887487154	-0.67633313
CADM4	chr19	44143422	44144618	distal	5	0.725300364	-0.911970321	-0.335564941	0.948137824	0.027586993	0.23807255	1.887487154	-0.67633313
CADPS	chr3	62859186	62860481	distal	2	-0.585568137	1.004377507	0.52682792	-0.257636244	0.944242015	1.221571718	-0.292062015	-0.734876418
CADPS	chr3	62859604	62861006	promoter	2	-0.701315848	-0.062786874	0.51349639	1.365318956	0.944242015	1.221571718	-0.292062015	-0.734876418
CAGE1	chr6	7382805	7383577	distal	3	-0.446100782	1.0780506	1.973857363	-0.022209572	-0.737511961	-0.354051752	1.572593047	0.985522856
CAGE1	chr6	7389577	7391035	distal	3	0.798090298	-0.654338205	1.128450787	-0.167434511	-0.737511961	-0.354051752	1.572593047	0.985522856
CALCB	chr11	14926277	14927482	distal	5	0.2579176	-0.248296894	1.042703922	-0.385782176	0.066256742	0.352720873	1.915559591	-0.78579861
CALCB	chr11	15089665	15090015	distal	5	-0.216787629	0.519121856	1.859427787	0.648630252	0.066256742	0.352720873	1.915559591	-0.78579861
CALCB	chr11	15096068	15096868	distal	5	-1.019861958	2.165617156	-0.497411844	-0.761426239	0.066256742	0.352720873	1.915559591	-0.78579861
CALCB	chr11	15089035	15089506	distal	5	-0.204172585	0.077794811	2.170077163	0.4919644	0.066256742	0.352720873	1.915559591	-0.78579861
CALCOCO1	chr12	54120841	54121738	distal	6	-0.45247926	0.377856036	-0.872623038	-0.061814872	0.242303853	1.954697233	-0.516552023	-0.472611127
CALCOCO1	chr12	54095486	54095936	distal	6	0.585150219	0.033682676	-0.654284879	-0.11998629	0.242303853	1.954697233	-0.516552023	-0.472611127
CALCOCO1	chr12	54121066	54121964	distal	6	-0.405082284	0.280583911	0.274364054	0.377643263	0.242303853	1.954697233	-0.516552023	-0.472611127
CALCOCO2	chr17	46908043	46909037	promoter	2	-0.419008244	-0.004414056	0.178419655	-0.112626313	0.803828513	1.424965496	0.76049291	-0.066813767
CALD1	chr7	134584050	134584788	distal	5	-1.289628286	-0.213086296	-0.208585255	0.206958284	-0.855249249	-0.256144689	0.318497016	-0.665164669
CALD1	chr7	134575925	134576641	distal	5	-1.336316123	0.937266915	0.302869691	-0.866414425	-0.855249249	-0.256144689	0.318497016	-0.665164669
CALD1	chr7	134567136	134567623	distal	5	-0.958876644	-0.433591782	0.531534695	2.091645811	-0.855249249	-0.256144689	0.318497016	-0.665164669
CALD1	chr7	134571402	134571976	distal	5	0.045635937	-0.310241355	-1.184572956	-0.43826296	-0.855249249	-0.256144689	0.318497016	-0.665164669
CALD1	chr7	134573009	134573793	distal	5	0.205509546	0.008859248	-0.683332066	-0.457395738	-0.855249249	-0.256144689	0.318497016	-0.665164669
CALD1	chr7	134633696	134634343	distal	5	-0.514542015	-0.699833635	-0.068485783	-0.757013449	-0.855249249	-0.256144689	0.318497016	-0.665164669
CALHM2	chr10	105211009	105212730	promoter	1	0.493097041	-0.364597023	1.034553452	-0.426004117	-0.605285985	0.115174374	-0.540905597	0.676753683
CALM3	chr19	47117028	47117786	distal	3	0.242706255	1.489604863	-0.046403371	0.517993421	-0.874027996	-0.747503656	1.223001663	1.219523061
CALR	chr19	13056129	13057401	distal	3	-0.780653407	0.605581649	-0.947141892	-0.309766812	-0.672975839	-0.5842015	1.418619307	0.314559261
CALR	chr19	13054113	13054817	promoter	3	-0.459606764	0.048123099	1.765145687	0.437887639	-0.672975839	-0.5842015	1.418619307	0.314559261
CAMK2G	chr10	75582946	75583709	distal	6	0.054461702	-0.880514225	-0.466862353	2.210011044	0.553402509	1.634410502	-1.2576296	-1.273500691
CAMK2G	chr10	75631167	75632361	distal	6	-0.386498517	0.131884749	-1.102228223	0.161205506	0.553402509	1.634410502	-1.2576296	-1.273500691
CAMK2G	chr10	75633829	75635488	distal	6	-0.419202683	-0.017335241	0.649070892	-0.117510655	0.553402509	1.634410502	-1.2576296	-1.273500691
CAMK2G	chr10	75639267	75639910	distal	6	-0.787267068	0.883644581	0.012686097	0.738748875	0.553402509	1.634410502	-1.2576296	-1.273500691
CAMK2G	chr10	75635747	75636680	distal	6	0.358377181	-0.723190187	-1.006725977	-0.609010639	0.553402509	1.634410502	-1.2576296	-1.273500691
CAMK2G	chr10	75633670	75635242	distal	6	0.796532712	-0.311286961	-1.199062655	-0.362821012	0.553402509	1.634410502	-1.2576296	-1.273500691
CAMKK1	chr17	3795229	3797153	distal	5	-0.76644635	-0.070236386	0.236788303	-0.251952516	-0.06096733	-0.393445204	1.793117031	-0.158993187
CAMKK1	chr17	3806714	3807807	distal	5	0.181619709	0.268264398	-1.381478888	-0.306245606	-0.06096733	-0.393445204	1.793117031	-0.158993187
CAMKK1	chr17	3791484	3792188	distal	5	-0.533800929	-0.809105547	-0.702002637	-0.964473741	-0.06096733	-0.393445204	1.793117031	-0.158993187
CAMKK1	chr17	3785948	3787393	distal	5	0.650148689	-0.440198872	-0.193702629	-1.759129812	-0.06096733	-0.393445204	1.793117031	-0.158993187
CAMKK1	chr17	3794601	3797125	distal	5	0.243434836	-0.059691395	-0.513073348	0.453109223	-0.06096733	-0.393445204	1.793117031	-0.158993187
CAMKK1	chr17	3807106	3808022	distal	5	-0.573090521	-0.949807613	-0.724045444	-0.165061484	-0.06096733	-0.393445204	1.793117031	-0.158993187
CAMP	chr3	48274049	48274640	distal	5	-0.749995299	-0.05450401	0.252203747	-0.236032561	-0.387795526	-0.761541931	0.85120755	-0.757744002
CAMSAP2	chr1	200707430	200709031	promoter	1	-0.169656417	-0.283206501	0.005669315	-0.438403048	-0.591408878	-0.855645974	-0.50326637	0.193759177
CAMSAP3	chr19	7660434	7661544	distal	2	0.034990312	1.373783301	-1.009212306	-0.535686887	0.095212647	0.430977046	-0.596017444	-1.673630412
CAMSAP3	chr19	7683081	7684496	promoter	2	-0.208058201	0.859579634	-0.646426858	-0.656161779	0.095212647	0.430977046	-0.596017444	-1.673630412
CAMSAP3	chr19	7669991	7671332	distal	2	-0.535628771	0.081024687	0.398826061	0.006116255	0.095212647	0.430977046	-0.596017444	-1.673630412
CAMSAP3	chr19	7669796	7671248	distal	2	-0.993024781	-0.565577869	1.200258772	0.12356216	0.095212647	0.430977046	-0.596017444	-1.673630412
CAMSAP3	chr19	7660222	7661295	distal	2	-0.505468648	0.684243527	1.434989872	1.001286865	0.095212647	0.430977046	-0.596017444	-1.673630412
CAMSAP3	chr19	7654990	7655871	distal	2	0.791483469	-0.273602544	-1.177155854	-1.076860107	0.095212647	0.430977046	-0.596017444	-1.673630412
CAMSAP3	chr19	7683914	7685330	distal	2	0.73662989	-0.046592277	0.225367873	-1.712342816	0.095212647	0.430977046	-0.596017444	-1.673630412
CAMSAP3	chr19	7679820	7680385	distal	2	0.235375293	0.082705238	1.382900066	-0.57343762	0.095212647	0.430977046	-0.596017444	-1.673630412
CAMTA2	chr17	4883752	4884373	distal	2	0.527449186	-0.538412198	0.610270752	0.230444863	1.139640344	1.631577281	-0.580268156	-1.385743935
CAMTA2	chr17	4900138	4901792	distal	2	-0.775454747	0.596307954	-0.118719895	-0.438658136	1.139640344	1.631577281	-0.580268156	-1.385743935
CAMTA2	chr17	4889654	4891364	distal	2	-0.944731488	-0.475595624	0.67420407	-0.598043675	1.139640344	1.631577281	-0.580268156	-1.385743935
CAMTA2	chr17	4883841	4884472	distal	2	-0.19521318	-0.534818873	1.804790056	0.138330043	1.139640344	1.631577281	-0.580268156	-1.385743935
CAP1	chr1	40496199	40496563	distal	4	-0.608035013	0.474077707	1.969625581	0.375271894	-0.857465381	-0.800377855	-0.193775427	0.192157818
CAP1	chr1	40505306	40507187	distal	4	-0.3759175	-0.565476816	0.850855435	1.265254116	-0.857465381	-0.800377855	-0.193775427	0.192157818
CAP1	chr1	40504951	40506901	distal	4	-0.738436106	0.302530015	0.133039384	0.998746074	-0.857465381	-0.800377855	-0.193775427	0.192157818
CAPG	chr2	85636892	85637841	distal	6	-0.434729047	0.1966082	-0.970915484	-0.238766621	-0.29811823	-0.48104526	-0.654586856	-0.49504213
CAPG	chr2	85640526	85641454	distal	6	0.110779155	0.765101056	-0.50246005	-0.02913553	-0.29811823	-0.48104526	-0.654586856	-0.49504213
CAPG	chr2	85647307	85648491	distal	6	-0.823827037	0.931934908	0.016748422	-0.39275053	-0.29811823	-0.48104526	-0.654586856	-0.49504213
CAPG	chr2	85644950	85646834	distal	6	0.174668138	0.612194733	-0.462142077	-0.856159752	-0.29811823	-0.48104526	-0.654586856	-0.49504213
CAPN12	chr19	39260360	39260774	distal	5	0.024639793	0.009770411	1.110268959	1.487844846	-0.553792602	-0.308277591	0.912920185	-0.962698129
CAPN12	chr19	39227411	39228238	promoter	5	-0.637987682	-0.211305379	0.776603309	-1.002488781	-0.553792602	-0.308277591	0.912920185	-0.962698129
CAPN2	chr1	223899380	223900401	distal	6	-0.95798483	1.489895539	0.230373103	1.027966607	-0.201874417	-0.238284625	-1.278122984	-1.177789631
CAPN2	chr1	223879217	223879598	distal	6	-0.623441466	-0.776085655	1.025202581	1.950333187	-0.201874417	-0.238284625	-1.278122984	-1.177789631
CAPN2	chr1	223927166	223927912	distal	6	-1.184507396	0.47737022	-0.084968642	1.48753981	-0.201874417	-0.238284625	-1.278122984	-1.177789631
CAPN2	chr1	223952858	223953521	distal	6	-0.196014757	-0.594027431	1.567074926	-0.72047705	-0.201874417	-0.238284625	-1.278122984	-1.177789631
CAPN2	chr1	223943538	223944216	distal	6	-0.755433435	-0.514018873	-0.882243407	1.352611413	-0.201874417	-0.238284625	-1.278122984	-1.177789631
CAPN2	chr1	223897960	223898618	distal	6	0.648459476	-0.532202905	-0.341358299	-0.645156502	-0.201874417	-0.238284625	-1.278122984	-1.177789631
CAPN2	chr1	223899583	223900957	distal	6	0.32117463	0.433820235	-0.883165054	-0.029734913	-0.201874417	-0.238284625	-1.278122984	-1.177789631
CAPN2	chr1	223926090	223927006	distal	6	-0.819935206	-0.179920664	-0.393479291	0.856950335	-0.201874417	-0.238284625	-1.278122984	-1.177789631
CAPN2	chr1	223936563	223937220	distal	6	-0.505954182	0.655702498	0.306976234	-0.88804032	-0.201874417	-0.238284625	-1.278122984	-1.177789631
CAPN2	chr1	223898091	223898704	distal	6	-0.87485314	-0.392275646	-0.179461678	0.435182144	-0.201874417	-0.238284625	-1.278122984	-1.177789631
CAPN2	chr1	223928481	223929100	distal	6	-0.729064281	0.769933868	-0.017092754	2.000715638	-0.201874417	-0.238284625	-1.278122984	-1.177789631
CAPN5	chr11	76837527	768395991	distal	6	0.73680664	-0.411190426	-1.213427693	-0.544803325	0.566496807	0.978478159	-0.950453055	-1.145101727
CAPN5	chr11	76774492	76775096	distal	6	0.75508338	-0.125112716	-0.603639581	-1.665983513	0.566496807	0.978478159	-0.950453055	-1.145101727
CAPN5	chr11	76801672	76802830	distal	6	-0.018989151	-0.438004016	1.416033453	0.019391608	0.566496807	0.978478159	-0.950453055	-1.145101727
CAPN5	chr11	76799602	76800122	distal	6	0.426228078	0.387172363	-0.95197265	-1.554643679	0.566496807	0.978478159	-0.950453055	-1.145101727
CAPN8	chr1	223815842	223816284	promoter	5	0.852843369	0.057056182	-0.411761366	-0.48408064	-0.56636125	1.13622121	1.297488118	-0.178603932
CAPNS1	chr19	36641644	36643023	distal	4	0.919983199	-0.13892839	-0.058300754	-1.173903553	-0.709256897	-0.584243486	-0.056032676	0.587327654
CAPNS1	chr19	36630205	36633299	distal	4	0.696255097	-0.58110931	-0.715776123	0.823020212	-0.709256897	-0.584243486	-0.056032676	0.587327654
CAPRIN1	chr11	34066356	34066990	distal	6	0.209829242	-0.096794479	-0.36507866	-0.867102819	-0.080199622	0.191329972	-1.478937987	-1.45363547
CAPRIN1	chr11	34072702	34075210	distal	6	0.499163119	0.651733685	-0.58214834	0.15147457	-0.080199622	0.191329972	-1.478937987	-1.45363547
CAPRIN1	chr11	34126409	34127842	distal	6	-0.299538722	0.427579475	-0.07469105	0.897610803	-0.080199622	0.191329972	-1.478937987	-1.45363547
CAPS2	chr12	75784528	757852731	distal	5	-0.472771739	-0.06389761	1.76000099	-0.170616888	0.42341406	0.052659627	1.068613833	0.306320666
CAPS2	chr12	75728067	75728513	distal	5	-0.614184635	-0.853184701	1.149450395	0.473982524	0.42341406	0.052659627	1.068613833	0.306320666
CAPS2	chr12	75784572	75785408	distal	5	-0.04162059	-0.685042983	-0.358558035	-0.878276892	0.42341406	0.052659627	1.068613833	0.306320666
CAPS2	chr12	75723635	75724363	promoter	5	0.161802523	-0.470527334	-1.4150093	-0.056067262	0.42341406	0.052659627	1.068613833	0.306320666
CAPS2	chr12	75735123	75735926	distal	5	-0.682513611	0.10816629	1.404955639	1.433729842	0.42341406	0.052659627	1.068613833	0.306320666
CAPZA1	chr1	113161220	1131630271	distal	6	-0.999501356	-0.371643379	-0.0218847	-0.559358284	0.942691104	0.644233682	-1.32843025	-0.432004564
CAPZA1	chr1	113180772	113181140	distal	6	-0.679276905	-0.242196413	1.878575033	1.240517926	0.942691104	0.644233682	-1.32843025	-0.432004564
CAPZA1	chr1	113216419	113218516	distal	6	0.256852621	-0.672385027	-0.329243227	1.098688677	0.942691104	0.644233682	-1.32843025	-0.432004564
CAPZA2	chr7	116525782	116526449	distal	1	-0.208822101	-0.569189603	0.642347956	1.945715564	-0.5946862	-0.6293148	-0.86544201	0.398212403
CAPZA2	chr7	116502194	116503258	distal	1	0.727272846	0.386894742	-0.182290071	0.240815294	-0.5946862	-0.6293148	-0.86544201	0.398212403
CAPZB	chr1	19810877	19812820	distal	6	0.583704009	-0.181749294	1.544358862	-1.043720007	0.197956255	1.213468553	-1.097230369	0.220954428
CAPZB	chr1	19731594	19732290	distal	6	-0.164814033	-0.772933397	1.967686217	0.820341605	0.197956255	1.213468553	-1.097230369	0.220954428
CAPZB	chr1	19722148	19722862	distal	6	-0.563171452	-0.948370519	0.366146282	-0.496106854	0.197956255	1.213468553	-1.097230369	0.220954428
CAPZB	chr1	19667838	19668435	distal	6	-0.866351479	-0.356365704	-0.131464837	-0.489475895	0.197956255	1.213468553	-1.097230369	0.220954428
CARD10	chr22	37894361	37894942	distal	2	0.224398991	0.237999019	-1.597420272	0.660676962	0.072424896	0.429110415	-1.080962978	-1.337091096
CARD10	chr22	37904630	37905404	promoter	2	0.925471936	-0.727312636	-0.167855458	-1.339500617	0.072424896	0.429110415	-1.080962978	-1.337091096
CARD10	chr22	37898347	37898933	distal	2	0.915027095	-0.816983023	-1.26686135	-0.441674916	0.072424896	0.429110415	-1.080962978	-1.337091096
CARD10	chr22	37914924	37916032	distal	2	-1.352316483	-0.456059336	0.480959124	0.008845803	0.072424896	0.429110415	-1.080962978	-1.337091096
CARD10	chr22	37897388	37898473	distal	2	0.129569708	0.487078659	-1.01661276	-1.340694612	0.072424896	0.429110415	-1.080962978	-1.337091096
CARD8	chr19	48672647	48674077	distal	2	-0.68614268	0.594872428	-0.072853467	-0.371626512	1.143942244	0.68437246	-1.112266362	-1.442274062
CARF	chr2	203776027	203777211	promoter	4	-0.702076889	-0.173519805	1.121914671	0.750866517	-0.207062309	-0.25755093	1.325180556	1.47555566
CARHSP1	chr16	8971976	8972775	distal	3	0.173214408	0.241553395	-0.943961649	0.040548467	-0.879843384	-0.925635053	0.922520442	-0.071755177
CARM1	chr19	11038839	11040293	distal	4	0.649562324	0.273195964	-0.28056175	-0.454452515	-0.787121639	-0.534800326	0.102375856	0.54646577
CARM1	chr19	11031777	11032541	distal	4	0.68834992	-1.68212818	0.768311862	0.362248653	-0.787121639	-0.534800326	0.102375856	0.54646577
CARM1	chr19	10998328	10999603	distal	4	-1.010519442	1.127815897	-0.725248217	-0.490140763	-0.787121639	-0.534800326	0.102375856	0.54646577
CARM1	chr19	10978612	10979585	promoter	4	-0.400336321	-0.15059398	1.071440072	1.909859433	-0.787121639	-0.534800326	0.102375856	0.54646577
CARM1	chr19	11038749	110399641	distal	4	-1.184405658	-0.721875391	-0.512811336	0.98055345	-0.787121639	-0.534800326	0.102375856	0.54646577
CARNS1	chr11	67199716	67200887	distal	6	0.225114788	-1.119737441	2.209274766	-0.323677324	0.651607319	1.372588049	-0.651115866	-0.73321984
CARNS1	chr11	67199256	67199753	distal	6	-0.538911243	-0.081523363	1.069484433	-1.140375447	0.651607319	1.372588049	-0.651115866	-0.73321984
CARS2	chr13	111297313	111297907	promoter	3	0.217090837	-0.701912436	-0.010410397	-0.165859061	-0.660031211	-0.700047698	-0.168465646	-0.333032364
CARS2	chr13	111364528	111368795	distal	3	-0.164512343	0.825487976	-0.313492437	0.66617654	-0.660031211	-0.700047698	-0.168465646	-0.333032364
CARS2	chr13	111358061	111359110	distal	3	-0.569570083	0.439187869	0.156646066	-0.141726662	-0.660031211	-0.700047698	-0.168465646	-0.333032364
CARS2	chr13	111364288	111368736	distal	3	-1.187535495	0.71254867	0.707251892	-0.209416968	-0.660031211	-0.700047698	-0.168465646	-0.333032364
CARS2	chr13	111358176	111359216	distal	3	1.14476208	-0.580993305	-0.417091392	0.069005516	-0.660031211	-0.700047698	-0.168465646	-0.333032364
CASC10	chr10	21788800	21789680	distal	4	-0.531523165	1.243855537	0.250127036	-0.0683692	-0.774826172	-1.053976417	-0.029480317	1.33025654
CASC10	chr10	21784281	21786331	promoter	4	0.993629986	-0.561291429	-0.766601285	-0.113189683	-0.774826172	-1.053976417	-0.029480317	1.33025654
CASKIN1	chr16	2244735	2246073	distal	2	0.857742119	-0.078526752	-0.255910782	-0.561867461	0.022041685	1.373217146	-0.468764635	-1.437398993
CASKIN1	chr16	2254957	22574711	distal	2	-0.163592243	0.372519168	0.628119764	-0.764244708	0.022041685	1.373217146	-0.468764635	-1.437398993
CASKIN1	chr16	2246143	2246580	distal	2	-0.770876172	0.113902039	0.504084269	-0.117031847	0.022041685	1.373217146	-0.468764635	-1.437398993
CASKIN1	chr16	2246191	2247083	distal	2	-0.014807541	-0.215885921	-0.033765076	2.00165041	0.022041685	1.373217146	-0.468764635	-1.437398993
CASKIN1	chr16	2244022	2244516	distal	2	0.683843379	-0.156104791	-0.309434164	-0.281655397	0.022041685	1.373217146	-0.468764635	-1.437398993
CASKIN2	chr17	73520618	73523319	distal	6	0.098620912	0.070373635	1.364487975	-0.080762786	0.424539031	1.843396975	-0.960960623	-0.747132329
CASKIN2	chr17	73511033	73513544	distal	6	-0.029654821	-0.752954042	-0.693002131	0.072824466	0.424539031	1.843396975	-0.960960623	-0.747132329
CASKIN2	chr17	73510889	73512886	promoter	6	-0.345385669	0.616187016	-0.534123864	-0.831419123	0.424539031	1.843396975	-0.960960623	-0.747132329
CASP10	chr2	202098055	202098526	distal	3	-0.092740334	0.629330838	0.336572576	1.395764609	-0.198201426	-0.134954036	0.713354315	0.631809723
CASP10	chr2	202096959	202097276	distal	3	-0.745672237	1.127748697	0.786797578	1.24145873	-0.198201426	-0.134954036	0.713354315	0.631809723
CASP16	chr16	3209739	3210600	distal	4	-0.85124185	0.026423948	0.413469642	-0.202653544	-0.669853775	-0.178981768	0.920839998	1.563432681
CASP16	chr16	3206918	3209322	distal	4	-0.064836156	-0.62810756	-0.365292981	-0.783657423	-0.669853775	-0.178981768	0.920839998	1.563432681
CASP3	chr4	185569395	185571392	distal	3	0.31793217	-0.426410368	-0.267207611	0.793397194	-0.48759637	-1.501855108	1.355230578	1.215591983
CASS4	chr20	55043351	55043900	distal	4	-0.593989697	-0.204335262	-0.032499841	0.4771261	-0.915343763	-1.004715683	0.799138625	1.004835746
CASS4	chr20	55043282	550438551	distal	4	-0.573647435	-0.166201185	0.83240414	0.546376039	-0.915343763	-1.004715683	0.799138625	1.004835746
CASZ1	chr1	10754466	10755212	distal	1	0.259898294	-0.265562302	-0.036107377	0.644405299	-0.887675217	0.543024915	0.006426684	1.369445673
CASZ1	chr1	10716748	10717099	distal	1	0.25727319	0.384896231	0.010703167	-1.325120414	-0.887675217	0.543024915	0.006426684	1.369445673
CASZ1	chr1	10753946	10755169	distal	1	-1.552652621	0.485354736	0.402103631	1.29948429	-0.887675217	0.543024915	0.006426684	1.369445673
CASZ1	chr1	10739578	10740313	distal	1	1.133938619	0.573234704	-1.123351717	-0.003103706	-0.887675217	0.543024915	0.006426684	1.369445673
CASZ1	chr1	10706342	10706844	distal	1	0.142493179	0.598779475	0.74772843	1.130566066	-0.887675217	0.543024915	0.006426684	1.369445673
CASZ1	chr1	10705400	10705744	distal	1	-0.193659348	0.972730935	1.638720355	0.511363033	-0.887675217	0.543024915	0.006426684	1.369445673
CASZ1	chr1	10828647	10829047	distal	1	1.331150455	0.472552818	0.535526543	-0.597153071	-0.887675217	0.543024915	0.006426684	1.369445673
CASZ1	chr1	10777813	10778341	distal	1	1.104409725	-0.278530948	-0.673804861	-0.686046531	-0.887675217	0.543024915	0.006426684	1.369445673
CASZ1	chr1	10856414	10856915	distal	1	0.659706862	0.745878995	-0.692210533	-0.647010846	-0.887675217	0.543024915	0.006426684	1.369445673
CASZ1	chr1	10822100	10822448	distal	1	1.288167722	0.420715831	-0.716955145	-0.529379052	-0.887675217	0.543024915	0.006426684	1.369445673
CASZ1	chr1	10781756	10782192	distal	1	0.906265216	0.462325449	-0.877234634	-0.554375445	-0.887675217	0.543024915	0.006426684	1.369445673
CASZ1	chr1	10788865	10789526	distal	1	-0.883630023	0.293376023	-0.309321858	0.164286884	-0.887675217	0.543024915	0.006426684	1.369445673
CASZ1	chr1	10700858	10701582	promoter	1	0.966832961	-0.702769993	-0.552669621	0.109727305	-0.887675217	0.543024915	0.006426684	1.369445673
CASZ1	chr1	10704755	10705488	distal	1	-0.367681824	0.317414354	0.875950256	1.964034884	-0.887675217	0.543024915	0.006426684	1.369445673
CBFA2T2	chr20	32076885	32078333	distal	3	-0.832020965	0.116444618	0.256629411	1.282329036	-0.891393463	-0.372774491	0.893986555	0.294296363
CBFA2T2	chr20	32067732	32068418	distal	3	-0.455307631	-0.125277078	0.020264545	1.110227422	-0.891393463	-0.372774491	0.893986555	0.294296363
CBFA2T2	chr20	32077277	32078576	distal	3	-0.355595909	-0.679859277	1.828675526	-0.01841009	-0.891393463	-0.372774491	0.893986555	0.294296363
CBFA2T2	chr20	32241007	32241807	distal	3	0.489783426	0.155989406	-1.1512672	0.208365572	-0.891393463	-0.372774491	0.893986555	0.294296363
CBLB	chr3	105411519	105412303	distal	2	-0.309984141	-0.836822285	0.079969834	0.125314903	-0.095811495	-0.264282233	-0.669423731	-1.829192737
CBLB	chr3	105586966	105588720	distal	2	-1.389613484	0.340158811	-0.129726467	0.476498537	-0.095811495	-0.264282233	-0.669423731	-1.829192737
CBLB	chr3	105542110	105542766	distal	2	-0.744480048	-0.443853191	-0.81930951	-0.511403887	-0.095811495	-0.264282233	-0.669423731	-1.829192737
CBLN1	chr16	49315127	49317437	promoter	3	-0.26435415	0.009342807	2.120062284	0.190078797	-0.46594333	-0.791956059	1.728860231	1.44257896
CBS	chr21	44469102	44470841	distal	2	-0.221165542	-0.2497582	-0.627143108	-0.733040597	-0.51751028	-0.530798234	-0.561456169	-0.592536865
CBS	chr21	44494396	44496906	distal	2	-0.188051165	-0.389193095	-0.142965569	-0.883128693	-0.51751028	-0.530798234	-0.561456169	-0.592536865
CBS	chr21	44464623	44465319	distal	2	-0.469934171	-0.338676829	-1.12106759	-0.507279629	-0.51751028	-0.530798234	-0.561456169	-0.592536865
CBS	chr21	44480049	44481020	distal	2	-0.376964744	-0.492746843	-0.687772936	0.063585062	-0.51751028	-0.530798234	-0.561456169	-0.592536865
CBS	chr21	44482746	44484071	distal	2	1.039797228	1.034805343	-1.460917051	-0.392787263	-0.51751028	-0.530798234	-0.561456169	-0.592536865
CBS	chr21	44485514	44486149	distal	2	0.343953375	0.656961957	-1.135950778	-0.412406274	-0.51751028	-0.530798234	-0.561456169	-0.592536865
CBS	chr21	44474344	44476483	distal	2	0.262181704	-0.570540961	-0.032616471	0.723254009	-0.51751028	-0.530798234	-0.561456169	-0.592536865
CBS	chr21	44495557	44497108	distal	2	0.606514962	-0.46853611	0.331461434	0.775602545	-0.51751028	-0.530798234	-0.561456169	-0.592536865
CBX4	chr17	77817949	77819138	distal	5	0.102053614	0.177404121	-1.971107218	-0.103144548	-0.541324183	-0.25209747	2.102544842	-1.173408895
CBX4	chr17	77812207	77813707	distal	5	-0.412460958	0.550972134	1.609050944	-0.172784796	-0.541324183	-0.25209747	2.102544842	-1.173408895
CBX4	chr17	77812443	77814780	distal	5	0.046258382	1.138002551	0.525929392	0.8501281	-0.541324183	-0.25209747	2.102544842	-1.173408895
CBX5	chr12	54653081	54653977	distal	4	-0.476614912	0.829551509	1.862705235	0.251546004	0.338135396	0.532923304	0.850841222	1.273205273
CBX5	chr12	54673106	54675808	distal	4	-0.342474257	-0.76235171	1.350605922	-0.885984302	0.338135396	0.532923304	0.850841222	1.273205273
CBX5	chr12	54650750	54651564	distal	4	-1.002784389	0.934352812	1.950384164	-0.21043318	0.338135396	0.532923304	0.850841222	1.273205273
CBX5	chr12	54676223	54677563	distal	4	-0.137097663	-0.561040783	1.515009616	0.252891824	0.338135396	0.532923304	0.850841222	1.273205273
CBX5	chr12	54672988	54675403	distal	4	-0.884558915	0.326709232	1.313017408	0.702183151	0.338135396	0.532923304	0.850841222	1.273205273
CBX5	chr12	54648656	54649264	promoter	4	-0.125052004	0.45073685	1.823073888	0.602394515	0.338135396	0.532923304	0.850841222	1.273205273
CBX5	chr12	54679199	54684199	distal	4	-0.922913934	-0.566990704	1.450427141	1.08884888	0.338135396	0.532923304	0.850841222	1.273205273
CBX6	chr22	39264734	39265241	distal	3	-0.439282788	-1.066592997	-0.348153713	0.840335877	-0.54849072	-0.810018732	1.393639264	1.054499281
CBX6	chr22	39273268	39273771	distal	3	0.853562764	1.968757495	0.022219389	-0.973510815	-0.54849072	-0.810018732	1.393639264	1.054499281
CBX6	chr22	39267556	39268689	distal	3	-0.971722164	0.981560552	-0.748002443	-0.725888681	-0.54849072	-0.810018732	1.393639264	1.054499281
CBX6	chr22	39267937	39269040	distal	3	-0.688557502	1.0928583	-0.458954222	-1.212572046	-0.54849072	-0.810018732	1.393639264	1.054499281
CBX7	chr22	39540987	39542484	distal	3	0.439854856	-0.195238647	0.102474341	-1.27975726	-1.499231933	-0.410339682	0.701910923	0.499908363
CBX7	chr22	39540868	39542175	distal	3	0.19402281	-0.226771757	0.00055789	-0.353018462	-1.499231933	-0.410339682	0.701910923	0.499908363
CBX7	chr22	39547854	39549106	distal	3	-0.496977141	-0.482689184	-0.273753588	-1.134480797	-1.499231933	-0.410339682	0.701910923	0.499908363
CBX7	chr22	39548239	39549353	distal	3	0.099658482	-0.491511496	-0.746267049	0.698973806	-1.499231933	-0.410339682	0.701910923	0.499908363
CBX8	chr17	77783326	77784319	distal	2	0.907825045	-0.169947534	-0.521642267	-0.167233818	1.037979334	1.329023779	0.045251739	-0.306824243
CBX8	chr17	77783823	77784362	distal	2	-0.623087606	1.260117163	0.278501425	-0.160721204	1.037979334	1.329023779	0.045251739	-0.306824243
CC2D1B	chr1	52831255	52832662	distal	1	0.119138445	0.73306656	0.034740977	-0.382857985	-0.512336838	-0.505563814	-0.833507456	-0.229545931
CC2D1B	chr1	52830733	52832480	distal	1	-1.136355114	1.124538183	0.9408131	0.211935421	-0.512336838	-0.505563814	-0.833507456	-0.229545931
CC2D1B	chr1	52834146	52834464	distal	1	-1.961396721	0.031360344	0.330073754	-0.507007337	-0.512336838	-0.505563814	-0.833507456	-0.229545931
CCDC103	chr17	42988438	42989343	distal	1	-0.616168342	0.011372456	-0.159076486	-0.351337916	-0.558820314	0.496128171	-0.359027218	1.70878367
CCDC110	chr4	186391803	186393164	promoter	5	0.69638708	-0.003753405	0.301979667	-0.184705076	0.152337774	-0.228105838	1.611820187	0.328741086
CCDC110	chr4	186391989	186393266	distal	5	-0.095652683	1.569388178	-0.311996577	0.33306222	0.152337774	-0.228105838	1.611820187	0.328741086
CCDC112	chr5	114631603	114632808	promoter	1	-1.496146303	-0.501465598	0.321238576	0.354171587	-0.480307004	-0.665713881	-0.589948354	1.295844864
CCDC114	chr19	48832778	48833902	distal	6	-0.20597277	-0.341928522	0.947086613	-0.737318222	0.172607804	0.852835088	-0.457547449	0.108818923
CCDC114	chr19	48823125	48823667	distal	6	0.584639434	0.78794325	-0.274649781	0.092402112	0.172607804	0.852835088	-0.457547449	0.108818923
CCDC114	chr19	48823398	48823737	promoter	6	-0.897352481	1.04298401	-0.307045266	-0.594622286	0.172607804	0.852835088	-0.457547449	0.108818923
CCDC114	chr19	48833169	48834183	distal	6	-0.703757522	-0.932333995	0.225782105	-0.602541369	0.172607804	0.852835088	-0.457547449	0.108818923
CCDC114	chr19	48812252	48813120	distal	6	0.218590534	-1.20197621	0.245406104	-0.768136987	0.172607804	0.852835088	-0.457547449	0.108818923
CCDC12	chr3	47020578	47022491	distal	3	1.416460062	-1.126700384	-0.841079398	-0.838207633	-1.148768217	-0.584287737	1.850035249	1.116523944
CCDC12	chr3	47007868	47008872	distal	3	-0.563444067	-0.220206469	1.396690464	1.225761406	-1.148768217	-0.584287737	1.850035249	1.116523944
CCDC12	chr3	46964851	46965470	distal	3	-0.45195583	-0.741578077	1.444949339	1.10269364	-1.148768217	-0.584287737	1.850035249	1.116523944
CCDC12	chr3	47023191	47024279	promoter	3	1.145584325	0.030693542	-1.077147372	-0.730264532	-1.148768217	-0.584287737	1.850035249	1.116523944
CCDC12	chr3	46990751	46991141	distal	3	0.816337789	-0.976026134	-1.119586355	0.7213973	-1.148768217	-0.584287737	1.850035249	1.116523944
CCDC12	chr3	46976521	46977319	distal	3	0.164811773	-0.991431768	1.142542499	0.18978742	-1.148768217	-0.584287737	1.850035249	1.116523944
CCDC12	chr3	46973891	46974717	distal	3	-0.284697265	-0.788672173	0.941212436	0.971933328	-1.148768217	-0.584287737	1.850035249	1.116523944
CCDC12	chr3	47008149	47009454	distal	3	-0.87316092	-0.439608	1.44438791	1.178963843	-1.148768217	-0.584287737	1.850035249	1.116523944
CCDC12	chr3	47006361	47007228	distal	3	-0.920915703	-1.260007664	0.809033719	1.913878953	-1.148768217	-0.584287737	1.850035249	1.116523944
CCDC12	chr3	46989353	46990336	distal	3	-0.290847978	0.164615956	1.269296123	-0.67447511	-1.148768217	-0.584287737	1.850035249	1.116523944
CCDC12	chr3	46972082	46973266	distal	3	-0.975512765	0.348160185	-0.093177856	1.308508741	-1.148768217	-0.584287737	1.850035249	1.116523944
CCDC12	chr3	47027085	47030478	distal	3	0.559996062	-1.394628097	-1.194322751	-0.310636795	-1.148768217	-0.584287737	1.850035249	1.116523944
CCDC12	chr3	46996858	46997297	distal	3	0.450081098	-1.171100577	-1.031737747	0.261841373	-1.148768217	-0.584287737	1.850035249	1.116523944
CCDC12	chr3	46972006	46972869	distal	3	-0.081317573	-0.432507828	1.266031909	0.697153921	-1.148768217	-0.584287737	1.850035249	1.116523944
CCDC122	chr13	44452971	44454310	promoter	4	-0.421456421	-0.781082503	0.372631228	-0.045095931	-0.778756617	-1.542808512	0.915664198	1.13970921
CCDC122	chr13	44453161	44454343	distal	4	-0.707438075	-0.073444636	0.206142915	1.035337898	-0.778756617	-1.542808512	0.915664198	1.13970921
CCDC124	chr19	18042470	18044385	distal	1	-0.263069403	-0.648826943	0.42542777	0.047167921	-0.570119959	-0.03879645	-0.064132021	1.41766395
CCDC124	chr19	18048950	18049461	distal	1	-0.951404503	-0.268383054	0.032825575	0.926143904	-0.570119959	-0.03879645	-0.064132021	1.41766395
CCDC124	chr19	18063314	18064305	distal	1	0.164425656	0.776262152	0.351105854	-1.803517903	-0.570119959	-0.03879645	-0.064132021	1.41766395
CCDC124	chr19	18058165	18059379	distal	1	0.986567385	-0.00584058	-0.74133983	-1.10805436	-0.570119959	-0.03879645	-0.064132021	1.41766395
CCDC124	chr19	18043624	18044619	promoter	1	-0.381999803	-0.670166958	-0.501016085	-0.075638323	-0.570119959	-0.03879645	-0.064132021	1.41766395
CCDC124	chr19	18062287	18063696	distal	1	-0.100278565	0.430724713	-0.334646327	0.088827971	-0.570119959	-0.03879645	-0.064132021	1.41766395
CCDC124	chr19	18053002	18054956	distal	1	0.119045126	0.357392845	0.67108968	-0.516269241	-0.570119959	-0.03879645	-0.064132021	1.41766395
CCDC124	chr19	18056998	18057512	distal	1	-0.106090253	0.940927921	0.852138294	1.24134742	-0.570119959	-0.03879645	-0.064132021	1.41766395
CCDC127	chr5	218006	219286	distal	6	-0.105979227	-0.088053404	-0.929155291	-0.160156585	1.198905927	1.374364548	-0.837304575	0.176453332
CCDC130	chr19	13837117	13837589	distal	6	0.549745802	-0.532299856	-0.490725211	0.14848421	0.482573111	1.500322685	-1.412560758	0.707599869
CCDC130	chr19	13842210	13842895	distal	6	-0.354711201	0.030468431	-0.520689188	0.674402013	0.482573111	1.500322685	-1.412560758	0.707599869
CCDC130	chr19	13842114	13842791	promoter	6	-0.779105896	1.347326429	-0.168686307	0.958371325	0.482573111	1.500322685	-1.412560758	0.707599869
CCDC144NL	chr17	20771237	20771919	promoter	5	-0.42761125	1.108033639	1.622507409	0.561280542	-0.224291891	0.703837255	1.748482344	0.775976092
CCDC151	chr19	11551673	11553083	distal	3	-0.256866611	-0.518574131	0.809201353	0.307526161	-0.763487807	-0.260748309	1.428840734	0.797108221
CCDC151	chr19	11545639	11547277	distal	3	-0.21097825	0.492001519	0.5742158	0.092051097	-0.763487807	-0.260748309	1.428840734	0.797108221
CCDC153	chr11	119072592	119074024	distal	1	-0.033109829	-0.82727765	0.523806046	2.207451508	-0.676659447	0.681898869	0.089502108	1.852009292
CCDC153	chr11	119075835	119077640	distal	1	0.161009534	-0.570094422	0.245953453	-1.406320012	-0.676659447	0.681898869	0.089502108	1.852009292
CCDC153	chr11	119074641	119077350	distal	1	-0.395945061	-0.743946835	1.256753848	1.728629698	-0.676659447	0.681898869	0.089502108	1.852009292
CCDC158	chr4	77342008	77342840	distal	3	0.025892687	-0.585647825	1.13434499	1.029389055	-0.464986094	-0.712097143	1.790421623	0.695118047
CCDC158	chr4	77345306	77346032	distal	3	-0.873146305	-0.152109619	0.080369606	1.950601636	-0.464986094	-0.712097143	1.790421623	0.695118047
CCDC158	chr4	77349396	77350027	distal	3	-0.417419351	-0.482818593	0.580133307	2.247710743	-0.464986094	-0.712097143	1.790421623	0.695118047
CCDC169	chr13	36871636	36872473	promoter	2	-0.700686012	-1.132706773	-0.470873743	-0.130278968	-0.208623185	0.07271937	-1.212359768	-1.405229867
CCDC172	chr10	118109214	118109891	distal	4	-0.732531567	-0.588536492	2.135071409	0.752217208	-0.642504914	-0.104511275	1.222256177	1.85438477
CCDC24	chr1	44471262	44471841	distal	1	-0.39993702	-0.202021246	0.312018414	0.452247161	0.334604871	-0.429637546	-0.133301156	1.27253086
CCDC24	chr1	44456474	44458351	promoter	1	1.226190761	-0.537437185	0.011056609	-0.956066954	0.334604871	-0.429637546	-0.133301156	1.27253086
CCDC30	chr1	43127577	43128126	distal	5	-0.676959923	-0.812317133	0.738494898	0.588632311	-0.91657549	1.074772199	2.033626427	-0.13077932
CCDC30	chr1	43109920	43110511	distal	5	0.307020199	2.193224607	0.283547385	-0.874347138	-0.91657549	1.074772199	2.033626427	-0.13077932
CCDC33	chr15	74614812	74615458	distal	1	0.920987852	0.947360948	-0.281029733	-0.523360394	-0.450212418	-0.40928765	-0.509897435	0.099494544
CCDC33	chr15	74635487	74636122	distal	1	0.525144113	-0.234136957	-0.016332218	-1.721336073	-0.450212418	-0.40928765	-0.509897435	0.099494544
CCDC33	chr15	74604113	74604589	distal	1	1.030315815	-1.142579112	-1.031360296	-1.208981585	-0.450212418	-0.40928765	-0.509897435	0.099494544
CCDC33	chr15	74611707	74612329	distal	1	1.551678844	0.633657446	-0.281942437	-0.818340431	-0.450212418	-0.40928765	-0.509897435	0.099494544
CCDC33	chr15	74568162	74568946	distal	1	1.072083571	0.528292069	-1.194265016	-0.498590594	-0.450212418	-0.40928765	-0.509897435	0.099494544
CCDC33	chr15	74617391	74617971	distal	1	0.795285666	-1.235306326	-0.29102326	-0.984842672	-0.450212418	-0.40928765	-0.509897435	0.099494544
CCDC33	chr15	74599047	74599473	distal	1	1.168375745	0.112986723	-0.623599192	-0.514743668	-0.450212418	-0.40928765	-0.509897435	0.099494544
CCDC33	chr15	74631045	74631569	distal	1	0.523144199	-0.190188773	-0.453919278	-1.024564267	-0.450212418	-0.40928765	-0.509897435	0.099494544
CCDC33	chr15	74537647	74538377	distal	1	1.012611784	-0.055342742	-0.947444687	-0.711778484	-0.450212418	-0.40928765	-0.509897435	0.099494544
CCDC33	chr15	74632220	74633060	distal	1	0.250519453	-0.248827244	-0.802350378	-1.101463636	-0.450212418	-0.40928765	-0.509897435	0.099494544
CCDC33	chr15	74629803	746305271	distal	1	1.128990397	-0.811290364	-0.584598863	-0.945460363	-0.450212418	-0.40928765	-0.509897435	0.099494544
CCDC33	chr15	74618926	74619598	distal	1	0.270303718	-0.294868746	1.076735152	-0.440937862	-0.450212418	-0.40928765	-0.509897435	0.099494544
CCDC36	chr3	49236510	49237581	promoter	3	-1.378444559	1.194967441	-0.172147319	0.202212096	-0.736751315	-1.2780161	0.871996981	0.631722035
CCDC36	chr3	49284548	49285211	distal	3	-0.371327717	0.546107507	1.770747362	1.004216167	-0.736751315	-1.2780161	0.871996981	0.631722035
CCDC38	chr12	96336178	963375491	distal	4	0.590651075	0.86443975	-1.309128339	0.505584028	-0.747890996	-0.767742945	0.439923567	2.001003143
CCDC40	chr17	78042692	78043045	distal	1	0.147881144	1.816275337	-0.408169479	-0.884012387	0.343708994	0.244237489	-0.119839977	1.06887948
CCDC40	chr17	78039485	78040082	distal	1	1.060536971	0.277920514	-0.674670611	1.576311352	0.343708994	0.244237489	-0.119839977	1.06887948
CCDC40	chr17	78074776	78076079	distal	1	-0.06270131	-0.505309973	0.654059353	0.276976359	0.343708994	0.244237489	-0.119839977	1.06887948
CCDC51	chr3	48483279	484837811	distal	4	0.644425664	1.766862123	0.289962186	0.183978228	-0.745029501	-0.922628823	0.854538503	1.033812662
CCDC51	chr3	48487751	48488724	distal	4	0.051251009	0.959646852	0.713167246	0.344786925	-0.745029501	-0.922628823	0.854538503	1.033812662
CCDC57	chr17	80109831	80112500	distal	4	0.747166891	0.522347837	-1.128803833	-0.860488532	-1.354504188	-0.717822519	0.787990387	1.100708573
CCDC57	chr17	80099579	80100100	distal	4	0.350789904	0.375435262	-1.013074064	0.199864191	-1.354504188	-0.717822519	0.787990387	1.100708573
CCDC57	chr17	80074125	80074825	distal	4	-0.163525654	0.435915825	-0.703142852	-0.927292578	-1.354504188	-0.717822519	0.787990387	1.100708573
CCDC57	chr17	80163651	80164649	distal	4	-0.437360085	-1.562531961	0.346466319	1.0292615	-1.354504188	-0.717822519	0.787990387	1.100708573
CCDC57	chr17	80170304	80171535	distal	4	-0.401351369	-0.536024509	-0.055595747	-0.118342156	-1.354504188	-0.717822519	0.787990387	1.100708573
CCDC57	chr17	80175146	80175999	distal	4	1.267415709	-0.522369111	-1.169848241	-0.656390278	-1.354504188	-0.717822519	0.787990387	1.100708573
CCDC58	chr3	122101628	122103518	promoter	4	-0.460614382	0.008931092	0.303695712	-0.145992395	-0.840880259	-0.952920411	0.721183199	1.684589443
CCDC61	chr19	46512876	46513494	distal	2	-0.62300551	0.099805379	0.660559366	1.319663719	0.321544506	1.251393172	0.968996508	-1.52550176
CCDC61	chr19	46519841	46520477	distal	2	-0.103890211	0.593116398	-0.352224143	-0.776807847	0.321544506	1.251393172	0.968996508	-1.52550176
CCDC61	chr19	46498090	46499061	distal	2	-0.944484708	-0.329119692	1.179071346	-0.489734672	0.321544506	1.251393172	0.968996508	-1.52550176
CCDC61	chr19	46518086	46519490	distal	2	-0.025839475	0.036251894	0.217214842	-0.911845665	0.321544506	1.251393172	0.968996508	-1.52550176
CCDC62	chr12	123275104	123275623	distal	3	-0.613172736	-0.379492885	0.390565643	1.936672173	-0.655253993	0.23710049	1.628071859	0.953085417
CCDC62	chr12	123319321	1233207721	distal	3	0.773792866	-0.397220533	-0.606475368	0.292263273	-0.655253993	0.23710049	1.628071859	0.953085417
CCDC62	chr12	123257414	123257895	promoter	3	-0.706185345	-0.314399455	1.804147694	1.334529955	-0.655253993	0.23710049	1.628071859	0.953085417
CCDC63	chr12	111298826	111299358	distal	6	-0.517459806	0.716925254	1.433480901	0.706510942	0.61014937	0.397048959	-0.688688755	-0.736229958
CCDC63	chr12	111325701	111326191	distal	6	0.040996015	-0.462125602	0.927371386	0.505205743	0.61014937	0.397048959	-0.688688755	-0.736229958
CCDC63	chr12	111325037	111326157	distal	6	-0.536782215	0.092323364	0.987907882	1.658321485	0.61014937	0.397048959	-0.688688755	-0.736229958
CCDC63	chr12	111284338	111285153	promoter	6	0.940271432	-0.996172461	-0.811868132	-1.079689043	0.61014937	0.397048959	-0.688688755	-0.736229958
CCDC7	chr10	32734794	32735365	promoter	3	-0.843199491	-0.382814964	0.790051942	1.329526613	-0.490955176	-0.23975716	2.153186114	0.890400868
CCDC71L	chr7	106300329	106301858	promoter	4	-0.247105262	-0.150261721	0.472585814	1.073289536	-1.029830232	-1.010424743	0.474555766	0.676928528
CCDC80	chr3	112361830	112362279	distal	5	-0.590058572	-0.253313989	-0.725851605	1.432489608	-0.842644815	-0.08809379	0.734782685	-0.44080116
CCDC80	chr3	112372053	112372823	distal	5	-0.570389475	0.22774914	-0.262061035	2.100443021	-0.842644815	-0.08809379	0.734782685	-0.44080116
CCDC84	chr11	118890713	118891436	distal	4	-0.936528218	0.236869811	0.519072892	1.690864577	-0.85291252	-0.979288745	0.401351191	1.123177039
CCDC84	chr11	118885519	118887469	distal	4	-0.286737515	0.170904791	1.188577518	1.374204569	-0.85291252	-0.979288745	0.401351191	1.123177039
CCDC84	chr11	118888691	118889823	distal	4	-1.092316756	-0.725610661	1.571138723	-0.828146253	-0.85291252	-0.979288745	0.401351191	1.123177039
CCDC84	chr11	118882225	118882968	distal	4	-0.429599638	-0.256192789	2.134677893	0.296716702	-0.85291252	-0.979288745	0.401351191	1.123177039
CCDC85C	chr14	100044004	100044556	distal	2	-0.784207869	-0.211975965	2.183891905	0.528185141	0.55739552	1.282591439	-0.654889634	-1.747099336
CCDC85C	chr14	100029445	100030116	distal	2	0.440503753	0.001085328	-0.310881554	-0.77903822	0.55739552	1.282591439	-0.654889634	-1.747099336
CCDC85C	chr14	100062750	100063520	distal	2	0.143039785	-0.767683821	-0.866839265	-1.155841586	0.55739552	1.282591439	-0.654889634	-1.747099336
CCDC85C	chr14	100055371	100056057	distal	2	0.556065977	0.316425678	0.264983719	-1.50163163	0.55739552	1.282591439	-0.654889634	-1.747099336
CCDC85C	chr14	100041945	100044124	distal	2	1.245344703	-0.241402195	-0.646394159	-0.283406085	0.55739552	1.282591439	-0.654889634	-1.747099336
CCDC85C	chr14	100037975	100041713	distal	2	0.586167723	-1.03559048	0.216125225	-0.892839459	0.55739552	1.282591439	-0.654889634	-1.747099336
CCDC85C	chr14	100045201	100046939	distal	2	0.697350066	-0.650644489	-0.412289796	-0.325318147	0.55739552	1.282591439	-0.654889634	-1.747099336
CCDC85C	chr14	100069764	100072512	distal	2	-0.03801621	0.888206315	0.1328311	-0.534933528	0.55739552	1.282591439	-0.654889634	-1.747099336
CCDC87	chr11	66359929	66361267	promoter	6	-0.327902511	1.123394106	-0.90639672	1.227091438	1.06763279	1.324019406	-1.023775399	-0.32333911
CCDC88C	chr14	91859054	91859800	distal	2	0.789856388	0.784310764	-1.435894364	-0.456718386	0.932921079	1.393902754	-0.802103489	-1.154769628
CCDC88C	chr14	91883012	91885548	distal	2	0.037708791	0.163499292	-1.070754653	-0.813965359	0.932921079	1.393902754	-0.802103489	-1.154769628
CCDC88C	chr14	91769305	91770401	distal	2	-0.927014118	-0.373338685	0.983658066	-0.517852211	0.932921079	1.393902754	-0.802103489	-1.154769628
CCDC88C	chr14	91883661	91885556	distal	2	-0.56041191	0.00961899	1.406701165	-0.139163438	0.932921079	1.393902754	-0.802103489	-1.154769628
CCDC88C	chr14	91879692	91880405	distal	2	0.599569024	0.01017954	-1.542919688	-0.82876861	0.932921079	1.393902754	-0.802103489	-1.154769628
CCDC88C	chr14	91836212	91836884	distal	2	1.703821404	-0.225390859	-0.031171299	-0.340341962	0.932921079	1.393902754	-0.802103489	-1.154769628
CCDC88C	chr14	91797425	91798109	distal	2	-0.203979414	0.613363458	-0.757537444	-0.97861932	0.932921079	1.393902754	-0.802103489	-1.154769628
CCDC88C	chr14	91886945	91887908	distal	2	0.509583026	-0.586739564	-0.832863595	-0.674584749	0.932921079	1.393902754	-0.802103489	-1.154769628
CCDC88C	chr14	91752935	91753245	promoter	2	-0.190062119	0.728362431	0.220842552	0.266202604	0.932921079	1.393902754	-0.802103489	-1.154769628
CCDC92	chr12	124456194	124458249	distal	6	-0.21788423	0.145085457	-0.351486577	1.541703846	0.850077316	1.171892544	-1.182427859	0.027140284
CCDC92	chr12	124456317	124458657	distal	6	0.380841547	-0.75302174	0.268782598	-0.0301108	0.850077316	1.171892544	-1.182427859	0.027140284
CCDC94	chr19	4267517	4268019	distal	3	-1.21185428	-0.187136851	0.445911961	1.808212835	-0.76826842	-0.026856657	1.325315511	1.08869216
CCIN	chr9	36166551	36167180	promoter	4	-0.770876172	0.113902039	0.504084269	-0.117031847	-1.009944392	-0.383037414	1.045592214	1.346215786
CCIN	chr9	36174447	36175601	distal	4	-0.828971744	-0.682280208	-0.460709858	0.762663937	-1.009944392	-0.383037414	1.045592214	1.346215786
CCL19	chr9	34700967	34702590	distal	2	-0.623827971	0.963059402	0.752584756	1.15353164	0.402435485	1.577026671	0.690669511	-0.571487254
CCL22	chr16	57390177	57390794	promoter	3	1.314122391	-0.571472706	0.379200341	0.824943025	-0.647294791	-0.778474385	0.20497883	0.093643999
CCL22	chr16	57403321	574036041	distal	3	-0.632229628	-0.759544531	1.389468787	1.568544318	-0.647294791	-0.778474385	0.20497883	0.093643999
CCL26	chr7	75425064	75425556	distal	4	-0.209801568	-0.04784757	-0.730436678	-1.085245477	-1.008470286	0.208448211	0.886727957	1.236070212
CCL26	chr7	75391678	75392162	distal	4	-0.702043123	-0.494588953	0.214370127	-0.055430506	-1.008470286	0.208448211	0.886727957	1.236070212
CCL28	chr5	43393719	43394448	distal	1	0.444285629	-0.869112892	-0.008042756	1.951695349	-0.843382639	0.071389721	0.039980505	1.965154106
CCL28	chr5	43411485	43412068	distal	1	0.364020771	-0.65750115	-0.800327986	-0.804125093	-0.843382639	0.071389721	0.039980505	1.965154106
CCL28	chr5	43414016	43414742	distal	1	-0.010942682	-0.193282953	0.119340839	0.55088664	-0.843382639	0.071389721	0.039980505	1.965154106
CCL28	chr5	43377942	43378652	distal	1	-0.810121418	0.315367264	1.70467564	0.986282304	-0.843382639	0.071389721	0.039980505	1.965154106
CCL28	chr5	43396926	43397418	distal	1	-0.646258661	0.885496154	-0.018160756	0.594264113	-0.843382639	0.071389721	0.039980505	1.965154106
CCM2	chr7	45038898	45040424	distal	4	-0.08142059	-0.003817982	0.191966484	0.318018043	-0.942355651	-0.758359724	0.067116222	0.456576164
CCM2	chr7	45037672	45038786	distal	4	-0.530799458	-0.837439894	0.005940336	2.233982599	-0.942355651	-0.758359724	0.067116222	0.456576164
[truncated: 2,334,110 more chars]
