# Supplementary material for: An integrated chromatin accessibility and transcriptome landscape of human pre-implantation embryos
Source: Nat Commun. 2019 Jan 21;10:364. doi: 10.1038/s41467-018-08244-0 (PMC6341076; doi:10.1038/s41467-018-08244-0)
Supplement: Supplementary file 5 — Supplementary Data 3 [file 41467_2018_8244_MOESM5_ESM.xls]

Motif.Name	Consensus	2Cell	4Cell	8Cell	morula	ICM	TE
AMYB(HTH)/Testes-AMYB-ChIP-Seq(GSE44588)/Homer	TGGCAGTTGG	1	1.00E-15	0.01	1.00E-10	1.00E-17	1.00E-18
AP-1(bZIP)/ThioMac-PU.1-ChIP-Seq(GSE21512)/Homer	VTGACTCATC	1	1.00E-12	1.00E-56	1.00E-24	1.00E-123	1.00E-201
AP-2alpha(AP2)/Hela-AP2alpha-ChIP-Seq(GSE31477)/Homer	ATGCCCTGAGGC	1	1	1.00E-283	1.00E-281	1.00E-195	9.98012604599318e-322
AP-2gamma(AP2)/MCF7-TFAP2C-ChIP-Seq(GSE21234)/Homer	SCCTSAGGSCAW	1	1	1.00E-231	1.00E-291	1.00E-207	9.98012604599318e-322
Ap4(bHLH)/AML-Tfap4-ChIP-Seq(GSE45738)/Homer	NAHCAGCTGD	1	1.00E-05	0.1	0.01	1.00E-07	1.00E-16
AR-halfsite(NR)/LNCaP-AR-ChIP-Seq(GSE27824)/Homer	CCAGGAACAG	0.1	1	1	0.001	1.00E-07	1.00E-20
Arnt:Ahr(bHLH)/MCF7-Arnt-ChIP-Seq(Lo_et_al.)/Homer	TBGCACGCAA	1	1.00E-05	0.001	1	1	1
Ascl1(bHLH)/NeuralTubes-Ascl1-ChIP-Seq(GSE55840)/Homer	NNVVCAGCTGBN	0.1	1	1	1.00E-04	1	1.00E-05
Atf1(bZIP)/K562-ATF1-ChIP-Seq(GSE31477)/Homer	GATGACGTCA	1	1.00E-05	1	1	1	1
Atf2(bZIP)/3T3L1-Atf2-ChIP-Seq(GSE56872)/Homer	NRRTGACGTCAT	1	1.00E-15	0.1	1	0.1	0.001
Atf3(bZIP)/GBM-ATF3-ChIP-Seq(GSE33912)/Homer	DATGASTCATHN	1	1.00E-14	1.00E-58	1.00E-27	1.00E-121	1.00E-211
Atf4(bZIP)/MEF-Atf4-ChIP-Seq(GSE35681)/Homer	MTGATGCAAT	1	0.1	1	1	1.00E-22	1.00E-49
Atoh1(bHLH)/Cerebellum-Atoh1-ChIP-Seq(GSE22111)/Homer	VNRVCAGCTGGY	1	1	1	0.1	1	1.00E-05
Bach1(bZIP)/K562-Bach1-ChIP-Seq(GSE31477)/Homer	AWWNTGCTGAGTCAT	1	0.1	1.00E-09	1.00E-06	1.00E-47	1.00E-78
Bach2(bZIP)/OCILy7-Bach2-ChIP-Seq(GSE44420)/Homer	TGCTGAGTCA	1	0.01	1.00E-15	1.00E-20	1.00E-98	1.00E-170
Barx1(Homeobox)/Stomach-Barx1.3xFlag-ChIP-Seq(GSE69483)/Homer	AAACMATTAN	0.001	1.00E-07	1.00E-08	1	0.001	1
BATF(bZIP)/Th17-BATF-ChIP-Seq(GSE39756)/Homer	DATGASTCAT	1	1.00E-13	1.00E-67	1.00E-31	1.00E-132	1.00E-230
Bcl6(Zf)/Liver-Bcl6-ChIP-Seq(GSE31578)/Homer	NNNCTTTCCAGGAAA	0.1	0.1	1	0.001	1.00E-45	1.00E-57
bHLHE40(bHLH)/HepG2-BHLHE40-ChIP-Seq(GSE31477)/Homer	KCACGTGMCN	1	1.00E-10	1.00E-04	1	1	0.001
BMAL1(bHLH)/Liver-Bmal1-ChIP-Seq(GSE39860)/Homer	GNCACGTG	1	1.00E-21	1	1	0.01	1.00E-05
BMYB(HTH)/Hela-BMYB-ChIP-Seq(GSE27030)/Homer	NHAACBGYYV	0.1	1.00E-18	1.00E-05	1.00E-12	1.00E-22	1.00E-35
BORIS(Zf)/K562-CTCFL-ChIP-Seq(GSE32465)/Homer	CNNBRGCGCCCCCTGSTGGC	1.00E-05	1.00E-169	1.00E-36	9.98012604599318e-322	9.98012604599318e-322	9.98012604599318e-322
"Brn1(POU,Homeobox)/NPC-Brn1-ChIP-Seq(GSE35496)/Homer"	TATGCWAATBAV	1	1.00E-30	1.00E-28	1.00E-117	1.00E-140	1.00E-08
c-Jun-CRE(bZIP)/K562-cJun-ChIP-Seq(GSE31477)/Homer	ATGACGTCATCY	1	1.00E-09	1	1	1	0.01
c-Myc(bHLH)/LNCAP-cMyc-ChIP-Seq(Unpublished)/Homer	VCCACGTG	1	1.00E-15	0.1	0.1	0.1	1.00E-04
c-Myc(bHLH)/mES-cMyc-ChIP-Seq(GSE11431)/Homer	VVCCACGTGG	1	1.00E-05	1	1	1	0.01
CArG(MADS)/PUER-Srf-ChIP-Seq(Sullivan_et_al.)/Homer	CCATATATGGNM	0.1	1.00E-09	1	1	1.00E-06	1.00E-09
Cdx2(Homeobox)/mES-Cdx2-ChIP-Seq(GSE14586)/Homer	GYMATAAAAH	1	1	1	1	1	1.00E-66
CDX4(Homeobox)/ZebrafishEmbryos-Cdx4.Myc-ChIP-Seq(GSE48254)/Homer	NGYCATAAAWCH	1	1.00E-06	1	1	1.00E-04	1.00E-73
CEBP:AP1(bZIP)/ThioMac-CEBPb-ChIP-Seq(GSE21512)/Homer	DRTGTTGCAA	1	1.00E-04	1	1	1.00E-19	1.00E-52
CEBP(bZIP)/ThioMac-CEBPb-ChIP-Seq(GSE21512)/Homer	ATTGCGCAAC	1	1	1	1	1.00E-07	1.00E-43
Chop(bZIP)/MEF-Chop-ChIP-Seq(GSE35681)/Homer	ATTGCATCAT	1	1.00E-09	1	1	1.00E-18	1.00E-34
CHR(?)/Hela-CellCycle-Expression/Homer	SRGTTTCAAA	1	0.1	0.01	1.00E-09	0.001	1
CLOCK(bHLH)/Liver-Clock-ChIP-Seq(GSE39860)/Homer	GHCACGTG	1	1.00E-37	1.00E-05	0.001	0.001	1.00E-09
CRE(bZIP)/Promoter/Homer	CSGTGACGTCAC	0.1	1.00E-44	1.00E-04	0.1	0.1	1.00E-06
CRX(Homeobox)/Retina-Crx-ChIP-Seq(GSE20012)/Homer	GCTAATCC	0.01	1.00E-33	9.98012604599318e-322	1.00E-42	1	1
CTCF-SatelliteElement(Zf?)/CD4+-CTCF-ChIP-Seq(Barski_et_al.)/Homer	TGCAGTTCCMVNWRTGGCCA	1	1.00E-08	1	1.00E-35	1.00E-12	1.00E-29
CTCF(Zf)/CD4+-CTCF-ChIP-Seq(Barski_et_al.)/Homer	AYAGTGCCMYCTRGTGGCCA	1.00E-05	1.00E-302	1.00E-68	9.98012604599318e-322	9.98012604599318e-322	9.98012604599318e-322
DUX4(Homeobox)/Myoblasts-DUX4.V5-ChIP-Seq(GSE75791)/Homer	NWTAAYCYAATCAWN	1.00E-19	1.00E-241	1.00E-07	0.1	0.01	0.1
E-box(bHLH)/Promoter/Homer	SSGGTCACGTGA	1	1.00E-38	0.1	0.1	0.001	1.00E-22
E2F(E2F)/Hela-CellCycle-Expression/Homer	TTSGCGCGAAAA	1	1.00E-11	1	0.1	1	1
E2F3(E2F)/MEF-E2F3-ChIP-Seq(GSE71376)/Homer	BTKGGCGGGAAA	1	1.00E-09	1.00E-09	1	1	1
E2F4(E2F)/K562-E2F4-ChIP-Seq(GSE31477)/Homer	GGCGGGAAAH	1	1.00E-18	0.001	0.001	1	1
E2F6(E2F)/Hela-E2F6-ChIP-Seq(GSE31477)/Homer	GGCGGGAARN	1	0.001	1.00E-13	0.001	1	1
EBF(EBF)/proBcell-EBF-ChIP-Seq(GSE21978)/Homer	DGTCCCYRGGGA	0.1	1	1	0.1	1.00E-15	1.00E-26
EBF1(EBF)/Near-E2A-ChIP-Seq(GSE21512)/Homer	GTCCCCWGGGGA	1	1	1	1.00E-40	1.00E-42	1.00E-175
Egr1(Zf)/K562-Egr1-ChIP-Seq(GSE32465)/Homer	TGCGTGGGYG	0.1	1.00E-08	1	0.001	0.001	1.00E-04
Egr2(Zf)/Thymocytes-Egr2-ChIP-Seq(GSE34254)/Homer	NGCGTGGGCGGR	0.01	1.00E-21	1.00E-07	0.01	1	1.00E-04
EHF(ETS)/LoVo-EHF-ChIP-Seq(GSE49402)/Homer	AVCAGGAAGT	0.01	1.00E-45	1	1	1.00E-05	1.00E-31
EKLF(Zf)/Erythrocyte-Klf1-ChIP-Seq(GSE20478)/Homer	NWGGGTGTGGCY	1.00E-05	1.00E-66	1.00E-186	1.00E-108	1.00E-36	1.00E-68
ELF1(ETS)/Jurkat-ELF1-ChIP-Seq(SRA014231)/Homer	AVCCGGAAGT	0.01	1.00E-120	1.00E-09	0.1	1	1.00E-10
ELF3(ETS)/PDAC-ELF3-ChIP-Seq(GSE64557)/Homer	ANCAGGAAGT	0.01	1.00E-20	1	0.1	1.00E-06	1.00E-33
ELF5(ETS)/T47D-ELF5-ChIP-Seq(GSE30407)/Homer	ACVAGGAAGT	0.001	1.00E-39	1	0.01	0.01	1.00E-28
Elk1(ETS)/Hela-Elk1-ChIP-Seq(GSE31477)/Homer	HACTTCCGGY	0.01	1.00E-126	1.00E-09	0.001	0.1	1.00E-10
Elk4(ETS)/Hela-Elk4-ChIP-Seq(GSE31477)/Homer	NRYTTCCGGY	0.001	1.00E-127	1.00E-08	0.01	0.1	1.00E-08
Eomes(T-box)/H9-Eomes-ChIP-Seq(GSE26097)/Homer	ATTAACACCT	1	1	0.001	1.00E-05	0.1	1.00E-11
ERG(ETS)/VCaP-ERG-ChIP-Seq(GSE14097)/Homer	ACAGGAAGTG	0.001	1.00E-74	1	1	1.00E-11	1.00E-32
Esrrb(NR)/mES-Esrrb-ChIP-Seq(GSE11431)/Homer	KTGACCTTGA	1	1	1	1.00E-07	1.00E-07	1
"ETS:E-box(ETS,bHLH)/HPC7-Scl-ChIP-Seq(GSE22178)/Homer"	AGGAARCAGCTG	1	1	1	1.00E-06	0.1	1.00E-04
"ETS:RUNX(ETS,Runt)/Jurkat-RUNX1-ChIP-Seq(GSE17954)/Homer"	RCAGGATGTGGT	1	1.00E-12	0.1	1	0.1	0.1
ETS(ETS)/Promoter/Homer	AACCGGAAGT	1.00E-05	1.00E-105	1.00E-13	0.1	1	0.01
Ets1-distal(ETS)/CD4+-PolII-ChIP-Seq(Barski_et_al.)/Homer	MACAGGAAGT	0.1	1.00E-07	1	1	1.00E-06	1.00E-07
ETS1(ETS)/Jurkat-ETS1-ChIP-Seq(GSE17954)/Homer	ACAGGAAGTG	1.00E-04	1.00E-65	0.1	1	1.00E-05	1.00E-13
ETV1(ETS)/GIST48-ETV1-ChIP-Seq(GSE22441)/Homer	AACCGGAAGT	0.001	1.00E-88	0.01	1	1.00E-07	1.00E-20
Etv2(ETS)/ES-ER71-ChIP-Seq(GSE59402)/Homer(0.967)	NNAYTTCCTGHN	1.00E-04	1.00E-50	1	1	1.00E-07	1.00E-19
EWS:ERG-fusion(ETS)/CADO_ES1-EWS:ERG-ChIP-Seq(SRA014231)/Homer	ATTTCCTGTN	0.1	1.00E-13	1	1	1.00E-07	1.00E-17
EWS:FLI1-fusion(ETS)/SK_N_MC-EWS:FLI1-ChIP-Seq(SRA014231)/Homer	VACAGGAAAT	0.01	1.00E-69	1	1	0.001	1.00E-08
Fli1(ETS)/CD8-FLI-ChIP-Seq(GSE20898)/Homer	NRYTTCCGGH	1.00E-05	1.00E-125	1.00E-04	0.001	1.00E-06	1.00E-18
Fosl2(bZIP)/3T3L1-Fosl2-ChIP-Seq(GSE56872)/Homer	NATGASTCABNN	1	1.00E-04	1.00E-66	1.00E-35	1.00E-144	1.00E-270
"Fox:Ebox(Forkhead,bHLH)/Panc1-Foxa2-ChIP-Seq(GSE47459)/Homer"	NNNVCTGWGYAAACASN	1	1	1	1.00E-18	1.00E-55	1.00E-12
FOXA1(Forkhead)/LNCAP-FOXA1-ChIP-Seq(GSE27824)/Homer	WAAGTAAACA	1	1	1	1.00E-10	1.00E-54	0.01
FOXA1(Forkhead)/MCF7-FOXA1-ChIP-Seq(GSE26831)/Homer	WAAGTAAACA	1	1	1	1.00E-11	1.00E-51	0.1
Foxa2(Forkhead)/Liver-Foxa2-ChIP-Seq(GSE25694)/Homer	CYTGTTTACWYW	1	0.1	1	1.00E-24	1.00E-80	1.00E-13
Foxa3(Forkhead)/Liver-Foxa3-ChIP-Seq(GSE77670)/Homer	BSNTGTTTACWYWGN	1	1	1	1.00E-13	1.00E-57	0.01
Foxf1(Forkhead)/Lung-Foxf1-ChIP-Seq(GSE77951)/Homer	WWATRTAAACAN	1	1	1	1.00E-08	1.00E-42	1.00E-12
Foxh1(Forkhead)/hESC-FOXH1-ChIP-Seq(GSE29422)/Homer	NNTGTGGATTSS	1	1.00E-04	0.1	0.1	1.00E-07	1.00E-07
FOXK1(Forkhead)/HEK293-FOXK1-ChIP-Seq(GSE51673)/Homer	NVWTGTTTAC	1	0.1	1	1.00E-17	1.00E-48	1.00E-19
FOXK2(Forkhead)/U2OS-FOXK2-ChIP-Seq(E-MTAB-2204)/Homer	SCHTGTTTACAT	1	0.1	1	1.00E-25	1.00E-46	1.00E-21
FoxL2(Forkhead)/Ovary-FoxL2-ChIP-Seq(GSE60858)/Homer	WWTRTAAACAVG	1	1	1	1.00E-06	1.00E-35	1.00E-10
FOXM1(Forkhead)/MCF7-FOXM1-ChIP-Seq(GSE72977)/Homer	TRTTTACTTW	1	1	1	1.00E-07	1.00E-48	0.01
Foxo1(Forkhead)/RAW-Foxo1-ChIP-Seq(Fan_et_al.)/Homer	CTGTTTAC	1	0.001	1	1.00E-07	1.00E-26	1.00E-27
Foxo3(Forkhead)/U2OS-Foxo3-ChIP-Seq(E-MTAB-2701)/Homer	DGTAAACA	1	0.1	1	1.00E-22	1.00E-61	1.00E-34
FOXP1(Forkhead)/H9-FOXP1-ChIP-Seq(GSE31006)/Homer	NYYTGTTTACHN	1	0.1	1	1.00E-26	1.00E-45	1.00E-26
Fra1(bZIP)/BT549-Fra1-ChIP-Seq(GSE46166)/Homer	NNATGASTCATH	1	1.00E-05	1.00E-50	1.00E-33	1.00E-136	1.00E-258
Fra2(bZIP)/Striatum-Fra2-ChIP-Seq(GSE43429)/Homer	GGATGACTCATC	1	1.00E-04	1.00E-58	1.00E-30	1.00E-132	1.00E-251
GABPA(ETS)/Jurkat-GABPa-ChIP-Seq(GSE17954)/Homer	RACCGGAAGT	0.001	1.00E-106	0.01	1	0.01	1.00E-12
"GATA:SCL(Zf,bHLH)/Ter119-SCL-ChIP-Seq(GSE18720)/Homer"	CRGCTGBNGNSNNSAGATAA	0.01	0.1	1.00E-04	1.00E-25	1.00E-18	1.00E-74
"GATA(Zf),IR3/iTreg-Gata3-ChIP-Seq(GSE20898)/Homer"	NNNNNBAGATAWYATCTVHN	0.1	1.00E-05	1.00E-05	0.01	1.00E-43	9.98012604599318e-322
"GATA(Zf),IR4/iTreg-Gata3-ChIP-Seq(GSE20898)/Homer"	NAGATWNBNATCTNN	0.1	1	1.00E-05	1.00E-11	1.00E-34	1.00E-234
Gata1(Zf)/K562-GATA1-ChIP-Seq(GSE18829)/Homer	SAGATAAGRV	0.1	0.001	1.00E-194	9.98012604599318e-322	1.00E-282	9.98012604599318e-322
Gata2(Zf)/K562-GATA2-ChIP-Seq(GSE18829)/Homer	BBCTTATCTS	1	1.00E-04	1.00E-223	9.98012604599318e-322	1.00E-296	9.98012604599318e-322
"GATA3(Zf),DR4/iTreg-Gata3-ChIP-Seq(GSE20898)/Homer"	AGATGKDGAGATAAG	1	1.00E-15	1.00E-41	1.00E-44	1.00E-10	1.00E-115
"GATA3(Zf),DR8/iTreg-Gata3-ChIP-Seq(GSE20898)/Homer"	AGATSTNDNNDSAGATAASN	1	0.1	0.1	1.00E-12	1.00E-16	1.00E-146
GATA3(Zf)/iTreg-Gata3-ChIP-Seq(GSE20898)/Homer	AGATAASR	0.1	1.00E-11	1.00E-250	9.98012604599318e-322	1.00E-254	9.98012604599318e-322
Gata4(Zf)/Heart-Gata4-ChIP-Seq(GSE35151)/Homer	NBWGATAAGR	0.1	1.00E-43	1.00E-275	9.98012604599318e-322	9.98012604599318e-322	9.98012604599318e-322
Gata6(Zf)/HUG1N-GATA6-ChIP-Seq(GSE51936)/Homer	YCTTATCTBN	1	1.00E-04	1.00E-217	9.98012604599318e-322	9.999987484956e-319	9.98012604599318e-322
GFX(?)/Promoter/Homer	ATTCTCGCGAGA	0.001	1.00E-92	0.1	1	1	1
"GFY-Staf(?,Zf)/Promoter/Homer"	RACTACAATTCCCAGAAKGC	0.1	1.00E-67	1.00E-09	1.00E-08	0.1	1
GFY(?)/Promoter/Homer	ACTACAATTCCC	1	1.00E-45	1.00E-07	1.00E-10	1	0.1
GLI3(Zf)/Limb-GLI3-ChIP-Chip(GSE11077)/Homer	CGTGGGTGGTCC	1	0.1	1.00E-07	1.00E-04	1	1
"GRE(NR),IR3/A549-GR-ChIP-Seq(GSE32465)/Homer"	NRGVACABNVTGTYCY	1	0.1	1	1	1.00E-04	1.00E-05
"GRE(NR),IR3/RAW264.7-GRE-ChIP-Seq(Unpublished)/Homer"	VAGRACAKWCTGTYC	1	1	1	1	0.01	1.00E-05
GRHL2(CP2)/HBE-GRHL2-ChIP-Seq(GSE46194)/Homer	AAACYKGTTWDACMRGTTTB	0.1	1.00E-16	1	1	1.00E-152	9.98012604599318e-322
GSC(Homeobox)/FrogEmbryos-GSC-ChIP-Seq(DRA000576)/Homer	RGGATTAR	0.001	1.00E-34	9.98012604599318e-322	1.00E-22	1	1
Hand2(bHLH)/Mesoderm-Hand2-ChIP-Seq(GSE61475)/Homer	TGACANARRCCAGRC	1	1	1	0.1	1.00E-05	1.00E-18
HIF-1a(bHLH)/MCF7-HIF1a-ChIP-Seq(GSE28352)/Homer	TACGTGCV	0.1	0.01	1	1	1	1.00E-05
HIF-1b(HLH)/T47D-HIF1b-ChIP-Seq(GSE59937)/Homer	RTACGTGC	1	1.00E-04	1	0.1	1	1.00E-05
HIF2a(bHLH)/785_O-HIF2a-ChIP-Seq(GSE34871)/Homer	GCACGTACCC	1	0.001	1	1	1	1.00E-08
HLF(bZIP)/HSC-HLF.Flag-ChIP-Seq(GSE69817)/Homer	RTTATGYAAB	0.1	1.00E-09	0.1	0.01	1.00E-29	1.00E-55
Hnf1(Homeobox)/Liver-Foxa2-Chip-Seq(GSE25694)/Homer	GGTTAAWCATTAA	1	1	1	1	1.00E-07	1
HNF1b(Homeobox)/PDAC-HNF1B-ChIP-Seq(GSE64557)/Homer	GTTAATNATTAA	1	1	1	1	1.00E-09	1
"HNF4a(NR),DR1/HepG2-HNF4a-ChIP-Seq(GSE25021)/Homer"	CARRGKBCAAAGTYCA	1	1	1	1.00E-24	1.00E-29	1.00E-16
HOXA9(Homeobox)/HSC-Hoxa9-ChIP-Seq(GSE33509)/Homer	GGCCATAAATCA	1	0.1	1	1	0.001	1.00E-15
HOXB13(Homeobox)/ProstateTumor-HOXB13-ChIP-Seq(GSE56288)/Homer	TTTTATKRGG	1	1.00E-08	1	1	1.00E-06	1.00E-61
Hoxb4(Homeobox)/ES-Hoxb4-ChIP-Seq(GSE34014)/Homer	TGATTRATGGCY	1	0.1	1	0.01	1.00E-04	1.00E-06
Hoxc9(Homeobox)/Ainv15-Hoxc9-ChIP-Seq(GSE21812)/Homer	GGCCATAAATCA	1	1	1	1	0.001	1.00E-08
IRF8(IRF)/BMDM-IRF8-ChIP-Seq(GSE77884)/Homer	GRAASTGAAAST	1	1.00E-06	1	1	1	1
Isl1(Homeobox)/Neuron-Isl1-ChIP-Seq(GSE31456)/Homer	CTAATKGV	0.001	1.00E-16	1	0.001	1.00E-40	1.00E-27
Jun-AP1(bZIP)/K562-cJun-ChIP-Seq(GSE31477)/Homer	GATGASTCATCN	1	0.001	1.00E-69	1.00E-31	1.00E-136	1.00E-285
JunB(bZIP)/DendriticCells-Junb-ChIP-Seq(GSE36099)/Homer	RATGASTCAT	1	1.00E-19	1.00E-71	1.00E-30	1.00E-138	1.00E-227
JunD(bZIP)/K562-JunD-ChIP-Seq/Homer	ATGACGTCATCN	1	1.00E-26	0.1	1.00E-06	1.00E-04	1.00E-06
KLF10(Zf)/HEK293-KLF10.GFP-ChIP-Seq(GSE58341)/Homer	GGGGGTGTGTCC	1.00E-05	1.00E-96	1.00E-79	1.00E-55	1.00E-16	1.00E-34
KLF14(Zf)/HEK293-KLF14.GFP-ChIP-Seq(GSE58341)/Homer	RGKGGGCGKGGC	1.00E-12	1.00E-161	1.00E-153	1.00E-62	1.00E-24	1.00E-20
KLF3(Zf)/MEF-Klf3-ChIP-Seq(GSE44748)/Homer	NRGCCCCRCCCHBNN	1.00E-14	1.00E-289	1.00E-202	1.00E-119	1.00E-23	1.00E-59
Klf4(Zf)/mES-Klf4-ChIP-Seq(GSE11431)/Homer	GCCACACCCA	1.00E-09	1.00E-158	1.00E-258	1.00E-151	1.00E-20	1.00E-50
KLF5(Zf)/LoVo-KLF5-ChIP-Seq(GSE49402)/Homer	DGGGYGKGGC	1.00E-17	1.00E-256	9.98012604599318e-322	1.00E-208	1.00E-55	1.00E-92
KLF6(Zf)/PDAC-KLF6-ChIP-Seq(GSE64557)/Homer	MKGGGYGTGGCC	1.00E-20	1.00E-223	1.00E-280	1.00E-200	1.00E-68	1.00E-120
Klf9(Zf)/GBM-Klf9-ChIP-Seq(GSE62211)/Homer	GCCACRCCCACY	1.00E-10	1.00E-242	1.00E-86	1.00E-54	1.00E-20	1.00E-46
Lhx1(Homeobox)/EmbryoCarcinoma-Lhx1-ChIP-Seq(GSE70957)/Homer	NNYTAATTAR	1.00E-07	1.00E-40	0.001	1	1.00E-33	1.00E-10
Lhx2(Homeobox)/HFSC-Lhx2-ChIP-Seq(GSE48068)/Homer	TAATTAGN	1.00E-04	1.00E-08	1	1	1.00E-52	1.00E-27
Lhx3(Homeobox)/Neuron-Lhx3-ChIP-Seq(GSE31456)/Homer	ADBTAATTAR	1.00E-19	1.00E-164	1.00E-15	1.00E-04	1.00E-59	1.00E-41
MafA(bZIP)/Islet-MafA-ChIP-Seq(GSE30298)/Homer	TGCTGACTCA	1	0.1	1	0.01	1.00E-24	1.00E-43
MafB(bZIP)/BMM-Mafb-ChIP-Seq(GSE75722)/Homer	WNTGCTGASTCAGCANWTTY	1	1	0.001	0.1	1.00E-09	1.00E-14
MafK(bZIP)/C2C12-MafK-ChIP-Seq(GSE36030)/Homer	GCTGASTCAGCA	1	1	1.00E-04	0.1	1.00E-32	1.00E-52
Max(bHLH)/K562-Max-ChIP-Seq(GSE31477)/Homer	RCCACGTGGYYN	1	1.00E-09	1	0.1	0.1	1.00E-06
Maz(Zf)/HepG2-Maz-ChIP-Seq(GSE31477)/Homer	GGGGGGGG	1.00E-11	1.00E-88	1.00E-30	1.00E-31	1.00E-40	1.00E-42
MITF(bHLH)/MastCells-MITF-ChIP-Seq(GSE48085)/Homer	RTCATGTGAC	1	1.00E-59	1.00E-09	1.00E-08	1.00E-12	1.00E-35
MYB(HTH)/ERMYB-Myb-ChIPSeq(GSE22095)/Homer	GGCVGTTR	1	1.00E-23	1.00E-05	1.00E-18	1.00E-24	1.00E-30
Myf5(bHLH)/GM-Myf5-ChIP-Seq(GSE24852)/Homer	BAACAGCTGT	1	0.1	1	0.01	0.01	1.00E-07
MyoD(bHLH)/Myotube-MyoD-ChIP-Seq(GSE21614)/Homer	RRCAGCTGYTSY	1	0.1	1	0.001	0.1	1.00E-05
MyoG(bHLH)/C2C12-MyoG-ChIP-Seq(GSE36024)/Homer	AACAGCTG	1	0.01	1	0.1	1.00E-04	1.00E-10
n-Myc(bHLH)/mES-nMyc-ChIP-Seq(GSE11431)/Homer	VRCCACGTGG	1	1.00E-16	1	0.01	0.1	1.00E-08
Nanog(Homeobox)/mES-Nanog-ChIP-Seq(GSE11724)/Homer	RGCCATTAAC	0.01	1.00E-56	0.1	1.00E-04	1.00E-44	1.00E-46
NeuroD1(bHLH)/Islet-NeuroD1-ChIP-Seq(GSE30298)/Homer	GCCATCTGTT	1	1	1	1.00E-04	0.01	1.00E-17
NF-E2(bZIP)/K562-NFE2-ChIP-Seq(GSE31477)/Homer	GATGACTCAGCA	1	1	1.00E-11	1.00E-12	1.00E-58	1.00E-99
"NF1:FOXA1(CTF,Forkhead)/LNCAP-FOXA1-ChIP-Seq(GSE27824)/Homer"	WNTGTTTRYTTTGGCA	1	1	1	1	1.00E-06	1
NF1(CTF)/LNCAP-NF1-ChIP-Seq(Unpublished)/Homer	CYTGGCABNSTGCCAR	1	0.001	1	1	0.01	1.00E-07
NFAT(RHD)/Jurkat-NFATC1-ChIP-Seq(Jolma_et_al.)/Homer	ATTTTCCATT	1	1	1	1	1.00E-07	1.00E-04
NFkB-p65-Rel(RHD)/ThioMac-LPS-Expression(GSE23622)/Homer	GGAAATTCCC	1	1	1	1.00E-07	0.01	1.00E-17
NFkB-p65(RHD)/GM12787-p65-ChIP-Seq(GSE19485)/Homer	WGGGGATTTCCC	1	1	1	0.01	1.00E-04	1.00E-08
NFY(CCAAT)/Promoter/Homer	RGCCAATSRG	1.00E-09	9.98012604599318e-322	1.00E-64	1.00E-15	1.00E-13	1.00E-37
Nkx3.1(Homeobox)/LNCaP-Nkx3.1-ChIP-Seq(GSE28264)/Homer	AAGCACTTAA	1	1	1.00E-05	1	1	1
Nkx6.1(Homeobox)/Islet-Nkx6.1-ChIP-Seq(GSE40975)/Homer	GKTAATGR	1.00E-06	1.00E-32	1	0.01	1.00E-56	1.00E-40
NPAS(bHLH)/Liver-NPAS-ChIP-Seq(GSE39860)/Homer	NVCACGTG	1	1.00E-18	1	1	1	0.1
NRF(NRF)/Promoter/Homer	STGCGCATGCGC	0.001	1.00E-64	1.00E-16	0.1	1	0.1
NRF1(NRF)/MCF7-NRF1-ChIP-Seq(Unpublished)/Homer	CTGCGCATGCGC	1.00E-04	1.00E-68	1.00E-10	1.00E-04	1	1
Nrf2(bZIP)/Lymphoblast-Nrf2-ChIP-Seq(GSE37589)/Homer	HTGCTGAGTCAT	1	1	1.00E-09	1.00E-09	1.00E-55	1.00E-75
Nur77(NR)/K562-NR4A1-ChIP-Seq(GSE31363)/Homer	TGACCTTTNCNT	1	1	1	1.00E-10	1.00E-20	1.00E-10
"Oct2(POU,Homeobox)/Bcell-Oct2-ChIP-Seq(GSE21512)/Homer"	ATATGCAAAT	1	1.00E-15	1.00E-08	1.00E-37	1.00E-64	0.1
"OCT4-SOX2-TCF-NANOG(POU,Homeobox,HMG)/mES-Oct4-ChIP-Seq(GSE11431)/Homer"	ATTTGCATAACAATG	0.1	1.00E-08	1.00E-15	1.00E-165	1.00E-215	1
"Oct4:Sox17(POU,Homeobox,HMG)/F9-Sox17-ChIP-Seq(GSE44553)/Homer"	CCATTGTATGCAAAT	1	1	0.1	1.00E-11	1.00E-22	0.1
"Oct4(POU,Homeobox)/mES-Oct4-ChIP-Seq(GSE11431)/Homer"	ATTTGCATAW	1	1.00E-21	1.00E-21	1.00E-140	1.00E-116	0.1
"Oct6(POU,Homeobox)/NPC-Pou3f1-ChIP-Seq(GSE35496)/Homer"	WATGCAAATGAG	0.1	1.00E-23	1.00E-19	1.00E-94	1.00E-110	1.00E-09
Olig2(bHLH)/Neuron-Olig2-ChIP-Seq(GSE30882)/Homer	RCCATMTGTT	1	1	1	1	1.00E-04	1.00E-05
Otx2(Homeobox)/EpiLC-Otx2-ChIP-Seq(GSE56098)/Homer	NYTAATCCYB	1.00E-20	1.00E-211	9.98012604599318e-322	1.00E-179	1	1
p53(p53)/mES-cMyc-ChIP-Seq(GSE11431)/Homer	ACATGCCCGGGCAT	0.1	1.00E-05	0.1	0.001	1	1.00E-05
p53(p53)/Saos-p53-ChIP-Seq(GSE15780)/Homer	RRCATGYCYRGRCATGYYYN	1	1.00E-09	0.1	0.01	0.001	1.00E-73
p53(p53)/Saos-p53-ChIP-Seq/Homer	RRCATGYCYRGRCATGYYYN	1	1.00E-09	0.1	0.01	0.001	1.00E-73
p63(p53)/Keratinocyte-p63-ChIP-Seq(GSE17611)/Homer	NNDRCATGYCYNRRCATGYH	1	0.1	1	1	1.00E-04	1.00E-54
p73(p53)/Trachea-p73-ChIP-Seq(PRJNA310161)/Homer	NRRRCAWGTCCDGRCATGYY	1	1.00E-14	1	1.00E-05	0.01	1.00E-99
"Pax7(Paired,Homeobox),long/Myoblast-Pax7-ChIP-Seq(GSE25064)/Homer"	TAATCHGATTAC	1.00E-12	1.00E-26	1.00E-32	0.01	0.1	1
Pdx1(Homeobox)/Islet-Pdx1-ChIP-Seq(SRA008281)/Homer	YCATYAATCA	1	1	1	1	1.00E-08	1.00E-10
PGR(NR)/EndoStromal-PGR-ChIP-Seq(GSE69539)/Homer	AAGAACATWHTGTTC	1	1	1	1	1.00E-05	1.00E-07
Phox2a(Homeobox)/Neuron-Phox2a-ChIP-Seq(GSE31456)/Homer	YTAATYNRATTA	1.00E-22	1.00E-154	1.00E-42	1	0.1	0.1
"Pitx1:Ebox(Homeobox,bHLH)/Hindlimb-Pitx1-ChIP-Seq(GSE41591)/Homer"	YTAATTRAWWCCAGATGT	1	0.1	1	0.1	1.00E-05	1.00E-05
Pitx1(Homeobox)/Chicken-Pitx1-ChIP-Seq(GSE38910)/Homer	TAATCCCN	0.1	1.00E-14	1.00E-164	1.00E-32	1	1
Pknox1(Homeobox)/ES-Prep1-ChIP-Seq(GSE63282)/Homer	SCTGTCAVTCAV	1	1.00E-05	1	0.01	1	1
"PPARE(NR),DR1/3T3L1-Pparg-ChIP-Seq(GSE13511)/Homer"	TGACCTTTGCCCCA	0.1	0.01	1	0.001	1.00E-26	1.00E-20
PR(NR)/T47D-PR-ChIP-Seq(GSE31130)/Homer	VAGRACAKNCTGTBC	0.1	0.1	1	1	1.00E-16	1.00E-27
PRDM14(Zf)/H1-PRDM14-ChIP-Seq(GSE22767)/Homer	RGGTCTCTAACY	0.1	0.1	0.01	0.1	1.00E-08	1.00E-06
PRDM9(Zf)/Testis-DMC1-ChIP-Seq(GSE35498)/Homer	ADGGYAGYAGCATCT	0.1	1	1	0.1	1	1.00E-06
Prop1(Homeobox)/GHFT1-PROP1.biotin-ChIP-Seq(GSE77302)/Homer	NTAATBNAATTA	1.00E-23	1.00E-116	1.00E-42	1	1	1
PU.1-IRF(ETS:IRF)/Bcell-PU.1-ChIP-Seq(GSE21512)/Homer	MGGAAGTGAAAC	1	1.00E-07	0.1	1	1	1
PU.1(ETS)/ThioMac-PU.1-ChIP-Seq(GSE21512)/Homer	AGAGGAAGTG	0.1	1.00E-07	1	1	1.00E-05	1.00E-07
Rbpj1(?)/Panc1-Rbpj1-ChIP-Seq(GSE47459)/Homer	HTTTCCCASG	1	1.00E-13	1	1.00E-09	1.00E-09	1.00E-19
REST-NRSF(Zf)/Jurkat-NRSF-ChIP-Seq/Homer	GGMGCTGTCCATGGTGCTGA	0.1	1.00E-06	1	1.00E-23	1	0.001
RFX(HTH)/K562-RFX3-ChIP-Seq(SRA012198)/Homer	CGGTTGCCATGGCAAC	0.1	1.00E-18	0.1	1.00E-09	1.00E-04	1
Rfx1(HTH)/NPC-H3K4me1-ChIP-Seq(GSE16256)/Homer	KGTTGCCATGGCAA	0.1	1.00E-09	0.01	1.00E-05	0.001	1.00E-04
Rfx2(HTH)/LoVo-RFX2-ChIP-Seq(GSE49402)/Homer	GTTGCCATGGCAACM	0.1	1.00E-16	1	1.00E-08	0.01	1
Rfx5(HTH)/GM12878-Rfx5-ChIP-Seq(GSE31477)/Homer	SCCTAGCAACAG	1	1.00E-07	1	0.1	0.1	0.001
Rfx6(HTH)/Min6b1-Rfx6.HA-ChIP-Seq(GSE62844)/Homer	TGTTKCCTAGCAACM	1	0.01	1	1.00E-08	1.00E-11	1.00E-14
Ronin(THAP)/ES-Thap11-ChIP-Seq(GSE51522)/Homer	RACTACAACTCCCAGVAKGC	0.1	1.00E-65	1.00E-20	1.00E-16	1	1
RORgt(NR)/EL4-RORgt.Flag-ChIP-Seq(GSE56019)/Homer	AAYTAGGTCA	1	1	1	1	0.001	1.00E-06
RUNX-AML(Runt)/CD4+-PolII-ChIP-Seq(Barski_et_al.)/Homer	GCTGTGGTTW	0.1	1	1	1	1.00E-24	1.00E-31
RUNX(Runt)/HPC7-Runx1-ChIP-Seq(GSE22178)/Homer	SAAACCACAG	1	0.001	1	0.1	1.00E-44	1.00E-76
RUNX1(Runt)/Jurkat-RUNX1-ChIP-Seq(GSE29180)/Homer	AAACCACARM	1	1.00E-05	1	0.001	1.00E-37	1.00E-53
RUNX2(Runt)/PCa-RUNX2-ChIP-Seq(GSE33889)/Homer	NWAACCACADNN	0.1	0.1	1	1	1.00E-25	1.00E-46
"RXR(NR),DR1/3T3L1-RXR-ChIP-Seq(GSE13511)/Homer"	TAGGGCAAAGGTCA	0.1	0.001	1	1.00E-06	1.00E-28	1.00E-30
SCL(bHLH)/HPC7-Scl-ChIP-Seq(GSE13511)/Homer	AVCAGCTG	0.01	1.00E-12	1	1.00E-08	1.00E-63	1.00E-89
Six1(Homeobox)/Myoblast-Six1-ChIP-Chip(GSE20150)/Homer	GKVTCADRTTWC	0.1	0.01	1	1	1.00E-07	1.00E-35
Six2(Homeobox)/NephronProgenitor-Six2-ChIP-Seq(GSE39837)/Homer	GWAAYHTGAKMC	0.1	1.00E-04	1	1	1.00E-14	1.00E-52
Smad2(MAD)/ES-SMAD2-ChIP-Seq(GSE29422)/Homer	CTGTCTGG	1	0.01	1	1	1.00E-06	1.00E-18
Smad3(MAD)/NPC-Smad3-ChIP-Seq(GSE36673)/Homer	TWGTCTGV	0.1	1.00E-15	1.00E-06	0.001	1.00E-27	1.00E-35
Smad4(MAD)/ESC-SMAD4-ChIP-Seq(GSE29422)/Homer	VBSYGTCTGG	1	0.001	1	1	1.00E-07	1.00E-22
Sox10(HMG)/SciaticNerve-Sox3-ChIP-Seq(GSE35132)/Homer	CCWTTGTYYB	0.1	1.00E-04	1.00E-11	1.00E-81	1.00E-72	1.00E-09
Sox15(HMG)/CPA-Sox15-ChIP-Seq(GSE62909)/Homer	RAACAATGGN	0.1	1	1.00E-17	1.00E-60	1.00E-19	1
Sox17(HMG)/Endoderm-Sox17-ChIP-Seq(GSE61475)/Homer	CCATTGTTYB	0.1	0.1	1.00E-21	1.00E-85	1.00E-47	0.01
Sox2(HMG)/mES-Sox2-ChIP-Seq(GSE11431)/Homer	BCCATTGTTC	0.1	1	1.00E-21	1.00E-95	1.00E-72	1.00E-06
Sox3(HMG)/NPC-Sox3-ChIP-Seq(GSE33059)/Homer	CCWTTGTY	0.1	0.01	1.00E-24	1.00E-113	1.00E-100	1.00E-11
Sox4(HMG)/proB-Sox4-ChIP-Seq(GSE50066)/Homer	YCTTTGTTCC	0.1	0.1	1.00E-10	1.00E-58	1.00E-57	1.00E-05
Sox6(HMG)/Myotubes-Sox6-ChIP-Seq(GSE32627)/Homer	CCATTGTTNY	0.1	0.01	1.00E-13	1.00E-80	1.00E-56	1.00E-06
Sox9(HMG)/Limb-SOX9-ChIP-Seq(GSE73225)/Homer	AGGVNCCTTTGT	0.001	1.00E-06	1	1.00E-19	1.00E-42	1.00E-11
Sp1(Zf)/Promoter/Homer	GGCCCCGCCCCC	1.00E-09	9.99999998481684e-316	1.00E-38	1.00E-15	1.00E-05	1.00E-27
Sp5(Zf)/mES-Sp5.Flag-ChIP-Seq(GSE72989)/Homer	RGKGGGCGGAGC	1.00E-14	9.99999999999997e-311	1.00E-72	1.00E-50	1.00E-48	1.00E-63
SPDEF(ETS)/VCaP-SPDEF-ChIP-Seq(SRA014231)/Homer	ASWTCCTGBT	0.1	1.00E-40	1	1.00E-07	1.00E-13	1.00E-40
SpiB(ETS)/OCILY3-SPIB-ChIP-Seq(GSE56857)/Homer	AAAGRGGAAGTG	1	1.00E-06	1	1	1	1
STAT1(Stat)/HelaS3-STAT1-ChIP-Seq(GSE12782)/Homer	NATTTCCNGGAAAT	1	1.00E-04	1	0.01	1.00E-24	1.00E-25
Stat3(Stat)/mES-Stat3-ChIP-Seq(GSE11431)/Homer	CTTCCGGGAA	0.1	1.00E-11	1	1.00E-05	1.00E-29	1.00E-25
Stat3+il21(Stat)/CD4-Stat3-ChIP-Seq(GSE19198)/Homer	SVYTTCCNGGAARB	1	1.00E-05	1	0.01	1.00E-20	1.00E-17
STAT4(Stat)/CD4-Stat4-ChIP-Seq(GSE22104)/Homer	NYTTCCWGGAAR	0.1	0.01	1	1	1.00E-20	1.00E-23
STAT5(Stat)/mCD4+-Stat5-ChIP-Seq(GSE12346)/Homer	RTTTCTNAGAAA	1	0.001	1	1	1.00E-22	1.00E-18
STAT6(Stat)/CD4-Stat6-ChIP-Seq(GSE22104)/Homer	ABTTCYYRRGAA	1	1	1	0.1	1.00E-07	1.00E-10
STAT6(Stat)/Macrophage-Stat6-ChIP-Seq(GSE38377)/Homer	TTCCKNAGAA	1	1	1	0.1	1.00E-10	1.00E-10
TATA-Box(TBP)/Promoter/Homer	CCTTTTAWAGSC	0.01	1.00E-39	1.00E-07	1	1.00E-04	0.1
Tbx20(T-box)/Heart-Tbx20-ChIP-Seq(GSE29636)/Homer	GGTGYTGACAGS	0.1	1.00E-04	1	1	1.00E-06	0.01
Tbx5(T-box)/HL1-Tbx5.biotin-ChIP-Seq(GSE21529)/Homer	AGGTGTCA	1	1	1.00E-05	1	1	1
Tcf12(bHLH)/GM12878-Tcf12-ChIP-Seq(GSE32465)/Homer	VCAGCTGYTG	1	0.1	1	1.00E-11	0.01	1.00E-18
Tcf21(bHLH)/ArterySmoothMuscle-Tcf21-ChIP-Seq(GSE61369)/Homer	NAACAGCTGG	1	0.1	1	0.1	0.01	1.00E-05
Tcf3(HMG)/mES-Tcf3-ChIP-Seq(GSE11724)/Homer	ASWTCAAAGG	1	1	1	1.00E-07	1.00E-57	1.00E-35
Tcf4(HMG)/Hct116-Tcf4-ChIP-Seq(SRA012054)/Homer	ASATCAAAGGVA	1	0.001	1	1.00E-04	1.00E-62	1.00E-32
Tcfcp2l1(CP2)/mES-Tcfcp2l1-ChIP-Seq(GSE11431)/Homer	NRAACCRGTTYRAACCRGYT	1	1.00E-04	1	0.1	1.00E-07	1.00E-35
TCFL2(HMG)/K562-TCF7L2-ChIP-Seq(GSE29196)/Homer	ACWTCAAAGG	1	0.1	1	0.1	1.00E-23	1.00E-10
TEAD(TEA)/Fibroblast-PU.1-ChIP-Seq(Unpublished)/Homer	YCWGGAATGY	1	1	0.01	1.00E-214	1.00E-203	9.98012604599318e-322
TEAD2(TEA)/Py2T-Tead2-ChIP-Seq(GSE55709)/Homer	CCWGGAATGY	0.1	1	0.1	1.00E-168	1.00E-172	9.98012604599318e-322
TEAD4(TEA)/Tropoblast-Tead4-ChIP-Seq(GSE37350)/Homer	CCWGGAATGY	1	0.1	0.01	1.00E-210	1.00E-197	9.98012604599318e-322
TFE3(bHLH)/MEF-TFE3-ChIP-Seq(GSE75757)/Homer	GTCACGTGACYV	0.1	1.00E-47	1.00E-09	1.00E-04	1.00E-06	1.00E-33
Tgif1(Homeobox)/mES-Tgif1-ChIP-Seq(GSE55404)/Homer	YTGWCADY	1	1	1	0.1	1.00E-12	1.00E-09
Tgif2(Homeobox)/mES-Tgif2-ChIP-Seq(GSE55404)/Homer	TGTCANYT	1	1	1	1.00E-04	0.001	1.00E-08
THRb(NR)/Liver-NR1A2-ChIP-Seq(GSE52613)/Homer	TRAGGTCA	0.1	1	1	1	1.00E-06	1.00E-22
"TR4(NR),DR1/Hela-TR4-ChIP-Seq(GSE24685)/Homer"	GAGGTCAAAGGTCA	1	0.1	0.01	1	1.00E-31	1.00E-11
Unknown-ESC-element(?)/mES-Nanog-ChIP-Seq(GSE11724)/Homer	CACAGCAGGGGG	0.1	1.00E-08	1	1.00E-12	1.00E-31	1.00E-44
Unknown(Homeobox)/Limb-p300-ChIP-Seq/Homer	SSCMATWAAA	1	1.00E-04	1	1	1.00E-08	1.00E-20
USF1(bHLH)/GM12878-Usf1-ChIP-Seq(GSE32465)/Homer	SGTCACGTGR	0.1	1.00E-53	1.00E-06	1.00E-04	1.00E-07	1.00E-18
Usf2(bHLH)/C2C12-Usf2-ChIP-Seq(GSE36030)/Homer	GTCACGTGGT	1	1.00E-30	0.01	1	1	0.01
X-box(HTH)/NPC-H3K4me1-ChIP-Seq(GSE16256)/Homer	GGTTGCCATGGCAA	1	1.00E-12	1	1.00E-05	1.00E-07	0.01
YY1(Zf)/Promoter/Homer	CAAGATGGCGGC	1	1.00E-27	1.00E-20	1	1	1
ZBTB33(Zf)/GM12878-ZBTB33-ChIP-Seq(GSE32465)/Homer	GGVTCTCGCGAGAAC	0.01	1.00E-93	1	1	1	1
Zfp281(Zf)/ES-Zfp281-ChIP-Seq(GSE81042)/Homer	CCCCTCCCCCAC	0.01	1.00E-12	1	1.00E-05	1.00E-16	1.00E-12
Zfp809(Zf)/ES-Zfp809-ChIP-Seq(GSE70799)/Homer	GGGGCTYGKCTGGGA	0.1	0.001	1	1.00E-07	1	0.001
ZFX(Zf)/mES-Zfx-ChIP-Seq(GSE11431)/Homer	AGGCCTRG	0.001	1.00E-16	0.1	1.00E-14	1.00E-30	1.00E-62
Zic(Zf)/Cerebellum-ZIC1.2-ChIP-Seq(GSE60731)/Homer	CCTGCTGAGH	1	1.00E-05	1	0.1	1.00E-21	1.00E-29
Zic3(Zf)/mES-Zic3-ChIP-Seq(GSE37889)/Homer	GGCCYCCTGCTGDGH	1	1	1	1.00E-15	1.00E-39	1.00E-57
ZNF143|STAF(Zf)/CUTLL-ZNF143-ChIP-Seq(GSE29600)/Homer	ATTTCCCAGVAKSCY	1	1.00E-47	1.00E-20	1.00E-04	1	1
ZNF189(Zf)/HEK293-ZNF189.GFP-ChIP-Seq(GSE58341)/Homer	TGGAACAGMA	1	1.00E-05	0.1	0.01	1.00E-04	1.00E-09
Znf263(Zf)/K562-Znf263-ChIP-Seq(GSE31477)/Homer	CVGTSCTCCC	0.1	0.01	1	0.1	1.00E-06	1.00E-10
ZNF415(Zf)/HEK293-ZNF415.GFP-ChIP-Seq(GSE58341)/Homer	GRTGMTRGAGCC	0.1	0.1	1	0.01	1.00E-19	1.00E-13
ZNF467(Zf)/HEK293-ZNF467.GFP-ChIP-Seq(GSE58341)/Homer	TGGGGAAGGGCM	1	1.00E-19	1.00E-11	1.00E-06	1.00E-21	1.00E-22
ZNF711(Zf)/SHSY5Y-ZNF711-ChIP-Seq(GSE20673)/Homer	AGGCCTAG	0.1	1.00E-10	1	1.00E-07	1.00E-12	1.00E-22
