# Supplementary material for: An integrated chromatin accessibility and transcriptome landscape of human pre-implantation embryos
Source: Nat Commun. 2019 Jan 21;10:364. doi: 10.1038/s41467-018-08244-0 (PMC6341076; doi:10.1038/s41467-018-08244-0)
Supplement: Supplementary file 6 — Supplementary Data 4 [file 41467_2018_8244_MOESM6_ESM.xls]

Retrotransposons	accessibility_oocyte	accessibility_zygote	accessibility_2-cell	accessibility_4-cell	accessibility_8-cell	accessibility_morula	accessibility_ICM	accessibility_TE	expression_oocyte	expression_zygote	expression_2-cell	expression_4-cell	expression_8-cell	expression_morula	expression_ICM	expression_TE
5S	0.064243580622374	0.0900675687839627	0.0805777320161696	0.0886730165539383	0.0795439668724394	0.0889782198941516	0.0820367895702164	0.105348029364185	0.0471665398321133	0.0547698424477403	0.0444432250903957	0.0419467945740936	0.077134785218959	0.0655743572649964	0.0664806555604975	0.0763398970072234
7SK	0.0523498642033652	0.0624960547167906	0.064632189448095	0.0585784411738735	0.0443750760607125	0.0584680823283933	0.0620168583329779	0.0715468249600215	0.0763006743711964	0.0687384853039036	0.0800420247801733	0.071919893051153	0.143183802865631	0.0888433587304728	0.0809528402595013	0.0980582243346184
7SLRNA	0.0662240724167312	0.0855034884650546	0.0827872520621967	0.064595704065195	0.0651033550807879	0.0790333741592159	0.0776902702737867	0.0788586301169911	0.0579490068580852	0.0531826319576888	0.0485763134004377	0.0548004876295096	0.0981282272938901	0.0704681333149045	0.0862145695794861	0.110234179039263
A-rich	0.0129397738342248	0.0106739719836385	0.0119196108218584	0.0140097174178328	0.0190458972218926	0.0143086478097335	0.0126914896207918	0.0105678694915023	0.0891489836810699	0.0857602215145434	0.0761537442148411	0.0589397357703872	0.0647237274591555	0.082235355273523	0.12864015949397	0.123267519145709
ACRO1	0.0511559031424595	0.0661836857241543	0.0514319813276299	0.0788989100002963	0.134931033617438	0.225945317949458	0.0876095216388785	0.147682816878306	0.00762594278398461	0.0649455630966276	0.303477114170307	1.35282327428007	0.267297791264657	0.298074620461639	0.213237800706821	0.292584199004856
ALINE	0.0493889612130114	0.0359519352149116	0.0370043961690407	0.0341571936866706	0.0282115654755061	0.0274926155755708	0.0325683218039543	0.0315124225025026	0.0086207644618927	0.00829696128498686	0.00987136951979136	0.0320421965188403	0.0275301405971602	0.0570983519096462	0.00687022038216604	0.0408178417408694
AluJb	0.0469826888343656	0.0512991622834191	0.053070143572308	0.0534892316544974	0.0630605244960214	0.0640529468681066	0.0550862632710499	0.0527762364930505	0.0412068222590064	0.0373288338652568	0.0390394672608092	0.0370147037203897	0.0479298860380322	0.0553607001132394	0.0755437880180389	0.0703201086680269
AluJo	0.0495537053396657	0.0543559587953093	0.0563364471731971	0.0563104826118936	0.0616000406760661	0.0634684972134952	0.0576162347477376	0.0549659227327896	0.0444332230818507	0.0409518121640757	0.0435716487300066	0.0409185074815713	0.0482909893577443	0.056417605035349	0.0750194919130663	0.075312861521372
AluJr	0.0523080682038619	0.0526181005995568	0.0560595542618702	0.0550784042757637	0.0627970944472364	0.0670449869519029	0.0577906342343406	0.0559345180476723	0.0441646898542657	0.0408914529213402	0.0426522029430369	0.0396526070746949	0.0510469084788682	0.0586890877931626	0.0733335510417839	0.0745112685814704
AluJr4	0.0522834937834415	0.0504463283116025	0.0555347866590928	0.0548735881254277	0.0615599933741542	0.0648990421212618	0.0583159641138665	0.0562691621185874	0.0518964577399545	0.0481835165868292	0.0505283571275926	0.0437988381401359	0.049565331139295	0.0529335027182937	0.06774761922754	0.0750887942313732
AluSc	0.0167086859124431	0.020147403913748	0.0198831681406551	0.0234287400033242	0.0357366517973437	0.0278492894707671	0.0227644283359023	0.0232315764415089	0.0335523451259484	0.0322434166898155	0.0310475064358205	0.0277719928481777	0.0481244101325497	0.0548822456127614	0.0614756350513171	0.06451855010292
AluSc5	0.016733525628932	0.0216870477757248	0.0218638274822345	0.026852090332995	0.0382879383239691	0.0313577199288554	0.0243027469874136	0.025043990283727	0.0291461874188983	0.0268396134711323	0.0269510299268377	0.0256561143327208	0.0481556936405333	0.0545175986085635	0.0537954273435203	0.0557156652927168
AluSc8	0.0172059808782122	0.0198821436131903	0.0197120032379465	0.0232700588860645	0.0382785148766529	0.0296002948751377	0.0218111644396297	0.0232640258850257	0.0314798152896944	0.0277034990024332	0.0286258697174901	0.0273604371166123	0.0495449645545674	0.0599651527742549	0.065683603113778	0.0738054626195022
AluSg	0.0173194122593952	0.0202747481189628	0.0201929017434029	0.0246433174004902	0.0365149599152894	0.0287915854389692	0.0225084786541285	0.0219820684258169	0.0247045452380529	0.0232729275664753	0.0241620313247748	0.0234050072295138	0.0476970694938094	0.0671616330992303	0.0669659233298053	0.0764665049707943
AluSg4	0.0205021718284855	0.022476996347504	0.0220347070604851	0.0256677879260936	0.0392211174545511	0.0322947131028907	0.0246614811493197	0.0235126365816867	0.0289343028732495	0.024647684572318	0.0268119564425483	0.0253017524770427	0.0449200416318502	0.0608252736360733	0.0628014461243701	0.0687337531494883
AluSg7	0.0170982441035241	0.0196495788157923	0.0197000656610761	0.0229017748070404	0.0358806349561232	0.0276146001247922	0.0220041244868541	0.0221126392850511	0.0281462774840388	0.0256976530061337	0.0262237751366747	0.0247030142412009	0.0498353828971037	0.0674911311116382	0.0674343763674397	0.0773030946314961
AluSp	0.0147945861847082	0.0180320734334241	0.0178447038839091	0.0223887594142276	0.036227958984569	0.0287209460876167	0.0202450966953986	0.0199387003235202	0.0364386160310055	0.0318924934170249	0.0314706743836537	0.029560420840948	0.0585094881637955	0.0685260030804383	0.0666906694311847	0.0769116878509554
AluSq	0.0181063703666147	0.0211533621394795	0.0209532512662696	0.0245839342324916	0.0355439007488417	0.0288005529766656	0.0228425605087237	0.0223390383869437	0.0288177012273488	0.0266244793949751	0.0275774492694272	0.0260638301739629	0.0488360767626882	0.0565608074249693	0.0553660375958237	0.057714650931937
AluSq10	0.0197530782147652	0.0252425897315897	0.0232074950865088	0.0296439735534406	0.0452796874947669	0.039298581040043	0.0261831580845593	0.0278331028140863	0.034209399432107	0.0296673732621407	0.0311792811323961	0.0293417691102841	0.0487597464147374	0.0542709219488597	0.0546420343456903	0.0712612291053585
AluSq2	0.0183809399772335	0.0205231556752455	0.0205766306954382	0.0241091782095378	0.0341280261314293	0.028688711241394	0.0226562174085617	0.0216483337749903	0.0295977297367365	0.0277230462689615	0.0282300908451172	0.0263305998562134	0.0452207669952762	0.0566632542366022	0.0589263327239174	0.0668388194088599
AluSq4	0.0204397047125011	0.0206413946142319	0.0231647670522158	0.0284929699936496	0.0413194008449159	0.0331030440927596	0.0251547304448254	0.0249400618226809	0.0333311911569625	0.0271202424980119	0.0266758216554087	0.0274375627013942	0.0485378049452477	0.0673460069857796	0.0675517960002269	0.0765084683931364
AluSx	0.0223091317296854	0.0268010203269255	0.0268434972746256	0.030696883304946	0.0442227209455136	0.0380540485383665	0.0287564442877891	0.0288167635617903	0.0288114467108097	0.0268000032717437	0.0273307091070712	0.0268496390159741	0.0482072577965943	0.0561983928611622	0.0609750710460039	0.0651597508030962
AluSx1	0.0212386031307313	0.0248914764502866	0.0248175119511505	0.0282788370101163	0.0376809171023443	0.032403136992803	0.02660432828491	0.0258207744249257	0.0275613171388331	0.0256734047227913	0.0263703027916163	0.0250531350741404	0.0424489750753786	0.0529190370243648	0.0581004960732751	0.060951744924954
AluSx3	0.0215233489462882	0.0239491634366728	0.0241251804541722	0.0285569113085885	0.0411141888728184	0.0343429548077838	0.0272711872387273	0.0269296190583509	0.0325877824190244	0.0287654888338277	0.0297050333570721	0.0276039331113352	0.0492233561401532	0.0628644496744294	0.0692783084720582	0.0734061718969793
AluSx4	0.0197589477009858	0.0220925595462778	0.0229614049429832	0.0260184435996293	0.0382606029039298	0.0318489235690081	0.025174867962643	0.0261091575080872	0.0263549535881425	0.0225900732684407	0.0253261545541531	0.0239947780308545	0.0476174408058955	0.0592347169464984	0.0645736589370303	0.0640136237233604
AluSz	0.0249601417597833	0.0284207328507358	0.0286240465155972	0.0326831265324606	0.0409888647449825	0.0367670748452704	0.0307794491958762	0.0292904916386185	0.0298789228214048	0.0276217143901988	0.0278220861947793	0.027371790413129	0.045228138768625	0.0559421342140851	0.064121656685083	0.0691609471424162
AluSz6	0.0300543916503182	0.0326579465264165	0.0334109081506535	0.037405354736639	0.0468096528168074	0.0423258836338706	0.0356434884291308	0.0346587186395324	0.0268464045760572	0.0254586574531235	0.0251164065443127	0.0265545857501012	0.0441489087560808	0.0532322993432492	0.0708471336216125	0.0697003320561013
AluY	0.0116109376272011	0.0149540532024884	0.0140691542103114	0.0195418256917355	0.0359645464373722	0.0245387965589833	0.0173236712972753	0.0214063202924839	0.0224180967738134	0.0211128539419372	0.0211781615536124	0.0205251411211815	0.0442406673200589	0.0629544321645432	0.0586839039463076	0.0620258165159239
AluYa5	0.00531407109380269	0.00568850067505596	0.00558169662149007	0.00970229050633111	0.0162857591660748	0.0122434305408328	0.00826937423676888	0.00874582945592445	0.0119705957604814	0.00975946633240234	0.00917402628463261	0.00995553011173185	0.0397939035144033	0.0723321077402553	0.0504911390291086	0.0543534711163266
AluYa8	0.0284763856452597	0.0239614934070341	0.025333512084318	0.0327758968952551	0.0318522603747363	0.0389809538343583	0.0307466577931416	0.029955891354182	0.0330719872995992	0.0340732597352655	0.0325467373233354	0.0278338054260875	0.0385550797597593	0.0639206549507303	0.069794365578445	0.067555236340994
AluYb8	0.00510149590029381	0.00635704016619626	0.00641601565082601	0.00906213683481409	0.0147253342661358	0.0116287142215444	0.00824143948120655	0.0106705682081438	0.0120627657564228	0.0130284380025022	0.0116722761895497	0.00936249999457176	0.0408182406919536	0.0731187176712137	0.0556373071957059	0.0708455872027958
AluYb9	0.00967374639153111	0.00704366998274204	0.00628957553490056	0.00928786921060206	0.0149918864311949	0.0129724165301027	0.00870406342764506	0.00959045661510763	0.00845238639451242	0.0102148522266553	0.010469018395822	0.0095001798134435	0.0596889990412503	0.0880635203929699	0.054805573531684	0.0660914636850161
AluYc	0.0191021992704371	0.0270765330467767	0.0239920152090252	0.0338488444742684	0.0479865787426074	0.0421389464783369	0.02952533107405	0.0370433258746242	0.0318606116895603	0.029401800354965	0.0298437508730139	0.0282563713436349	0.0520763838022169	0.0635358420023739	0.0656255815816075	0.0593348021861838
AluYc3	0.0120539003676216	0.0175463131328142	0.0161991515793467	0.0225262621634937	0.0445937259214356	0.0318086356199609	0.0208203930228299	0.0310281099797879	0.0275940514051357	0.021591235747329	0.0227931299591243	0.0288187443682014	0.0540490356445924	0.11342133779434	0.102566062430898	0.111013987659866
AluYc5	0	0.0319791429642595	0.01916737180092	0.0370708229616603	0.0547010747292397	0.0595938450467825	0.0324307426072992	0.0715491616043642	0.0340182348309599	0.0362905559784747	0.0341328469502331	0.0398905913564276	0.106174598274254	0.180958758352614	0.126953188945328	0.270895929450038
AluYd8	0.00739492154199498	0.00847777539370495	0.00809526812591964	0.0134774703429984	0.0241575308103144	0.01753058696203	0.0120134214932698	0.0141747229001218	0.00736024846096269	0.00908944822876971	0.00810914977908186	0.00948582984132147	0.03457717378453	0.0742990534414187	0.135605755911342	0.04188212251341
AluYf4	0.00980964486338172	0.0136458264591471	0.0128328366531058	0.0170578827731102	0.03224951901577	0.0272444604963101	0.0167916207932036	0.0231087097037351	0.0150341043678136	0.0135927204567178	0.0137842495760877	0.0144242309930908	0.0658706025496682	0.092765230293651	0.0828889426798826	0.0664729836600562
AluYf5	0.00929649883938195	0.0155682653321986	0.0160275781727226	0.0224868888570648	0.0476679272769462	0.029340032324347	0.0198928870242332	0.0299107315990978	0.0131487841639355	0.0118031976745181	0.0124797010775404	0.0138778331462972	0.0662788633583749	0.112121371297929	0.0988725596430454	0.0926428157364626
AluYg6	0.0140804692990201	0.010043946802963	0.012203688943125	0.0176632155073995	0.023428166816292	0.0202297025091261	0.0139342002998288	0.0133441461311504	0.0137429708217946	0.012685711148248	0.0139151433587265	0.01434672858454	0.033253595104809	0.0839296432928051	0.0431856122186755	0.0920258733724896
AluYh9	0.020033715228252	0.0571875468877342	0.0388287775610115	0.0449561797030361	0.0682539922802857	0.0592700573313959	0.0465994131506442	0.0532389144659222	0.036661348260288	0.0205763542101015	0.0295802642203248	0.0258955125748584	0.0338347130445093	0.0479316043668235	0.0559924172955384	0.0413743214919457
AluYk11	0.0331810607907702	0.0522266051962606	0.0493338337414053	0.0539149787922667	0.101728044039265	0.0764442828972065	0.0470871051262461	0.0452357687709227	0.0598971615016875	0.0528888428041234	0.0494389773830877	0.0403320848606803	0.0575704905472311	0.0532882606667831	0.0263632073046585	0.0376279629722696
AluYk12	0.0176146927370175	0.0135285473668862	0.0139986769833408	0.0110579247842052	0.0166050116638117	0.0107664986562289	0.0133803736722563	0.0149288341576349	0.0157414103867175	0.013996977040764	0.0211346533801556	0.0197575289810412	0.035704775722798	0.0264576315896927	0.0768975945549829	0.065621132372273
AluYk4	0.0128408379947195	0.014567393590637	0.0147430782226397	0.0214784927449614	0.0383154400420711	0.0286681779290044	0.0198733037849878	0.0273901447381826	0.0238991137385864	0.0225769257708787	0.0238262869388668	0.024179394625647	0.0596873905981023	0.0733602102982394	0.0562942282578093	0.0561474643074715
AmnSINE1	0.0664999114173029	0.0604677146304756	0.0556568792780083	0.0617939992570741	0.0433510597332902	0.0449674054811404	0.0561091989769124	0.0661887241590065	0.115204088407236	0.121125336305234	0.132138670863727	0.101284531203192	0.0628816353540734	0.0515317972966144	0.0339647990027564	0.0611239955822766
AmnSINE2	0.0525390429978232	0.0600029504220977	0.0602909992700252	0.0507708567023192	0.0439076939192827	0.0708103091988743	0.0553122643289273	0.0612920989226103	0.136393472364738	0.140611651696139	0.15706317435435	0.132730047875378	0.0749837787537777	0.048310234365853	0.13243599812333	0.0418249532172012
Arthur1	0.0343755924489693	0.0292241307669169	0.0318508912419857	0.03179432633909	0.0253838730946988	0.0243758839315106	0.0311668034013278	0.0270421226936147	0.0540566043744367	0.0515593470824411	0.0437205309762941	0.0358726073021047	0.0201791140523608	0.0187812481429444	0.0103689643627703	0.010678045937483
Arthur1A	0.0542998231486915	0.0544123655719319	0.0572169160048699	0.0496082053132169	0.0399640922733436	0.0466111681703944	0.0537824788431955	0.0492366898635327	0.025852473709406	0.030455939032356	0.0299570400647435	0.0342038433138863	0.0166448397495339	0.0221898925379041	0.033574660475117	0.0354788473349865
Arthur1B	0.0455712617062227	0.0454892625383532	0.043901914437906	0.0442075526541336	0.0349824845748769	0.0373435986083229	0.0431857697854568	0.040234253284297	0.0242672692833371	0.0223010689723976	0.0234882206220743	0.0278906415839991	0.0173913176940485	0.0103579329133111	0.00449521056463596	0.00809740194124887
Arthur1C	0.0399529812784662	0.0496328311100502	0.0441838710300392	0.0496032133129028	0.0343403882309375	0.0450057810870878	0.0472881270385608	0.0492421726942502	0.0601983986977573	0.0589028889398505	0.0599026482693255	0.0571228314100223	0.0419014221134483	0.0293318993700348	0.015352737665862	0.0133668813761371
AT_rich	0.0079709609222812	0.00436746291893034	0.00698730433227867	0.00643705296735712	0.00648745780986372	0.00473471091839227	0.00697771060526532	0.00455306334854662	0.0711816157270342	0.0648442880822173	0.0529223197517168	0.0383037159712258	0.0384374856975454	0.0668233858587498	0.0820636660365914	0.0861877083851082
BC200	0.0598389594911253	0.0609506980194891	0.0597991945664525	0.0788011881802325	0.0979303248201847	0.0947804358692101	0.0610537149205461	0.0906282057187572	0.0943694304325679	0.0667033333784818	0.0615159018471285	0.0494884404601817	0.0324703163008052	0.0751736908979658	0.27871515766416	0.230773459094057
BLACKJACK	0.0346706120141148	0.024897002528141	0.0287161150952932	0.0290250338407756	0.0231463323869862	0.02225035630289	0.0290645047846956	0.0263585286471245	0.0568236700127808	0.0507207621622482	0.0455973024146275	0.0318275175640114	0.0213680121837102	0.0162492877915131	0.0180699110207729	0.0126494595244141
C-rich	0.0968620089366114	0.166660917509199	0.111755365277532	0.13582501344073	0.229439830402389	0.253769357726429	0.142849411549036	0.249266824130635	0.0600130105606806	0.0487262800937801	0.0779402523711411	0.0862532361270437	0.0644603937712102	0.0481940489525815	0.0486918862830096	0.0994821660219233
CER	0.0360380018223771	0.0304863307761197	0.0247116258815011	0.0304990885302719	0.0330633947288839	0.0246117856246477	0.0235810018386798	0.0144341622788699	0.00812516780904942	0.020640403269825	0.0271534947050396	0.0232899711592188	0.0062437345017894	0.00643769515584868	0.00142127755190113	0.00133293668269989
Charlie1	0.0342826886950937	0.0266046445167084	0.03190620366352	0.031717626557588	0.0301212638007908	0.0298702215906588	0.0331712011243525	0.0319739186929067	0.0312286911324858	0.0318962174571338	0.0253835051749249	0.029940345232296	0.0548233666674733	0.0924515334304747	0.103340905713785	0.0922839979748313
Charlie10	0.0337606501155595	0.033422566150774	0.0336665920571115	0.0361142487581688	0.0288432548835832	0.027339267589028	0.0345005567192434	0.0317418153035275	0.0713979061814733	0.0827468170232426	0.0701608094306675	0.0578802165356496	0.0250314786532952	0.0229631553568298	0.0370859077215408	0.0387708531270577
Charlie10a	0.0671306530779689	0.0433109283022589	0.0514035140688113	0.0511048907385728	0.0569416067208454	0.0556572508926395	0.0488077719813333	0.0580822952819584	0.0963416724942479	0.105610687093589	0.120743916988517	0.063895936992432	0.116040037720446	0.105315033266649	0.173357818817609	0.224884378544136
Charlie10b	0.077482096678255	0.0484032795347256	0.0459888271990432	0.0557077385988262	0.0642085940514561	0.0698651749870694	0.0468938515960168	0.0568215851167914	0.050654012780932	0.0447271140858058	0.0484626862478548	0.0472478120390462	0.0655995530987587	0.0418517852378321	0.0142495747079097	0.0174624566396549
Charlie11	0.0385708478564322	0.0302175289306332	0.0290319274204263	0.0367270419403189	0.0395565373687341	0.0253185987548357	0.0371523847948927	0.0314519984648381	0.078875790344895	0.0754151297878883	0.0377589055394951	0.0571609372849193	0.0211941292771388	0.0111518874999519	0.00946864146982588	0.0326380588821896
Charlie12	0.00681695466746485	0.0212755018022555	0.0221717732930068	0.0261549969966376	0.0226385568203784	0.0340604939050369	0.0275580053919963	0.0289386557659345	0.00882062642440026	0.00849540293954352	0.0413499433045974	0	0.189598038195716	0.343857874542727	0.216805808099496	0.332741685835326
Charlie13a	0.0552709407981364	0.0365854059341021	0.0410699565609134	0.0403163579821636	0.041729950153745	0.0370941549675463	0.0403249635036016	0.0407564335812686	0.0387194657384911	0.0645086561100326	0.0468485169932005	0.0369306304061597	0.0229377723908857	0.0218933365479327	0.0184694244808459	0.0340443553143312
Charlie13b	0.0663015071689879	0.0535954392967443	0.0504339695304091	0.0467858364614188	0.0414817001598125	0.0407127180473428	0.0462801537382841	0.0399123880132466	0.0402013963267936	0.0376270189741488	0.0421297214398565	0.0407409262985	0.0443950657640491	0.0439764013479219	0.0514232744871529	0.0623789495167779
Charlie14a	0.0417918370437501	0.0272291772800893	0.0307597700030641	0.034174257529112	0.0307530535001656	0.0359734958097548	0.0325118632332201	0.0312321027349286	0.152023479519121	0.107434580371909	0.0908735328079415	0.0670806458736082	0.191715343902692	0.154194248372892	0.136751108892899	0.133659485100604
Charlie15a	0.0503202513533495	0.0603707654406744	0.0569263038244068	0.0477037095844417	0.0424889682937615	0.0487312082329258	0.0530171705028602	0.0560791544862165	0.065890239215285	0.0704119338765783	0.0671308734234099	0.0605162632452526	0.057006809103839	0.0458162021990688	0.034974420541501	0.0579770907356663
Charlie16a	0.0503807722735584	0.0417726648392109	0.0438469959488766	0.0403184042417485	0.0338401727680136	0.0368348313250529	0.0434350853017796	0.0376908759961666	0.0678860649395223	0.068480676507134	0.0677491612395986	0.0537388838068581	0.0284687181246709	0.0306563849654886	0.0239744394607322	0.0570441105167622
Charlie17a	0.068013411132069	0.0721464110244115	0.0675961395816182	0.0651900032496042	0.0569227030775193	0.0662085285625583	0.0693784530485048	0.0782462348689858	0.0355373778874424	0.0349870954688478	0.0371676344177367	0.0380837236784571	0.0391098010296944	0.0428595966814769	0.0319602800143992	0.0769216857908527
Charlie18a	0.0341041726062891	0.031179966404331	0.0319345972965311	0.0302641606372653	0.0265756994473226	0.0306511390847452	0.0325927399034078	0.02703736733442	0.0685714872779955	0.0547962514576544	0.0477523785761829	0.0336508506134421	0.0282618101179618	0.0339163294430637	0.0565130861473785	0.0579421499273272
Charlie19a	0.0368521456970741	0.0442206109157231	0.0416568646685737	0.045252328228441	0.0386414454557054	0.0410532186344722	0.0430002445473567	0.0423661052820565	0.0465802652368346	0.0411666492621197	0.0384495542574017	0.0425016758995321	0.035027789899834	0.0369610058225699	0.061744737205406	0.075882441799014
Charlie1a	0.0336075327960091	0.0250625200551747	0.0293942767436397	0.0307033778210365	0.030439247823172	0.0302428282669126	0.0316363679265291	0.0283576134156555	0.0491810870112654	0.0530340180098179	0.0401804631193691	0.0344961292383975	0.0307633901325772	0.0404605643051992	0.0472501688850731	0.0398094230303067
Charlie1b	0.0360833664219618	0.0290170763906301	0.033475223877635	0.0319838818031472	0.0288692202356692	0.0307534292788844	0.0338934203791144	0.0300031131798647	0.0444810953586512	0.0369616796051858	0.0311545905775651	0.0401642443338649	0.0355847980346681	0.0398283035573301	0.0537804998288978	0.0561805227085968
Charlie1b_Mars	1.45901925111121	0	0.640987796149539	0	0	0.434014902567459	0.200069757962383	0	0	0	0	0	0.183108017398128	0	0	0
Charlie20a	0.0413868988670698	0.032970113932746	0.0337585065608592	0.0361595903688634	0.0321557491263463	0.0360682208932543	0.0388142546962293	0.0343746837442806	0.0249461142540205	0.0252282572050988	0.0246414454164533	0.0362328472764436	0.017414944085431	0.0276208060146727	0.0191433562769457	0.0251509332606505
Charlie21a	0.0259664852683278	0.023566655038877	0.0253337927561788	0.0275819577517723	0.0247780069490481	0.0264040828355002	0.0301127852246551	0.0269910080427931	0.0979243062003646	0.0778246658903919	0.0784283442092675	0.0608771739703549	0.0579394564545771	0.140220055998387	0.10746475342324	0.123711443867285
Charlie22a	0.0408903216866621	0.0312179884117101	0.0367545443937569	0.0382877446265069	0.0260312494633043	0.0307633198661657	0.0406952004587699	0.0328344677589405	0.0442908361422446	0.0695110132129044	0.0552682605172268	0.0426129527706797	0.0287584023136277	0.0260959711077788	0.0391782077916086	0.0300157244024914
Charlie23a	0.0452250805168223	0.0382212478435195	0.0390658982701467	0.0378032730750262	0.0303673366880267	0.0330696209463851	0.038159618471508	0.0331634592518602	0.0372772400595235	0.0364729268447152	0.0307168711517882	0.0301274785956715	0.0400088405188573	0.0326342970113557	0.0350824402042685	0.0261021260366576
Charlie24	0.0367195947252529	0.0316927858230466	0.0348074439185859	0.0347790397120085	0.0271441576389978	0.0284750341082097	0.0381646573844913	0.0338535453588239	0.0701060811854923	0.0726488001849738	0.0610571031853717	0.0435342693894656	0.0367534883362467	0.0250166909778705	0.0382566771321027	0.0297111235733524
Charlie25	0.0392500066934975	0.0286213818661427	0.0323189031452954	0.0332189406899777	0.0291086889775136	0.0295654319371993	0.0326814027018215	0.0293474347826036	0.0366928010878208	0.0434040508001663	0.0413248475285494	0.0363496505342144	0.019701314216843	0.011176268706921	0.01325393541274	0.0218847727214168
Charlie26a	0.0422976660678641	0.027557540163131	0.0361972405241454	0.0352768806753789	0.0278538302376835	0.0320609440156891	0.0339897194824428	0.0287340713542787	0.0787900653410275	0.0726479010982195	0.0514975117908799	0.0455673584078848	0.0193158552387593	0.0302761770826991	0.0450683945805693	0.0254876740446081
Charlie2a	0.0341190115480954	0.0293664966446229	0.0316807399269959	0.0335515859823509	0.0276963919531221	0.0312831479414571	0.0326790503697315	0.0304701920856308	0.0328079170456198	0.0317538792708594	0.0300075508730284	0.0301430431612233	0.0403755206347716	0.0520217561938217	0.0420904150092441	0.0339241384133575
Charlie2b	0.0286061287419881	0.023649316423435	0.0281017392506213	0.0279557011966448	0.0243269883286814	0.0260643768078393	0.028677712293103	0.0243315725701873	0.0367243178560087	0.0348580327917491	0.0276296780592331	0.0233966298172725	0.0201243169635784	0.0397574533086349	0.0287962230049022	0.034113703871713
Charlie3	0.0501219713688601	0.047673748188239	0.0452648765289451	0.0428755158738922	0.0401638675961403	0.0357348742940598	0.0458416719594374	0.0434798956685601	0.0261691596373996	0.0215733875217901	0.0141592648161605	0.0293442979889702	0.0871524365556144	0.0713080732125483	0.0160146130045745	0.0267111342702975
Charlie4	0.0344910749793219	0.033822603250103	0.0395966145974852	0.0297353114589838	0.0281442167391912	0.0367596042266173	0.027735614669858	0.0355072381321881	0.00701475282982722	0.00978557699279234	0.018822579793592	0.0191999453949662	0.00960508218090785	0.00187038811608966	0.00180676580650036	0.0221419723197757
Charlie4a	0.0383321656384532	0.0321853269126328	0.0365561270493564	0.0346978198586688	0.027292745423575	0.0312287514520879	0.0352847896399382	0.0303463787795066	0.0373203572255179	0.0374310971357895	0.0397029508901959	0.0342558033592262	0.0266279318039466	0.0291503275313394	0.0347986845277821	0.0478106924694326
Charlie4z	0.0459091967121455	0.0482172468848491	0.0485230236700906	0.0426171318362912	0.0357628561421868	0.0399161636111233	0.0472469458570661	0.0444343182034252	0.0505196711925302	0.061613368218013	0.0598994994134651	0.0513604987053635	0.0448910062852226	0.0452874265376313	0.0654409889722021	0.0738266130591791
Charlie5	0.0302629277521853	0.02097950643582	0.0246639856093328	0.0257901942839547	0.0236722396319388	0.0241325359113878	0.0278695698847201	0.0245114410187252	0.0456296501286814	0.0422175588821859	0.0345751626218666	0.0272037863062539	0.019467968274605	0.0511947825111599	0.0944488607881668	0.0543818897433704
Charlie6	0.0357122834714998	0.0273704079771243	0.0311289667198705	0.0323653880123209	0.0400449930555024	0.0255322385758061	0.0314639659060238	0.0314173159496593	0.369789489377707	0.333521697033503	0.323390031738103	0.236417193957975	0.37552224314163	0.450381264527484	0.32230461363395	0.495787068032965
Charlie7	0.0403411337628139	0.0285557821575522	0.0328349205546127	0.0338870493575879	0.0283439068769357	0.0288425794964388	0.032045220674072	0.0291101565801859	0.0357074802552878	0.0336632533882116	0.0276127221436125	0.0209603224899823	0.0202165172614406	0.025730320269342	0.0127755136958407	0.0223828165578285
Charlie7a	0.0412098932851369	0.034406728015989	0.0347052074013933	0.0325344890439872	0.0300775359007689	0.0281523792413659	0.03662743922266	0.0295988004732992	0.0434581560418868	0.050434387576783	0.0338333004231013	0.0276064035742533	0.0639447647041724	0.0488212364755511	0.0364458381651767	0.0435992435311127
Charlie8	0.0448485513973148	0.0491691555485916	0.0450309586862782	0.0436993627281315	0.0365267851342246	0.0417929838820975	0.0470572774442511	0.0444721682972708	0.043141675236516	0.0450563318919543	0.0398322890359292	0.0449070290886186	0.0371052502130812	0.039445130853282	0.0488996543290737	0.059303619435303
Charlie9	0.029765099798812	0.0207777856406595	0.022864641249416	0.0257407228753155	0.0208195663823046	0.0212650175161166	0.0239201594583905	0.0200120438866052	0.0736955325775093	0.0616404106821908	0.0510928148771584	0.0455417256373034	0.141564366696137	0.258403185394219	0.130136677062908	0.0974588510509124
Cheshire	0.0368941581943411	0.024348878554716	0.0282700229108952	0.0280261096049672	0.031114893692009	0.0286199482896638	0.0305357724577917	0.0275392162894077	0.0380142562659202	0.0436582371145349	0.029615926470679	0.0284193127055633	0.0284742125028604	0.0382227862105055	0.0236450955869836	0.0289331886785384
Cheshire_Mars_	0	0.0155959378081761	0.0261339909052381	0	0.0267377666214659	0.0369029382387441	0.0142749787378464	0.0207513654791984	0.0309144631228637	0.0123702022079257	0.102147369255706	0.0985839487127148	0	0.143433771754658	0.0576335749266372	0.412241757669933
CheshMITE	26.3207072900463	0	0	0	4.82862252919385	0	1.8046292168207	0	0	0	0	0	0	0	0	0
CR1_Mam	0.0435293285002337	0.0369447255033017	0.0401367645075947	0.0413762632236742	0.034369832260477	0.0399361014644595	0.0397274217454597	0.0381976555976793	0.0339162125891438	0.0354787967937759	0.0377046993199312	0.04164073675424	0.0380391723182985	0.0321666394752768	0.0270347312534563	0.039498588273089
CT-rich	0.0509280402576481	0.0595027641702764	0.0545172449312876	0.0648608488727183	0.0986448325476149	0.0597476239345004	0.0493553540201015	0.0524430201124068	0.0958611348859073	0.0873301177790184	0.106491400638931	0.10250401360214	0.0945806295234735	0.0961022850875602	0.229587165112666	0.144716342614069
D20S16	0.0769754060110813	0.0736851778800252	0.0674559808716711	0.055572360361124	0.0590852292739749	0.0407969237624024	0.0716079878280824	0.0552427222178015	0.652721305632419	0.692143852916574	1.05723842166712	0.873144031170772	0.885189639993557	0.171737881357892	0.00111833051711259	0
DNA1_Mam	0.0277865608597697	0.0281004468100456	0.0238327746433181	0.0295630810074957	0.0254466807385761	0.0292287699030798	0.0255786896410884	0.0292339667729103	0.00747730290240778	0.00606448266179661	0.0110246533865388	0.0106091224018079	0.00715634198922268	0.036736878197185	0.00293946136176504	0.0122406508027409
ERV3-16A3_I-int	0.0646990772691957	0.0634742099742127	0.0610374656118728	0.0507070539564839	0.0401195363222445	0.0399292385396025	0.0556099498147999	0.0514374565957559	0.0366468334602152	0.0399266466603182	0.0430158691071743	0.0410217122057202	0.0267847174698262	0.0110843911540148	0.00738411547963371	0.00798529078499126
ERV3-16A3_LTR	0.0759765886362968	0.0890697538703325	0.0758457260696708	0.0709142237760977	0.0463258370856388	0.0575148565239144	0.0755809060685285	0.0839967491819821	0.0616418550562557	0.0561869762834171	0.0514907751338798	0.0471731183868689	0.028159368339111	0.00959911008676034	0.0249276757742913	0.016820244492823
ERVL-B4-int	0.052689556337987	0.0526676810994133	0.0528371360906863	0.0482680204354117	0.0399271827253076	0.0412556338191034	0.0477810776205841	0.0473862121961039	0.0144991820751722	0.0218924759470897	0.0203380363864995	0.0287528835634661	0.020401339492211	0.0108801215780806	0.00505786938226948	0.0135039976028089
ERVL-E-int	0.0572451228928132	0.0574547605690432	0.0560423089686396	0.0510400537851924	0.0396336100631773	0.0411780967744874	0.0511515843935431	0.0469442573633525	0.0325138039025825	0.0366248288464353	0.0425309837742635	0.0405881112615316	0.0251527604282441	0.0138922614810797	0.0095291145144795	0.012337893395455
ERVL-int	0.0560375146607219	0.0494239971768037	0.0516044214487678	0.0464950334652417	0.0378637779858918	0.0400321525707176	0.0464252563499412	0.0411036728465666	0.0111790261050407	0.0104485815045921	0.0086817572598972	0.020588895165055	0.0182783996496095	0.0111003708854318	0.0218274187560958	0.0132330032220321
Eulor1	0.0499358406349199	0.0217095633545128	0.0328583134405315	0.0300762326570224	0.00995657876359376	0.0121315312404644	0.0195579224995942	0.0111649354739426	0.029767052468036	0.0472312394539298	0.0430117731380528	0.0477081680579306	0.00581397605227794	0.00225660800043916	0	0.0226314237879289
Eulor10	0.0706123546308611	0.0340557619658258	0.0385449699531374	0.045122159991037	0.0228211012338386	0.0269425878323672	0.0444147711119815	0.0443063381599202	0.0112793463195916	0.00742862477521616	0.0266390990661693	0.0132346826978248	0.00983401265649973	0.0388455780392775	0	0
Eulor11	0.0598301120768693	0.0504705903411123	0.0523900846986205	0.0465759949561618	0.0493845758229488	0.0308113356297436	0.0424988838708486	0.0358188337292336	0.114469335648133	0.0864718793675917	0.0893918739762099	0.0643117495067778	0.0258432948860716	0.0021479809157657	0.0036076939807776	0
Eulor12	0.0248018508688225	0.0496094994759449	0.0362364647845689	0.0549585708815154	0.0312990874770523	0.0609032023302565	0.0667703393854948	0.0717967701538034	0.00178287382806871	0.00924313703347288	0.010029455255825	0.012169047602314	0.0346762342406683	0	0	0
Eulor2A	0.022420228773451	0.0280912637904679	0.0434106868831615	0.0331460433258121	0.0489317457306187	0.0328790800890741	0.0387764331178543	0.0366341832414624	0.11745244496342	0.142680643921576	0.087415568741232	0.0487455005148294	0.114605457585714	0.184584967976687	0.0686788873488896	0.355461915327155
Eulor2B	0.0595700385522316	0.0468504067205009	0.0306574862331302	0.0422111591202576	0.0330389223211553	0.0298566294928099	0.0373074478291347	0.0436464432747136	0.0152979450944956	0.028812548319658	0.0348557266552029	0.0162981135302412	0.00258714115511668	0.0490777573856955	0.0975617804547291	0.183068659292942
Eulor2C	0.0359341078974354	0.0289432819094077	0.0677584064573266	0.0325997056166166	0.0556880688132153	0.0468675882588926	0.026610056972527	0.0329392785709952	0.00645550824156001	0.0233433849236507	0.0193748726911001	0.00614830216887008	0	0	0.105638568323534	0.0154654359773631
Eulor3	0.00963615227100779	0.0567534142078372	0.0334558092909627	0.0442832428728969	0.0219993939266704	0.0153714193281321	0.0632701831603062	0.0288210306863037	0.00311528462876921	0	0	0.01429972071042	0	0	0	0
Eulor4	0.0516727739493644	0.0291912197031935	0.0220526699751126	0.0168739129466733	0.00463729730178913	0.0168857116212501	0.0356956951316952	0.0279787154049705	0.138636548387321	0.0737101883776235	0.118643224464671	0.00637877331045423	0	0	0	0
Eulor5A	0.0593114327311698	0.048748202724758	0.0598072118584928	0.0569518527523009	0.0346852569299546	0.0413893609062477	0.0513737614928903	0.0499653930994419	0.00844434784923383	0.00811015490600171	0.0206498483477091	0.024758546365419	0.00511275842135827	0.0101484004674503	0.00232596808029382	0.00680297640203527
Eulor5B	0.0214527675740708	0.0381181732982748	0.0704519469732455	0.0665188820011208	0.064777872560032	0.0342210746422244	0.0354559230017427	0.0357045588686832	0.0474183366337874	0.0716239102765879	0.0497144771405007	0.0266937269057048	0.0054217922347438	0	0	0
Eulor6A	0.0134181494664877	0.0607866339244796	0.0337355409165572	0.0712375217502835	0.0545491537179191	0.0269586714812543	0.0550813622849267	0.112642164841055	0.0028936793021751	0.0111479482145583	0.026573385407435	0.0767799164015971	0.0776852813346558	0	0	0.00760096448429163
Eulor6B	0.0516935569715624	0.0730325088801746	0.0561909489811511	0.0497719498682319	0.056723311949408	0.0806105585124423	0.041281407134157	0.128290430496148	0.167468033609112	0.0582619580325333	0.0415657435797484	0.0254545245550193	0.0088347605960414	0	0	0.0255018451424789
Eulor6C	0.063035997125087	0.0311740664037997	0.0315734224147023	0.0612958531536416	0.0490322225108372	0.0285464475635695	0.0603125713562592	0.0227473901704941	0	0.00425904941725106	0	0.0274391984599178	0	0	0	0
Eulor6D	0.0269576923678753	0.051564241439278	0.0527211138553326	0.0544534564262207	0.0570888543802965	0.0450169036253057	0.0530006075705712	0.0655146069673862	0.0239191344114094	0.0238923842833182	0.00358941671794985	0.0224793310845952	0.0707457454769489	0.0758221903502025	0	0.017949546095259
Eulor6E	0.0125205583009819	0.0346652413463293	0.0472182629857987	0.0575361367538921	0.0514960476926054	0.0296779136961813	0.0450562698984914	0.0392657943281985	0.0108004402537667	0.0106013565259081	0.028171193808257	0.0356092405237826	0.00197209696550194	0	0.0403243241388586	0.0555902473664909
Eulor7	0.135863283332292	0.0120165125647626	0.0229295104378337	0.015775960317104	0.0336333122534979	0.040902402821484	0.0479048519567034	0.0149267709352644	0	0	0	0.0251575738832974	0	0	0	0
Eulor8	0.0501833978429306	0.0444780822394321	0.0352819468349639	0.0393229360009648	0.0278103563887904	0.0314391422765305	0.0399184559662206	0.0354625481157663	0.131474273224837	0.156446607267022	0.208996541071066	0.146659065974472	0.0666772613140726	0.0371684361241515	0.0190710230281484	0
Eulor9A	0.0333073555166169	0.0376788905654078	0.0268064713750402	0.0417451846583555	0.0310648037152974	0.0396554908269794	0.0363411342391071	0.037639318085149	0.0837534165781317	0.108274985900614	0.131141928338682	0.0983446044592346	0.0573190194105841	0.0191734249256879	0.00266205619894768	0.0561022295105451
Eulor9B	0.0984555121440091	0.0347744162242264	0.0353614192652678	0.0354937054294234	0.0530433512007716	0.0439468497954895	0.0194836774998236	0.0383745319078808	0.0376527028004029	0.169230572722266	0.129263096225929	0.0976204936790801	0.0133577200723878	0.0269552195995455	0.0155569713163474	0
Eulor9C	0.0500901475193105	0.0384754443779529	0.0477439689399781	0.0464147979817761	0.0221882389226704	0.0423138848023041	0.0472889043017341	0.034339228388425	0.0478107342936911	0.0814316653409014	0.0633858868003375	0.0554118557323392	0.151091560406156	0.00522746821664431	0	0.0128397300398016
FAM	0.0610285285136771	0.0660122752461096	0.0685655239450388	0.0705000593462089	0.0712216404309136	0.076870728478925	0.0698066322486775	0.0757035367924749	0.0840033242716874	0.0756690471841832	0.0753321147659642	0.0606813814742346	0.0663921583193955	0.067849801380744	0.121870788854031	0.124563517526768
FLAM_A	0.0536246375425346	0.0580667754429087	0.061567606517006	0.0627897719755735	0.0627976959449461	0.0714347177316027	0.0620648174884834	0.0625863471623861	0.0638889901265423	0.0609031459726238	0.0593990643238598	0.0538818514135613	0.069115030907479	0.0868774840267307	0.0982956446129456	0.111096504454106
FLAM_C	0.0468524080746101	0.0544863758947546	0.0548123990599692	0.0588680593576849	0.0720428886843085	0.0764590067156007	0.056731347345421	0.0561412364426063	0.0690816970370826	0.0630227146922012	0.0628675219573118	0.058005354414141	0.101163157917409	0.109584820249512	0.136514110254426	0.143319750534378
FordPrefect	0.0660789041591827	0.067636808064787	0.0651654255179074	0.0553551571898533	0.042133680396637	0.0439395136613686	0.0618929932670166	0.0571658555021944	0.107077566224072	0.078351323964548	0.0849336590141428	0.0836145636292777	0.0661680012939308	0.0420228336775685	0.00780352367471849	0.0142234265384206
FordPrefect_a	0.0725268553588471	0.0957958325113474	0.0775526032929887	0.0594844540602446	0.0447600497763777	0.0660722511532534	0.0804346670166252	0.0747857354936385	0.0129130128951983	0.0132144911886096	0.0178421729865244	0.0284331551632541	0.0187483199887775	0.00379064428311887	0.00418443187628905	0.00807312571178515
FRAM	0.0548969014592815	0.0663017494484108	0.0647850796994412	0.0694262567807424	0.0733480042379015	0.0793981056462684	0.0663256396957476	0.0715137026951709	0.0524729112891624	0.0447396736423348	0.0471539927561965	0.0440400927027991	0.063341634176563	0.0805313692248473	0.074184058347932	0.0829368272283326
G-rich	0.0935994643391247	0.163284614757505	0.109587720117032	0.135229437753432	0.22047088224275	0.244413504367993	0.13792553216942	0.23612752076137	0.0824976560935024	0.0667925730793859	0.0973063545862929	0.104798928466758	0.0998317261908576	0.0709963932372605	0.0613489973567369	0.118303713574036
GA-rich	0.0339572930068442	0.046581624766673	0.0436007346093325	0.0497248253503383	0.0683977994254325	0.048571004432258	0.0391075913149054	0.0451084674119726	0.111951844127379	0.0995919590270292	0.11398744989911	0.0995870371702418	0.122096849678962	0.120165155097309	0.21899124461436	0.186790749705197
GC_rich	0.221821826038649	0.232653599340488	0.143262900804396	0.244363727235224	0.437646013709142	0.76037885198721	0.427574155276954	0.863265446528626	0.213802967353025	0.136320470710188	0.200526614809373	0.216166243932331	0.254322461137222	0.183429480386368	0.163811469059417	0.535738695654326
GSAT	0.107696422138353	0.20240626518426	0.13493370188984	0.1850765201707	0.17311426429283	0.109920389380099	0.0997073272955656	0.0724678386519237	0.00245121898851335	0.0059532826884966	0.00683515538123942	0.0196362953694183	0.00705425574286207	0.00393844246420458	0.000177757012218273	0.000142524619430626
GSATII	0.0704648558090492	0.0836478081020708	0.0884888958009032	0.0629007332958544	0.0588134202518325	0.0432748693638702	0.0633188584938862	0.0726887577181177	0.060428905070029	0.0376152038559378	0.0763868220494636	0.0650541589413707	0.0224016976536947	0.00335899392132884	0.00150875480053006	0.00518604667569727
GSATX	0.103920526770707	0.0938198811185241	0.084336444048656	0.0591896775558277	0.0580197198618245	0.0428109550867717	0.0871722653884173	0.0486893703291408	0.00283254912266492	0.0020245225680049	0.00725954968025409	0.00592604384618664	0.000201164882546369	0.00571138852191179	0	0
HAL1	0.0367866836688318	0.0334073538661617	0.0353044796429663	0.0363466985998032	0.0339339153189741	0.0353978964253562	0.0363040071055139	0.035562143709859	0.0487375124419668	0.0466487905134429	0.0448391002630009	0.0430679136437818	0.0342345504956132	0.0432032079918013	0.0378601070209615	0.0355719514747971
HAL1-2a_MD	0.0365247701458871	0.0203650079608919	0.0382729649396849	0.0236018576327686	0.0261607256180254	0.0239206874852905	0.0349490698305674	0.0288285620845974	0.0308405403852929	0.0263797816887476	0.0232557570508966	0.0285833757108609	0.0241535065409017	0.0366189564252012	0.0314412828005871	0.0472385395729992
HAL1-3A_ME	0.032314402212314	0.0386291661034959	0.0417777270978711	0.0452206754653319	0.117150827258962	0.0485310952347435	0.0349046775924882	0.0340183837027415	0.0285726175806503	0.0288283922438778	0.0299496964490896	0.0328776409054587	0.043871132313969	0.0540551252867107	0.0681612653689198	0.0708315436671796
HAL1b	0.0291790798207845	0.0233777627559367	0.0260553498902657	0.0272206064295503	0.024975302158144	0.0254696142735704	0.027196685073441	0.0235048849621507	0.0397127535685244	0.0364865276096951	0.0316905587577086	0.0291130750623813	0.0186900647584777	0.0267528846239107	0.0342622051224937	0.0243076229171336
HAL1N1_MD	0	0.0453435426812971	0.0942816103039237	0.0520801052185365	0	0	0.0118579981830692	0.0402403187763882	0	0	0	0	0	0	0	0
Harlequin-int	0.0188944361204577	0.0186599387220754	0.017601651009091	0.017847454994654	0.0223572143786306	0.0204736938540279	0.0207962446676639	0.0233214273414445	0.0194016455740741	0.0148892232597623	0.0143020602620043	0.0220866432822646	0.0384122714160649	0.0543884012277211	0.0843484970610377	0.106866805177489
Helitron1Na_Mam	0.0281403305139855	0.0361157727974999	0.0381181504023433	0.0321995308163194	0.0306427716142069	0.0281633861933373	0.0352858430807969	0.0302997792933252	0.0304100221214392	0.0527251115277192	0.0346238286196766	0.0348738730021651	0.0364059468127472	0.0250912224986492	0.0189578352412833	0.020802158139492
Helitron1Nb_Mam	0.038090966003002	0.0325462158181874	0.0319444248584662	0.0388040086012976	0.0206683841038143	0.0257515575445266	0.0300457363084035	0.0269476969549306	0.0386294629214076	0.0473958630018945	0.0186563049145673	0.0298650247601474	0.0157093275340888	0.0224971976348755	0.0129070419116204	0.0178137667964055
Helitron2Na_Mam	0.0330451195205867	0.0251172867474521	0.0265028431908022	0.0336769837275455	0.0282722573046476	0.0382506615439238	0.0323494339458766	0.0293170887308728	0.0516617047255947	0.0546988166774418	0.0479637948091079	0.0439359498948205	0.0750526794650301	0.0884845863411828	0.176870709293959	0.197800670613741
Helitron3Na_Mam	0.0533334067863989	0.048795590478498	0.0498958673668372	0.0510213423342555	0.0373490470165779	0.0419914607385287	0.0465868390454787	0.0457245350111403	0.0629061499778901	0.103861674100987	0.0945897451192923	0.0787409931631564	0.0430216928745641	0.0389974478620489	0.0166491069260966	0.0357809250799453
HERV-Fc1_LTR1	0.0195970798430834	0.0707720700899537	0.0161823062231597	0.0535368392146524	0.275705097650159	0.185495891499328	0.0464219536871066	0.0478604545991054	0.0835129178060641	0.0339631363359749	0.0506002958655389	0.03762864566185	0.201823193919118	0.217428709401224	0.307076890925101	0.177372060689671
HERV-Fc1_LTR2	0.0600443353610144	0.257526798202948	0.171729669480673	0.329494436185968	0.38696947563458	0.247603962644884	0.249708072136581	0.617057278077533	0.284759800259505	0.126623745678523	0.245917982131499	0.113208033153953	5.62159861272509	0.341377292220629	1.03513637806881	2.42291194535819
HERV-Fc1_LTR3	0.0276345855174774	0.0689973400336926	0.0677313925138275	0.151645315408489	0.161268832564391	0.165106614250613	0.0970005738668151	0.170655332194978	0	0	0.0037249886500637	0.0367041072659298	0.00762689442885381	0.166750507757856	0.0664688888276898	0.547894672461169
HERV-Fc1-int	0.00936735363155665	0.00942107142258543	0.0143064080065931	0.0210293340800328	0.0600346660290933	0.0450184141492008	0.0237812663617659	0.0249591830620695	0.121691962703698	0.111215299487634	0.112272372897004	0.0967800063878641	0.48356838582115	0.0992867259259373	0.0646143131521889	0.149001997091954
HERV-Fc2_LTR	0.124641534809775	0.12171203456889	0.0920194891431914	0.0305846525141831	0	0	0.0531746429786088	0.0390805101226512	0	0	0	0.0118248723934173	0	0	0	0
HERV-Fc2-int	0.0708319853171966	0.0949560391750476	0.114215361681191	0.0934607912764509	0.142224009258942	0.115199406092481	0.104665911418609	0.0893304138971702	0.00453506589869859	0.00418229642719411	0	0.00354888503657215	0.0068222587665034	0	0	0.407910672444101
HERV1_I-int	0.0424340582611154	0.0634052527401164	0.042208982172471	0.0414241728969745	0.0402241340131808	0.0348818378535338	0.061046012611201	0.0783178344699052	0.0227966727924301	0.0127096528350318	0.0161083389435876	0.0329078362954293	0.00432830424757515	0.00516972451424588	0.00231356603569404	0.0210578350064165
HERV1_LTRa	0.0566422284752456	0.0658136382202991	0.045867076864847	0.0438928497485819	0.0414202006846699	0.0607672972457683	0.0654978772944	0.079411029195674	0.0221141199747907	0.0166858722585882	0.0266380926772476	0.0802539346789715	0.0577694683332138	0.357308585284488	0.0149531419172996	0.105042523284078
HERV1_LTRb	0.0649410519219497	0.0649392580792253	0.0721863053618621	0.0650945442705637	0.214101366444951	0.220928875882221	0.0950654563911213	0.170421114165784	0	0	0	0.0171262071743036	1.59926826989062	0.613121181610985	0.0103048941832161	0.290685441432816
HERV1_LTRc	0.0151210863809961	0.033642664008456	0.022867942295198	0.0168665270852809	0.0296811164271852	0.028047709800468	0.0498512692510996	0.214849285675097	0.0252678602441028	0.0212562395445734	0.00597719216437095	0.0492196013912257	0.0392980959417617	0	0	0.0524936896754146
HERV1_LTRd	0.00849917183686309	0.0463792970495911	0.0271058795412352	0.0466427418637482	0.0404835596965057	0.0232159082023252	0.0323979371823942	0.0516662688380664	0	0	0.00229128232136742	0	0.0232296335083585	0.00236139499134209	0	0
HERV1_LTRe	0.0633365437968798	0.0367666423963669	0.0247696842914291	0.0567615134186589	0.0197152920504077	0.0608146420945215	0.0322207124704722	0.0385160296167794	0.0133256271038897	0.122106117101966	0.0822183136477367	0.0256772504564003	0.00150239255818378	0.0172115138606318	0.00207362161266937	0.101925537761887
HERV15-int	0.0395134883960728	0.0672889528358765	0.0446811220161726	0.0701549471189135	0.0319151069756919	0.0426340320200745	0.0469213209622999	0.0742045808651955	0.0300324459102107	0.0170048139778146	0.0197715421089918	0.0294645288534816	0.00980834474082092	0.0148581776046945	0.0341725877868632	0.066772453194896
HERV16-int	0.058592457256001	0.065330902252309	0.0617653693940822	0.0552946969197239	0.0409956374205238	0.0466716512748734	0.0581682824296619	0.0527289733381129	0.0447500399717069	0.0480947403245371	0.056625300062928	0.0440884205624751	0.0203109541897849	0.00976300868733951	0.00584308140512556	0.00898229460413235
HERV17-int	0.021186070849986	0.0246851369403592	0.023235179666307	0.0213963866668201	0.0310583043711613	0.0305483463946397	0.0299545903474939	0.0303254688227572	0.0536524902941953	0.0447716377990019	0.0535120870341915	0.0436959483377493	0.0409712356382114	0.0503492178485115	0.0361701344637755	0.0474659366528971
HERV3-int	0.0509612397270557	0.0572779151233976	0.0440076859747971	0.0497949255814307	0.0362478983274799	0.0366666390560283	0.0443430810457977	0.0420848050315203	0.0146456166065216	0.013554596255797	0.0192767758880935	0.0249982979068103	0.0684592054750612	0.0942215980445715	0.0480867701180605	0.0415521603102073
HERV30-int	0.0321708470815015	0.038351592303367	0.0306188364504357	0.0319565982483136	0.0580420640705326	0.0404395781623109	0.0420822714736512	0.0660715580880411	0.00306556709257794	0.00112929610362807	0.00366268749919051	0.002760481085204	0.00483242031619296	0.00135756015963512	0.0183184003658858	0.108791243205704
HERV35I-int	0.0384292681832121	0.0292705442675338	0.0306604706931688	0.0386701032907833	0.034168365957116	0.0335047666193337	0.0331869495146553	0.030228592501456	0.0220046354398766	0.0234348144199668	0.0237878403060596	0.0218902978954238	0.0245279827619078	0.0251334135444201	0.0233567310197505	0.0220822259091259
HERV4_I-int	0.0511415118535559	0.0561428055110443	0.0579675120164396	0.0445076548004678	0.0404756202822417	0.0453477471324923	0.0543945543030637	0.0428257618438303	0.0620590147964284	0.0616014685394531	0.0656583119498148	0.0622507404796134	0.067179074864926	0.0381672178348171	0.020788608113761	0.0240550769499525
HERV9-int	0.0175121221119604	0.0116299263287466	0.0155618418789779	0.0138857283192464	0.0204114672302411	0.0136213331463952	0.0195344829919009	0.0151533353504701	0.00440530242135736	0.00582313553513299	0.00618985055644888	0.00931728181873995	0.0127337627498832	0.00517796119860907	0.00295458865554149	0.00400061109267379
HERVE_a-int	0.0281129136983347	0.0295375189272208	0.0249285366028261	0.028323012735415	0.0281109227565669	0.0194033873365725	0.0293742227620149	0.0332261968528286	0.0118142018933644	0.0117883137931082	0.011230128829801	0.0191256909416081	0.00727424070843008	0.0138155554625564	0.0268674014497772	0.0692727820540733
HERVE-int	0.0279001260330144	0.0361235940197807	0.0254546086110523	0.0231722423392551	0.0267308952080834	0.0202754194035561	0.0291296523639701	0.0346902468164841	0.0457975779636961	0.0371805067467651	0.0426227794138185	0.0374452650631819	0.0223982033610002	0.011529280481716	0.0187925253223294	0.0197052708662861
HERVFH19-int	0.0381900287993322	0.0536967979636353	0.0503972834008456	0.0415190334309135	0.0280048562778302	0.0327013584758006	0.0387586882680407	0.0379439018440834	0.0141607580872173	0.0135234384954463	0.0176026593380842	0.0321080464307474	0.00449324962206857	0.0133464299613696	0.000848852231429884	0.00413471434334741
HERVFH21-int	0.0642314309731749	0.0901639434304265	0.0762510140597941	0.066746588050547	0.0626252457362195	0.0577233060712189	0.0644094649482122	0.063734028716956	0.046341876470142	0.0370066880372211	0.037813943200376	0.0436599433004705	0.0283436122180121	0.0200928880634173	0.0198516232783269	0.0545162434523844
HERVH-int	0.0123083327064008	0.016850747592028	0.0153890798842391	0.0184258221795117	0.0276663360574621	0.0211332903521109	0.0156863862053425	0.0148740774575933	0.255909050324528	0.267258448372111	0.322183012619825	0.301895003447965	0.221870852143146	0.299647791645507	0.345776646213144	0.0804944143604308
HERVH48-int	0.057481356887476	0.0591128904859194	0.0525822616149411	0.0603952066182018	0.0586171512228589	0.060654470826133	0.0576955927425356	0.0634775697845627	0.0389113606751478	0.0447171673942607	0.0567622593774461	0.0791923384314386	0.03011432627596	0.097711433874094	0.210927955289515	0.23387333837287
HERVI-int	0.0408839051249401	0.0311832696829508	0.0367989997980982	0.0316270555893147	0.0465203299746472	0.04529634614805	0.0402300702404795	0.0521100699327718	0.00974975282276895	0.0144800689513859	0.0128087573566232	0.0129702288500531	0.0494077889497764	0.126520389093824	0.211837748427654	0.0803754911342239
HERVIP10F-int	0.0358377069368452	0.0369792813613169	0.0387639265053715	0.0353999680215944	0.0393728488518811	0.0433388806909897	0.0419229593055437	0.0510459397998597	0.0453780132877959	0.0411130276176154	0.0429635441664492	0.0446645241678765	0.0337201918957758	0.0400359614303419	0.0513734521296492	0.0734887792862945
HERVIP10FH-int	0.0336940285696054	0.0354522021600696	0.0328935916512682	0.0417691128672566	0.0483430473494882	0.0568058937581318	0.0401548015143349	0.0462890667024961	0.0823275326581835	0.0744243469896288	0.082994054044886	0.0824911631261261	0.0737514707295745	0.0521965150739923	0.035995572071844	0.021275689958215
HERVK-int	0.0129050329197502	0.0158102924547462	0.013797290058843	0.015389291632781	0.0168926923181103	0.0294088495381499	0.0170634442741924	0.0201648599777691	0.01048182398394	0.00807280285054197	0.0123555673281784	0.0223756182733869	0.0563327814833092	0.285161958718251	0.29027798807997	0.0815167485508176
HERVK11-int	0.0240858097686927	0.0243897378350847	0.0244987522883738	0.0318350406906791	0.0635951625527138	0.0397902519832299	0.0237302564977857	0.0311765351245833	0.00196273771608896	0.0031990168647942	0.00310656366290219	0.0212672541763746	0.0975839874740204	0.0319041273800356	0.0115696219822957	0.00764691073042832
HERVK11D-int	0.015414278508391	0.0184659973738972	0.0187943138080455	0.0125293553398346	0.0139359092584753	0.0116319841724108	0.0180508243938666	0.014523561481198	0.0171135953066521	0.0237829349833877	0.0348229738043263	0.0393493177353046	0.00827839918753419	0.000905784268783466	0.000507110721265146	0.0023999110861783
HERVK13-int	0.0496848373408934	0.0497625678512634	0.0427088451200345	0.0518077008788236	0.0417047082555141	0.0371148011044098	0.0470315360648152	0.0650900520352463	0.151377170141031	0.114909617727175	0.123065869744856	0.161628334563708	0.454468666757488	0.373722696710348	0.0824102997292797	0.120204970881779
HERVK14-int	0.037240480397108	0.0368280358114193	0.0292403212183587	0.0301268742517294	0.031521161513147	0.0278453288989954	0.0282246132305095	0.031294320907809	0.581869493384152	0.477260065501681	0.721047677953428	0.429335225414748	0.141281415676842	0.0307380813044993	0.0172524049882787	0.0433880134186429
HERVK14C-int	0.023289555127436	0.0265557182189387	0.0220950359985499	0.0283751415596647	0.0327873757116298	0.0281807199121526	0.0302872731249457	0.0343067645210557	0.00568681314787917	0.00965390489773051	0.00801210259201376	0.035570773759443	0.0957417548855526	0.11993167806973	0.0899071716997868	0.0140885665702473
HERVK22-int	0.0320644104796821	0.028438090390551	0.0295707324354553	0.0265183094846819	0.0288776998864174	0.0338499888245158	0.0349956149815804	0.0469062494346523	0.0679362004631523	0.060736423255757	0.070216990682173	0.0569372388182688	0.0415621548163552	0.0308662596504531	0.0327405331422533	0.0210165782152979
HERVK3-int	0.025810876623559	0.0320930268538503	0.0264254814748302	0.0302323519607993	0.0232268343269655	0.0281952003345182	0.0296940007658939	0.0461430975319319	0.0740522500276263	0.0837261817589266	0.107907764948223	0.090576735845067	0.160865782185593	0.121579805048786	0.154301704313577	0.240660892421872
HERVK9-int	0.0179932981396723	0.0103864780895147	0.013321539495649	0.0134430072746103	0.0199307361111025	0.0210678426936445	0.0134530472775549	0.014883636638567	0.00606359275342871	0.00876263367057633	0.00757284964354656	0.0127664946960402	0.0703141024085476	0.0569165964809739	0.0304536477204735	0.0208554846538571
HERVKC4-int	0.0179072955294529	0.018439351429782	0.0204535197982734	0.032881463639325	0.0279813351594789	0.0202867167371844	0.0320947113204196	0.0404276945866373	0.00654536924987822	0.00631733753035339	0.0142325609037326	0.0131659314913063	0.0126916240046687	0.0228999447252006	0.0188727179970995	0.0312786076876816
HERVL-int	0.0315457457706675	0.0300024712962424	0.0350370016237957	0.0363556758186684	0.0452717687570725	0.0304130200109606	0.0343239027192537	0.0342508318158144	0.00149319954656733	0.00104943253990118	0.0016234420418626	0.0344130690829599	0.0232634819464067	0.00405434258682647	0.00369043967250032	0.00608871533434627
HERVL18-int	0.0904352479111432	0.105773822372304	0.0905265736481645	0.0746637941300328	0.0568177781227076	0.0587478392776701	0.092694578153626	0.0867381710728625	0.0182601981183621	0.022176218691255	0.0284573915939123	0.0272683150877303	0.0141487577130773	0.00290936185788861	0.00382051568415484	0.00608015127292396
HERVL32-int	0.07924357953147	0.118522649795657	0.0889111848580585	0.0759031219991719	0.0474987217557226	0.0529027656681488	0.0971262581296097	0.116740161494167	0.0490860702345018	0.0494835904853479	0.0470292238609268	0.0733277178576088	0.0309062074287094	0.00315434874221237	0	0.018543176441568
HERVL40-int	0.069466495952258	0.0626378934892807	0.0570593334083785	0.0545540440569299	0.0465162888688689	0.0486942553338699	0.061910504957619	0.063859210049111	0.0326476799753485	0.0433187395826142	0.0446511880382479	0.0427781060730346	0.019212198187546	0.0282251576338464	0.0259775030673304	0.0322833632525457
HERVL66-int	0.0961790058317775	0.0940654341172775	0.0783235062802509	0.0843000634540223	0.0478501827892653	0.0563007843835468	0.0637881049056731	0.0509463520511678	0.00943485681789257	0.0170583183969799	0.0174953355468927	0.0293579780782694	0.115172771309175	0.136796681956896	0.0252172602062031	0.0514981276300526
HERVL74-int	0.064957328352002	0.0605253919148058	0.0556322783567762	0.0561590256078476	0.0351776352032158	0.0386433879562179	0.0554615715180697	0.0427891600618096	0.0262958750246502	0.0364464015597671	0.0322197378863388	0.0260113332660976	0.0505797219491334	0.0478105411278429	0.0408766011111721	0.0564375073033928
HERVP71A-int	0.0519642767370764	0.0544840333704771	0.0535635910081593	0.0533172509835488	0.0595156923162793	0.0505685182558543	0.0485128098833175	0.0535605589880085	0.00090331804175755	0.00421440186381636	0.0031697216292428	0.0175759546520163	0.0163618814340551	0.00481329884072918	0.0126465231686956	0.0150283659345943
HERVS71-int	0.0329644517084508	0.0401338049692038	0.0313799551272892	0.038456973702648	0.0238254269398144	0.0248182334055955	0.0328427215218016	0.0346631871544024	0.322323982136643	0.317960488588433	0.341764456336221	0.28414616981565	0.0853901719314279	0.0352150664745722	0.0942271323426586	0.0964129857032214
HSAT4	0.109403518910934	0.134791560488124	0.0692435663869897	0.0422854974365074	0.0470230680465341	0.0502460861746632	0.0692462186995073	0.049074348887236	0.0437260954579774	0.0577528569482024	0.0473886327042407	0.0251356483399415	0.00629643607436048	0.00714577627340014	0.000452590274304958	0.00802202573096885
HSAT5	0.0292812970757212	0.0498308109569666	0.0398710886540523	0.0174931134683282	0.0140508094182537	0.0139899104332709	0.0323682626783182	0.0237189121656811	0.000866027738251084	0.00143725396973362	0.000724749390140151	0.00215024547782726	0.00683342044822183	0	0	0.00558864443329241
HSAT6	0.01440994957997	0.0258250676045743	0.0271718230338724	0.0276437358300621	0.0419450795873452	0.0140957913649841	0.00922137141632704	0.0215544071036117	0	0	0	0	0	0	0	0
HSATI	0.0656249340838715	0.0835559038268518	0.0554377111602281	0.105119783128986	0.298831754296371	0.126746762900019	0.0695595824309966	0.10004252276185	0.0521469262032524	0.0451052040241853	0.057270821083858	0.0489037575652721	0.0283878792820716	0.0390903037461517	0.00328215218275871	0.0118509013313912
HSATII	0.0887783373099253	0.0621160125570557	0.0431679608139375	0.0470281675455187	0.0796565089227331	0.0540670953250346	0.0556022440074921	0.0338430905136841	0.000220734849206409	0.000315201082989763	0.00073141586171338	0.0008617194150918	0.042659130647711	0.00430826468601704	0.000598197694355689	0.00042175091100874
HSMAR1	0.0277208685926737	0.0261467076936966	0.0267103288926068	0.0311220680140453	0.0280758265284151	0.023003471923249	0.0307168061715932	0.0262888684166031	0.137570476800863	0.117722817237207	0.10989792982766	0.130639128527743	0.354819886366965	0.285522007292861	0.184434143313381	0.215216762365245
HSMAR2	0.0303832479068126	0.0225856910331085	0.0245962323272871	0.0296187068205219	0.025941223697939	0.0262819424055846	0.0306491807108097	0.025051591430159	0.118684966801145	0.105235166196199	0.0897093459193251	0.0661645643207755	0.0611645600559659	0.043175100984133	0.0434813550509141	0.06769407701048
HUERS-P1-int	0.0348680392709298	0.0376836230927589	0.0388500341700991	0.0348085442638651	0.0410249659802059	0.0474391475933843	0.0381102445081275	0.0421968019787764	0.0151586683536961	0.0169993572700036	0.0207968001680413	0.0263336499400667	0.0182794162331244	0.055783606736998	0.0313399611293268	0.0266456330522162
HUERS-P2-int	0.0632632213615268	0.0776639281604448	0.0639631702780962	0.0643274306660507	0.059935423526492	0.0550059595588866	0.0663158881978915	0.063205454468841	0.0272704018142412	0.0267814610282701	0.0361663984370555	0.0462081425295362	0.0122805363370653	0.00561330723683675	0.00122118508759165	0.00448138127645509
HUERS-P3-int	0.0504622625656352	0.0480815472624854	0.0442356136917702	0.0474751779142469	0.0514631495289522	0.0508261651324563	0.0483543252599411	0.0509068594474869	0.0260847827103207	0.0218895240630521	0.0197736409141151	0.0249809784890807	0.0174117994298028	0.0266696601377705	0.0169033667057638	0.016065974991967
HUERS-P3b-int	0.038676513067098	0.0336192511378213	0.0351647641181945	0.0501682507453311	0.062780222508759	0.0665394771066583	0.0351358907746163	0.0411470797611921	0.0245496363278161	0.0254381168104248	0.02548927777581	0.046807879981335	0.0609070105063709	0.0399558594837344	0.00967066230226879	0.0517811255243388
HY1	0.0405779550187164	0.0505969876691777	0.057610655515711	0.0554843791901346	0.0638531141759256	0.0853269752811642	0.0750761725037039	0.0793113247251491	0.0153035668512633	0.0191681294257353	0.0194991527298193	0.0418860007672291	0.108594098079547	0.123029305985926	0.125709691290759	0.108836762569512
HY3	0.0371701357896219	0.0487337247776076	0.044431739899698	0.0519002844593083	0.0619265482531847	0.0582697610989425	0.0450312115847973	0.0430115325171606	0.120016324767938	0.111548783197881	0.0842805773366392	0.0825757038814125	0.0655768379705747	0.110930145857732	0.213742654747298	0.172729895923072
HY4	0.062155470335169	0.0581338822694827	0.0749584477273126	0.052030552346989	0.0724645101223952	0.074910657603615	0.0537966642241598	0.0441016077742684	0.0271557214294447	0.0190845840564337	0.0188538480520064	0.014234860852431	0.0241719747243399	0.033088613655363	0.0930775015087145	0.137579176644615
HY5	0	0.0389927877477676	0.0250985489065693	0.119364255260175	0.0303878069804522	0.11928753726464	0.0574784545853362	0.132944916369365	0.296993082228852	0.318939134316281	0.225022923098987	0.0525568357435074	0.113894036492832	0.171554058418791	0.32083248499539	0.874331652435084
Kanga1	0.0426947759828244	0.0291660203623594	0.0332842735178473	0.0345716262630029	0.0314012499024629	0.0319227823854023	0.0363945463969436	0.030781594202417	0.0452311356512708	0.0445233397365844	0.0415298377790611	0.0296606962354931	0.0259505542333855	0.0807299339277683	0.0504616918808719	0.0530648322131575
Kanga11a	0.0353719383310779	0.0281396431819743	0.0334161730348233	0.0311593195632342	0.0267775543821693	0.0257091105204782	0.0333762898118429	0.0291698270710278	0.0259923333904395	0.0360219011317883	0.0258405076842505	0.0332727646340961	0.0161693482249032	0.029959200501984	0.0371476737299919	0.0253190627447847
Kanga1a	0.0395980675306716	0.0306422885240057	0.0335093709772902	0.0386563614296513	0.0308935097988618	0.0288218789261751	0.0360184043367936	0.0330025968170461	0.0287988979142935	0.029548455096455	0.0244091220542832	0.0167270033461648	0.0329822156768361	0.0614954614282631	0.0403670065408497	0.083370712239312
Kanga1b	0.0500256666353352	0.0378770021375275	0.0460162960211504	0.0395686789157633	0.0322627065533176	0.0272324620367675	0.0398718260498246	0.0484120582185305	0.0439455125104877	0.0355409593371909	0.0416916574311061	0.0297839732224563	0.0226393986144895	0.0418866480431413	0.0324617580336383	0.0171776892243385
Kanga1c	0.0402202540276152	0.0315071502079714	0.0352770211941753	0.0394532513108446	0.0351143030991408	0.0324754621960034	0.0356272791596112	0.0342121003932071	0.0194617267715635	0.0248292728974353	0.0198560043426784	0.0304931526684894	0.0143875345301563	0.0378671861551307	0.0385844735093436	0.033603556302753
Kanga1d	0.0334746699174283	0.0277939352058387	0.0292486462816016	0.0308339779443395	0.0257584438786265	0.0292154580626659	0.0346616067494344	0.0290318892829345	0.0305274916235829	0.0285226123851255	0.0288682821255053	0.0308123142295952	0.0183097117731871	0.0248886377271918	0.0340101572784507	0.0259847011905071
Kanga2_a	0.0332895573766512	0.0285254235159451	0.0312289116389327	0.0306226838969081	0.026710500093445	0.0290669734069455	0.033376739704965	0.0278932305669514	0.0351353138203176	0.0372640146054939	0.0336224852335824	0.0311747122530344	0.0268881531698221	0.0541691111148487	0.0456311897223491	0.0302894678420466
L1HS	0.00124773611373208	0.000834823396560902	0.00107174952323912	0.00113954352525043	0.0019244736282548	0.00113365605666957	0.00151251351415493	0.00139725651950817	0.00362300157467642	0.00287790825964966	0.00257507904054212	0.00296532427120372	0.00459334828281497	0.00462932152533067	0.00632366219578801	0.00310613764024367
L1M	0.033673176071663	0.0266153068985389	0.0241063463405593	0.027093468392595	0.0272851507042209	0.0242134982894146	0.0267026643832614	0.0227972373252626	0.0263215750260805	0.0322232762869637	0.0267049233213369	0.0243133266215535	0.016985959404568	0.0384347901847214	0.0432287053912312	0.0655425317117715
L1M1	0.0373005826333018	0.0286364790349564	0.0323129883267253	0.027064781883083	0.0285237406438499	0.0286094874363065	0.0375512640635147	0.0387941489672848	0.0271902419684547	0.0277027445073629	0.0269600903489247	0.0216250091255173	0.0155230131276003	0.0170365026869513	0.0178676741717101	0.0104432597486039
L1M2	0.0343823403355841	0.0216549286496566	0.0284156218510528	0.0225861777855221	0.0243804364625229	0.0235855687839641	0.0299931967867509	0.0265733502878635	0.0212230546746931	0.0225572601368951	0.0201602088573372	0.0185601914383814	0.0178087556371529	0.026066458750578	0.041180181845034	0.0213678279199536
L1M2a	0.0455039571580866	0.0399751222541689	0.0455674984384232	0.0353074093152695	0.0339670487796825	0.0318786485798035	0.0544245773957761	0.0545098571873378	0.0262963687485077	0.0324651163107208	0.0361263548349234	0.0458160716199566	0.0235318162802552	0.0141675225547106	0.00500209150643235	0.00495540969589748
L1M2a1	0.047167384941767	0.0489219678253789	0.0529178094181199	0.0436993663904221	0.0411213248629178	0.054704269666933	0.0650278829689861	0.0493336578785733	0.0294612170195896	0.0314367959151067	0.0272653030579484	0.0191062887497585	0.0201601870758653	0.0361098832065196	0.0163613943921419	0.0150683167282116
L1M2b	0.057059178666252	0.0519821400863809	0.056983632870549	0.043725697731336	0.0414617302899688	0.0463726716315538	0.0593087795198988	0.0637605200904563	0.0179426070274526	0.0200563599203153	0.0116778286195181	0.0206811674084552	0.011353905163876	0.0232422126585232	0.0106187391894305	0.0142549364128939
L1M2c	0.0467595574422155	0.0377524782902636	0.0444535198080233	0.0313025545960941	0.0330541618966639	0.0331250760916642	0.0493161608128968	0.0553131348591688	0.0111633761372625	0.0216798695771606	0.0204071543603164	0.0144030282069824	0.00862837787479353	0.0110598829960895	0.00954936202828589	0.016994568727871
L1M3	0.0266580656754884	0.0192587458995108	0.0239858545483167	0.0224657200920506	0.0233878163442277	0.0198575155780624	0.0240460863522653	0.0195987961639131	0.0471318367090423	0.0475090471458035	0.0411733990942268	0.0367915005986884	0.0261083814652907	0.0623188476040163	0.0682309376451252	0.0454675872714224
L1M3a	0.0461157108711737	0.0342560245366941	0.0386933937725108	0.0316028373277269	0.0321946697249699	0.0332948809293088	0.0417060863823835	0.0388347245757373	0.0986610315727298	0.099217191708825	0.0893000741220027	0.0546848068935097	0.0976294473621425	0.12263395040398	0.125350077843336	0.146236258724374
L1M3b	0.0387124356080529	0.0278779331207213	0.0329500016702887	0.0267088425806047	0.0292890291495358	0.0269788207801734	0.038912099233559	0.0396695431960082	0.0657884580737958	0.1054993273214	0.0874324086806674	0.070552644505442	0.016176281250796	0.00766785203207106	0.0311548842576222	0.028588698746926
L1M3c	0.0354320726047139	0.0247705854283268	0.0318705469884491	0.0241729862314752	0.0259536504552758	0.023434355505593	0.0334039552975303	0.0315223994124356	0.0251442717334652	0.0200108176222042	0.0204161795873446	0.0201225392216499	0.0110890820398462	0.0135388500542556	0.00859349345045837	0.0131135309045554
L1M3d	0.038558183858485	0.0275542761154051	0.0344769826163306	0.0316781092755635	0.0324574891277594	0.0301612559165513	0.0401343287232897	0.0413863366362625	0.0481215753173784	0.0485957102208362	0.0383827347315623	0.036281734228776	0.0226147688522495	0.0162554056083933	0.0103001733398039	0.0159570818770457
L1M3de	0.0382752012348332	0.0269611551512666	0.0337872182331369	0.0281927060875202	0.0312054633881642	0.0296807445240549	0.0385931014516052	0.0383109205087124	0.00486187049109413	0.00378732822207305	0.00536787757704418	0.00598693590379615	0.00751487193265069	0.0128859186445883	0.0130693531551824	0.00279869848075636
L1M3e	0.0571553535227059	0.0405112820262072	0.0503520688101598	0.034680982088747	0.0323544201438474	0.0353428562341916	0.0508286311414345	0.0438585123830053	0.00556271431270604	0.00465345496252516	0.00584734367620333	0.00743744349032245	0.00560546606806464	0.00704477370914745	0.00443809337574196	0.0038104528056243
L1M3f	0.0340433260246747	0.0212957676937605	0.0288079091846801	0.0250047408156433	0.0293564736474278	0.03273796668681	0.0318097316194245	0.0342178736331892	0.015810205481557	0.0151297097306348	0.0172630918239647	0.023606244760091	0.0139708884229605	0.0148726374408182	0.0159520053616959	0.0138382344084062
L1M4	0.0300283045907399	0.021590373885058	0.0254630382820732	0.0248560646811226	0.0255272308228479	0.0252725030609502	0.0266687384554417	0.0249037292556874	0.0322935831221469	0.0366453367900151	0.0294158100555247	0.0263927761397548	0.0228363074303826	0.0370621096199236	0.0329610413258728	0.0264775908242591
L1M4b	0.0333979464849837	0.0245208321304493	0.0286725164717437	0.0273757109776356	0.0297461468552535	0.0286603047678091	0.031550371432589	0.0312888212331245	0.0341332298089109	0.035742072843819	0.0315820749742672	0.0294841766007275	0.0215031293716399	0.0227036297562868	0.031438515824434	0.0221174819194277
L1M4c	0.0264068074040173	0.0163015707945533	0.0218331963864893	0.0204045470799251	0.0239924433011022	0.0227771418892366	0.0238581944171421	0.0217963831764398	0.0364652618576724	0.0327523133488875	0.027194720429669	0.024101218571512	0.0297364789927387	0.0431608999287077	0.0392911417823805	0.0371945373008993
L1M5	0.0296847862695544	0.0221130486342889	0.0261384725517922	0.0257203851042179	0.0244116348546204	0.0239455523920629	0.0258141891231337	0.0226747660973575	0.0403432936421064	0.0433982688066641	0.0355863999498768	0.030098370631819	0.022840301284829	0.0331315204316941	0.0365692666728838	0.0325299802717073
L1M6	0.0325966272163716	0.024831316019612	0.0276487443120785	0.0282394090746957	0.0250788402393855	0.0264900877004947	0.0289880235024072	0.0271019982930537	0.054016121206829	0.0511357983660181	0.0399397857561016	0.0375600137143192	0.0329667965235355	0.0500955688438974	0.0683368632640068	0.0393282295629583
L1M7	0.0286835312031934	0.0218629300218344	0.0258146332756401	0.027034811967138	0.0265765980498259	0.0231566151241493	0.0277145624433386	0.0241620406168339	0.0367621541464413	0.0328461397372235	0.0279753840096365	0.0253861305059495	0.0199032587323298	0.0230757220064429	0.0352085122106873	0.0239347314003399
L1MA1	0.0306678797666132	0.0196800640740749	0.0251825012009362	0.018908921238875	0.0220378431852856	0.0191133055620831	0.0253155466948932	0.0247321385141618	0.0115478959361293	0.0128415987005811	0.0116473093562228	0.0118502557453893	0.00954143120870806	0.0124954945684109	0.0160845473479563	0.0157171454632745
L1MA10	0.0382127891686246	0.0274561402019595	0.0327082894740812	0.0286110672774789	0.0262553526042254	0.0241150768145395	0.0297182659042331	0.0258142241647887	0.0256019239623023	0.0260378557096579	0.0239081644513638	0.0215646649463254	0.0285358423897584	0.0224584251912342	0.0179853879080349	0.0181612139649184
L1MA2	0.0311615815363359	0.0215785308797979	0.0268039208217299	0.0202999930829255	0.0228509860391118	0.0214950026572931	0.0273546433212071	0.0265676247097532	0.0148576714991524	0.0160163395127501	0.0133032580869152	0.0137422539811634	0.0111635816681288	0.0166224572117243	0.0186594106705719	0.0120741128370981
L1MA3	0.0337465041811739	0.0235471394920242	0.0284601192336377	0.0245139396531855	0.0252549965627316	0.0238821487289708	0.03080930512589	0.0315262694934073	0.0138949292559291	0.0149548948856537	0.012683239953465	0.0134703618895953	0.00979326954885117	0.0126440482227555	0.021018145140743	0.013044193127035
L1MA4	0.0313526070221094	0.0212140685641755	0.026818752304543	0.0233447664437937	0.0247947506626315	0.0225443866580467	0.0269523043121078	0.0249185454434074	0.0131038038228897	0.013378100360283	0.0106609097678963	0.0116023121247502	0.0117346415288524	0.01744175884819	0.0194810587378532	0.0151823773879322
L1MA4A	0.0374215607941876	0.0233199598027514	0.0313677608146191	0.0240267261588727	0.0268841249053244	0.0246138991732188	0.0321455142602336	0.0287470504354993	0.0104216802376965	0.0103813554806061	0.00935593465150145	0.0105508696033122	0.00828397665842484	0.0125372049199781	0.0170646823130254	0.013622010364808
L1MA5	0.0340586084427032	0.023494195918218	0.0301351100521161	0.0245347230967008	0.0256921537723941	0.0234546079120269	0.028239024745555	0.0260773593559369	0.0141439189518273	0.0179109831619501	0.0143238382818531	0.0155446179216134	0.0154154357155827	0.0264884926654777	0.0244639737787973	0.0250309323836515
L1MA5A	0.0371112274337442	0.0269380371921715	0.0328819872122008	0.0279984467146882	0.0290722885086419	0.0280738676520656	0.0309443995362811	0.0293976900414318	0.0213100760732039	0.0255799550505709	0.0212807363918389	0.0188458234199552	0.0118093814835627	0.0177902125474293	0.0157456920556583	0.015894464908575
L1MA6	0.0345297433782705	0.0232726451269929	0.0288600710256812	0.0241927330405715	0.0245155506559164	0.0216623282355212	0.0278997226560657	0.0257597892750512	0.0135697075696486	0.0128645709513189	0.0120870997126697	0.011326131047558	0.0100840519161732	0.0180772534925835	0.0187975662764355	0.0146596468743042
L1MA7	0.0327283111022638	0.0232733022043743	0.0292445008471982	0.0252732802174308	0.0251263039308009	0.0234270810183528	0.0276750406669639	0.0244213833128178	0.0312176798992718	0.0351869166457192	0.0292559660133188	0.0253345817430474	0.0171793155483347	0.0225204095077088	0.02813629919388	0.017840990050154
L1MA8	0.0340034767979941	0.0231466473474553	0.0291036717396076	0.0254047583628519	0.0247902213899027	0.0233140046295797	0.0272850887498426	0.0238615929475205	0.0304938075008299	0.0303140025471478	0.0250109480535374	0.0211783403292981	0.0139297831921465	0.0176759403127542	0.0204465542662818	0.0182898689377752
L1MA9	0.0350025641580082	0.0249211444588446	0.0299822314592589	0.0263291621469613	0.025871873769468	0.0233758275934178	0.0279233872318442	0.0245234880795328	0.03080572529843	0.029250434308252	0.0258623137213895	0.0218460099748863	0.0181999993181875	0.0204939484712628	0.0191064510581144	0.0204602724630582
L1MB1	0.0346366493873909	0.024046787449919	0.0288100019456051	0.0257094970663787	0.025295471196417	0.0231199637837457	0.0270881967061046	0.02449293410976	0.0246808048574875	0.0240640738090284	0.0176445488093186	0.0172892271797694	0.0144140084885407	0.0179837855856014	0.0202687350323794	0.0216514593448169
L1MB2	0.0361227249228494	0.0269571841049858	0.0309555719796102	0.0298899199417579	0.029814035058467	0.0302298523972514	0.0301235357995986	0.0278439956873194	0.0375963113769849	0.0375387455946812	0.0310570397597662	0.0245336445341305	0.0272785385744975	0.0590008434256746	0.0382157631361832	0.0483672845748853
L1MB3	0.0402169023341509	0.0355593952016112	0.0387841937988656	0.0349380470041142	0.0319985938084296	0.033318944818085	0.0352008280008837	0.0319284037958828	0.0276514270938389	0.0331192830867648	0.028967116020379	0.0269166825307386	0.0198685768999081	0.0333841092488113	0.0319633708753621	0.0302636317575706
L1MB4	0.0347402381257948	0.0270716297692703	0.0301946944641849	0.0291876310330274	0.027707275143487	0.0284431116247959	0.0296231712603862	0.0263272038651936	0.0367847574742964	0.0404627020785195	0.032529581369031	0.0286323325147304	0.0183633760794968	0.0287087999368939	0.0360368816824175	0.0327929937726173
L1MB5	0.0388828270605396	0.0344495794288614	0.0366475424820327	0.0331961383494337	0.0310888879307588	0.0321675311455819	0.0332350944455532	0.0310119323819949	0.0200583269684723	0.025469735351244	0.0229683304638799	0.024487178876589	0.0196229313226794	0.0308234209740415	0.0411114975410157	0.0371091555557115
L1MB7	0.0372372173913085	0.028927526598373	0.0328392219929825	0.0305646136623276	0.0289218146500493	0.0293276926782443	0.0310454194055811	0.0280897530320987	0.034398483286726	0.0444245289446657	0.0348712249200157	0.0299462689732713	0.0246421307392805	0.0370842669822631	0.0365697561634799	0.0366860282222474
L1MB8	0.0373463534729138	0.0282654946233199	0.0319800115566457	0.0309964241676283	0.0309814961287631	0.0297382952608999	0.0306499678784535	0.0285345949229881	0.0364223036945767	0.0383380775623726	0.0325348157622325	0.0287306485714495	0.0224629222016919	0.0331062971345521	0.0371390281900992	0.0410996257182287
L1MC	0.0309274559384246	0.0245906624105566	0.0275910088810503	0.0269577102340426	0.0270138290674032	0.025783105086979	0.02725793607339	0.02391668690606	0.0278018291793395	0.0304616036321617	0.0254601447890831	0.0241589832038403	0.0218437866152832	0.0312323375325261	0.0263690074468351	0.0216408529587644
L1MC1	0.0402952885088895	0.0332028796395572	0.035193677483837	0.0336265314035757	0.0300550388107585	0.0288810468496538	0.0326941435145474	0.0311809225931689	0.0440308895113145	0.0449720603045265	0.0384891355166285	0.0332087535984947	0.017529374628972	0.0217572077078318	0.0212395382970974	0.0184776074326566
L1MC2	0.0367767405180476	0.0282780483501042	0.0315554026372661	0.0295153267202027	0.0267321635172659	0.0264606720325641	0.0293859025801689	0.026394481033282	0.032073197150648	0.0417494024189246	0.0302222688107419	0.0253798462086361	0.0201281333038748	0.0328828834102611	0.0237104880934301	0.0209519224581356
L1MC3	0.0386001406796699	0.032641094737072	0.0358821008682715	0.0331273523756344	0.0293372933793039	0.0293180879827832	0.0325523757689344	0.0303376609574565	0.0330792983473272	0.0361070398905921	0.0297649191334389	0.0317940556094799	0.0266904675741312	0.0283382611914793	0.0203766956247102	0.0177740939143506
L1MC4	0.0365475872265843	0.0304498475252069	0.0344025687339867	0.0336116357284355	0.0310183328525446	0.0318035906900323	0.0336975982049319	0.0304508593736593	0.0346383816033369	0.039762048447697	0.0351488056091061	0.0341518948392039	0.030679272029645	0.0403215242451561	0.0342209583953321	0.0376993094042084
L1MC4a	0.0367866068947295	0.0305464271368586	0.0345166341545789	0.0324026228191248	0.0294541977597656	0.0297579078241529	0.0323563374677037	0.0297176583627125	0.0363054498321288	0.0403516316595791	0.0342883357826929	0.0321961712933901	0.0284164401867615	0.0367947022913956	0.0360921295591759	0.0394171907634051
L1MC5	0.0346610290137269	0.0299976656540791	0.0338663339919883	0.0345719396584052	0.0308579438971986	0.0309000140083359	0.0327520237906766	0.0299611298374209	0.0448069026748031	0.0497784880172302	0.0425033685712701	0.0378703552369826	0.0331762671663268	0.0431718673540112	0.0434352878383117	0.0447775988606858
L1MCa	0.0332124141666904	0.0236838472496037	0.0280418909881517	0.027996791638005	0.0269717811703224	0.0271437410702988	0.0289901872905439	0.0292379572797214	0.0422356049038149	0.038590225176856	0.0379933249097964	0.0320246025372468	0.0195530666067539	0.0206808664597825	0.0237428234624624	0.0181469596588365
L1MCb	0.0396542538590611	0.0322967156424874	0.03285919986894	0.034765736326525	0.0318200677795562	0.0328955271121684	0.0350485209537439	0.0354505057739829	0.0799982402410384	0.0742667566879014	0.0775741888572056	0.0593359631115894	0.0480515258773563	0.0273382709533327	0.011755307827769	0.0126371340347943
L1MCc	0.0439355360521462	0.0360194104608168	0.0374856687580723	0.0365512411585013	0.031760926270042	0.0340792636001274	0.0395443974740365	0.040583454482828	0.0555191883870328	0.0473714795549374	0.0471445072851329	0.0388255374857061	0.019594755623676	0.0136444747360105	0.0110434445088942	0.0104443851668675
L1MD	0.0273723207487491	0.0197666861878846	0.0236697240416153	0.0232168231668597	0.0229555788460407	0.0224470105245	0.024092828665588	0.0203697011462478	0.0355839696692242	0.0422968191789672	0.0324979000008611	0.0291979243249311	0.0224564141054693	0.0380072721088185	0.0379485273313689	0.0340207974852222
L1MD1	0.0343801404807436	0.0269264392643771	0.0313122857403728	0.0298706170456362	0.0273635058714351	0.0268559228812298	0.0293461195516069	0.0261176427102275	0.0197486547482688	0.0195750625047168	0.0173636154735575	0.0176863281988122	0.011320236937133	0.0213002026061898	0.0229707989371113	0.0225432085086788
L1MD2	0.0389314356248592	0.0319857962667833	0.0347103110886936	0.0328641358578023	0.0282776590352372	0.0294022927007043	0.03192551189817	0.0298447357352049	0.0262547711792096	0.0300602978140882	0.0264241701415816	0.0270223997194075	0.019733197586739	0.0272623799855205	0.0375762800293335	0.0306223172766773
L1MD3	0.0400803732771335	0.0323879712164828	0.0348015501584338	0.0337035713315443	0.0295760432122014	0.0302861751734606	0.0332175367125762	0.0311834958252682	0.0279413113887074	0.0319226146708631	0.0269640117255676	0.030993881775911	0.0295450850229305	0.0241517897171315	0.0364481054100719	0.039953226093074
L1MDa	0.0319896321310311	0.026647377110168	0.0301480257319656	0.0272267726671953	0.0250088508154597	0.0264123700436923	0.0297199129127474	0.0281345206677302	0.0507488042221052	0.0535347969805714	0.0518023722655137	0.0420092552877217	0.0375654965391262	0.0317745434201513	0.0319968232565815	0.0186574594862246
L1MDb	0.0299299465376956	0.0333342710325501	0.0340486364988907	0.0284729887675124	0.0301960886659471	0.0326553793527491	0.0351327564261407	0.038762256699192	0.0479116717306702	0.0368981760311822	0.0414237662198695	0.0385535923787115	0.0385810503791442	0.0168559641510485	0.0176978815162211	0.0385137086992441
L1ME1	0.0348743359160676	0.0262600541713382	0.0299734247176685	0.0290695623146678	0.0270331150016408	0.0263470399757661	0.0290379253937348	0.0264743825663507	0.0344539849879255	0.0380416259431393	0.0292230185278126	0.024573988464603	0.0182513255280217	0.029547436533953	0.0286081044887482	0.0283787659159413
L1ME2	0.0336906468644239	0.0261037818293481	0.0292143506019051	0.0288462716019304	0.026023016877346	0.0251860062805046	0.0285143972205884	0.0259297342957706	0.0364077494498502	0.0367031577418535	0.0280232773645392	0.0247196486773511	0.018110178418368	0.0285602743629011	0.0319775543919739	0.0325055792355142
L1ME2z	0.0352910468112524	0.0276785930092489	0.0315493762137207	0.029489341791997	0.0286619543007457	0.0273864017203969	0.0303339385951342	0.0268762369647106	0.0593703929601262	0.0566061365878125	0.0406513805017418	0.0332352913045195	0.0210433314128419	0.0319926532411745	0.0343897188350386	0.0311413110095991
L1ME3	0.0383805407561617	0.0338018877159335	0.0368144579502102	0.0342984924901976	0.0284335815821455	0.0304840664468681	0.0329690633514084	0.0306665509654513	0.0456628008309318	0.0471101745454381	0.0388624535925561	0.0312342241004322	0.0281923636827307	0.0360274072691318	0.032527120972587	0.0281715649185386
L1ME3A	0.0384776926400043	0.0324996653451126	0.0354575504076417	0.0334858661199462	0.0294151364958005	0.0293854935981967	0.0326422187068271	0.0303028593806428	0.0408793902257115	0.0479671903521751	0.0385205296321232	0.0321296358236974	0.0200991398234244	0.0294737352837966	0.0254999997164169	0.0240074715502459
L1ME3B	0.0337290330549035	0.0285730463604172	0.0319354643637764	0.0304339345044786	0.0281380453711186	0.0283854539431773	0.0293841076430594	0.0273205882529885	0.0548655799625917	0.0528804634148753	0.0452173291038421	0.0366768295431001	0.0226885699211332	0.0343561729287669	0.0379556533328233	0.039943501934747
L1ME3C	0.0332022015668011	0.0267198802614532	0.0305325625669608	0.0296411064521238	0.0275186934963186	0.027219455488865	0.0288334558064744	0.0258781541817643	0.044805347235785	0.0478850593942237	0.03765163983176	0.0292808755193631	0.0210220602740292	0.0338377254670628	0.0412097821245162	0.0382626537592716
L1ME3D	0.0367423681646335	0.0262449858868437	0.0306050975402592	0.0283693557970465	0.0268988504501106	0.0251991776512374	0.0277796969130649	0.025707229106023	0.026039777560443	0.0321944057475058	0.0224756030736319	0.0241316737354026	0.0213984487232471	0.0295684064239916	0.0370582337079973	0.0285105073937659
L1ME3E	0.0365503782473236	0.0283030586613896	0.0298537734678849	0.0301339011523595	0.0265197787732637	0.0253751795627283	0.0285062506567584	0.0258839111242042	0.0461959152502788	0.0478792017616967	0.0372811072871088	0.0302019645117937	0.0260085479708775	0.039583264334974	0.0373426934096077	0.0384648095382651
L1ME3F	0.0301454371325878	0.0256128374354733	0.0298356373425125	0.0288817397782369	0.0293554252665811	0.0283043524953528	0.028572030180048	0.0261263222070569	0.0335016304846254	0.0327097047700196	0.0256675207907909	0.0241346866139198	0.017191712139536	0.0417693105632207	0.0317659245805952	0.0395049351161042
L1ME4a	0.0317066214450389	0.0237078415827581	0.0287126482363242	0.0278986187492224	0.024591563686853	0.0257514399246063	0.0279462157781914	0.0235014751318825	0.0509115705436829	0.0514395973847906	0.0425693408853216	0.0340791618213383	0.0254494006974937	0.0456886914370936	0.0489351036134484	0.0513765657569028
L1ME5	0.0452303482112869	0.0414817787897823	0.0425347064170126	0.0401121998725962	0.0308335923076728	0.0313563779407074	0.0363512029431153	0.0326928365415723	0.0397814929783139	0.0486606987730409	0.0355376126013606	0.0323355866229879	0.0168246461162004	0.021131347291803	0.0303322002132407	0.0298220746962327
L1MEa	0.0283689037782005	0.0259386348002645	0.0304649384495078	0.0323584446544803	0.0327883492588103	0.0324056524285463	0.035538426901019	0.0348935819035956	0.0277625225602879	0.0262638989219903	0.0284866487930128	0.0207846347730594	0.0238489230800229	0.00927306678491937	0.00269948393298983	0.0163977405294974
L1MEb	0.0362507558560555	0.0293612427403244	0.0329152368746059	0.0332360467693667	0.0325930212480162	0.0294708755207651	0.0342099452951577	0.0343361729244305	0.064170326277824	0.0684788717554775	0.0644137791820623	0.0498109062338767	0.0327029501787215	0.0401232973278469	0.0300741667780836	0.0244723827175671
L1MEc	0.0312117842363772	0.0243426477358639	0.028490986947671	0.0290448805884289	0.0280995938930071	0.0270811492328066	0.0293233227189128	0.0281979792732813	0.0251951501152223	0.0276281741685739	0.022831822868586	0.023720337552792	0.0175749917716163	0.0228067464922286	0.0255853748048894	0.0203871883734984
L1MEd	0.0325957087089438	0.0251636650952307	0.0286098176502961	0.0286286240353535	0.0275927753133928	0.0288508132745108	0.0297759556046385	0.0282102227334089	0.0299783903792883	0.0339665660260639	0.0294479990652413	0.0254278645541862	0.0182847942525526	0.0275522146219827	0.0294774006230982	0.0254854604978157
L1MEe	0.0273953264814837	0.0180451613896669	0.0223447627838771	0.021990149296427	0.0220735427191464	0.0202382391337627	0.0221720820123986	0.0200736854676321	0.0401762284954895	0.0397837154378886	0.032366034341833	0.0238096625115512	0.0183479466002082	0.0225949455008856	0.0269603045886999	0.023290135172037
L1MEf	0.0306517158227743	0.0197001064529626	0.0245697031386876	0.0240368557638749	0.0245354075993427	0.0241340188061355	0.0263132025427509	0.0244142246672251	0.0375117962352242	0.0362040939489016	0.0329977854972003	0.0283962870044244	0.0237335346326342	0.0289042321714003	0.029476308192702	0.0230700754983141
L1MEg	0.0307932974117868	0.0213755484326162	0.025432686174508	0.0257314032801595	0.0260201741684631	0.024963565287968	0.0265900636967046	0.0243722264222429	0.0354555480933059	0.0380641118257535	0.0332114902193919	0.029730092673555	0.0221314238851707	0.0223427757878582	0.0295464158419111	0.0183308129035282
L1MEg1	0.0335907549561908	0.0313116322997275	0.034869527512333	0.0404638752778077	0.0331346371371716	0.0327645994802742	0.0372004371939576	0.0378715857275057	0.0316920494594032	0.026143758025113	0.0269368789552666	0.0407953728555698	0.0117961525345616	0.0402028804419149	0.0285734092945206	0.0245810497842391
L1MEg2	0.0390597316865965	0.0333155913978096	0.0359918393454724	0.0372382928701329	0.0373536764345087	0.0364082749392871	0.0375559987794045	0.0352536533969325	0.076406002697133	0.0570412069384976	0.0588347617227857	0.0529733789526057	0.0360205093195215	0.0216037430284412	0.0139776533220704	0.0362404914790229
L1P	0.0262165933166055	0.0221249678649344	0.0235280292779075	0.0186842403999968	0.0179834816527072	0.0183213895436609	0.0273283938420001	0.0160885158714696	0.00279654304796294	0.00319686905672143	0.0190398620293628	0.0161210264849859	0.00541118232438016	0	0	0.00209933147663624
L1P1	0.00578684273177835	0.00408805680097079	0.00481484220616147	0.00473178131345861	0.00661745709932513	0.00465079890951729	0.00610476036698176	0.00478491472394435	0.00448104158917621	0.00565618452822542	0.00439685201850704	0.00653887474844494	0.00646982179397639	0.00801322430052097	0.0100213733428864	0.00753291830363746
L1P2	0.0121612276085096	0.010067939776899	0.0105600511031006	0.00969554332252842	0.0131461028892646	0.0101839986557628	0.0147396974601357	0.0129415923291775	0.00510809574481346	0.00455664020523991	0.00402530651863375	0.00726681722556623	0.0109287602391576	0.0192905210039477	0.027198929373107	0.0179743480472871
L1P3	0.0177151811703534	0.0150116396865203	0.0162013171187254	0.0151431318640658	0.0160040234298681	0.0133198968592045	0.0194456668253035	0.0161236182163754	0.00716487401752421	0.00816573380820931	0.00664426359878687	0.0107234781281499	0.00767737108095276	0.00841385974533386	0.0155257880272113	0.00876391159417206
L1P3b	0.0613077743311261	0.0841712884163988	0.067830433810676	0.0615941142896517	0.0554851626353287	0.0474610472857859	0.0662162501913444	0.0692916180102207	0.000722191766134859	0.000249755470266836	0	0.0223549061327787	0.0126490068334623	0.0482715047919714	0.000895514593663742	0.0013537757642981
L1P4	0.0248234505832161	0.0178501004539855	0.0205967525440139	0.0200702482645183	0.0211080443786791	0.0181250686791026	0.0222776478236693	0.0184443302985866	0.067976869635972	0.0615665938656364	0.0538151007848539	0.0389111227096389	0.0224898395110865	0.0300327100641304	0.0359347450808773	0.0345664816873741
L1P4a	0.0463294972155388	0.0302926595796309	0.0325633427511989	0.0242306451093	0.0282779310977406	0.0293442983341941	0.0383216113732326	0.0369461706422478	0.0255686044722783	0.0277550423639531	0.0288382859593865	0.022693018741313	0.00544915403586622	0.00947937133929674	0.00649564051852325	0.0100888575411188
L1P4b	0.050731889305014	0.0614887609097138	0.0488317128091516	0.0399445750672753	0.0465173657492689	0.0602788777459731	0.0660880219838638	0.0649995187477504	0.00399824127671601	0.00274551380347106	0.00592082176171782	0.0107414019716012	0.0154047682740004	0.00142841198613317	0.000147838258346706	0.00489135956159322
L1P4c	0.0387909455993655	0.122390421166993	0.0691058123925688	0.0660544166885033	0.0447444074862334	0.0511237446580022	0.0716946462950488	0.0712900168364481	0	0.00118254851202415	0	0.000366885139114666	0	0.00076176511602214	0.00219823066474855	0.00155312042494956
L1P4d	0.0632043896511143	0.058558104787379	0.054136027921786	0.041654292927528	0.0420647120066112	0.0354405739902849	0.0599495427841513	0.0572829343985416	0.0812245866010186	0.0459868363621176	0.0506151487162003	0.0398805994182774	0.0139358666270702	0.00565776914327959	0.00428069070073905	0.0235184420158124
L1P4e	0.0550811203689641	0.0468375376617351	0.0460717658255783	0.0357255606231296	0.0329134470543748	0.0353566104865369	0.046932970079195	0.0407524095864183	0.00281933238282844	0.00174570562309932	0.00397856290540934	0.00520855586379488	0.00139220633316898	0.00587293124411115	0	0.00706575438259193
L1P5	0.029306673353309	0.0206503368685218	0.0223463275867588	0.0216342441834982	0.0250159433241002	0.0229377069349713	0.0216444398280454	0.020670245409405	0.0359704124536781	0.0341179322495796	0.0289070206656024	0.0187672890544606	0.0126979045752055	0.00999624828608643	0.0148681609045148	0.0090188690722038
L1PA10	0.0268052041715699	0.0245575036580113	0.0252088451632574	0.0224302518299996	0.0220476819382293	0.019668597324272	0.0260027836833205	0.0255205109760204	0.00784388730093275	0.00760582717768916	0.00829071444831084	0.0113968966108758	0.00771693767635943	0.0114983524059156	0.0165685914197637	0.0111399343761974
L1PA11	0.0298506918473796	0.024338487013359	0.0258784559489957	0.0224176603990044	0.0233012015039624	0.0203770148327119	0.0264033433006137	0.0249266477475077	0.00667315472528378	0.00655045010483633	0.00675908215786935	0.00920157910073029	0.00622875742015488	0.00786779457007361	0.0176649189982644	0.0128702840180232
L1PA12	0.0372004520688732	0.0344416717515409	0.034560985193484	0.0296546160390381	0.0264783232571183	0.0246107739688632	0.033932250101044	0.0332117893463793	0.0182848023576043	0.0140344519139663	0.0184031832820037	0.0162802140164371	0.00958494731125753	0.0136725871690956	0.0220246251542346	0.014441635625474
L1PA13	0.0316428842414535	0.0251384019215457	0.0285978716651512	0.0230537370505428	0.0223216921597751	0.0201094886125997	0.0271930288906517	0.0246402871395337	0.00662543247628946	0.00860361095841489	0.00803995335524273	0.00999127464432353	0.00786433589327004	0.00858089146081286	0.0126939127891947	0.00975588447316929
L1PA14	0.0315692714377008	0.0239274901125275	0.0269035117759379	0.0217633617033516	0.0232597456897286	0.0214811791859678	0.0268661631129203	0.0237933976586446	0.0127110608015912	0.0110278347232809	0.0123893997088596	0.0129810001917536	0.00985186377391853	0.0165301444069012	0.0127480791515775	0.0111879305801042
L1PA15	0.0340374481517152	0.0266751964764743	0.0302728302412387	0.0247051566144512	0.0246827610196874	0.0225061338245023	0.0294743736677668	0.0255804388660557	0.0078442909921123	0.00858824914363275	0.00737702891569333	0.0099449156666541	0.00818979606032702	0.0128519865430679	0.0258363716797489	0.0148679088603579
L1PA15-16	0.0382386115028087	0.0334918666364847	0.0332264518506788	0.0302209271878849	0.0316257497673135	0.0359167332235301	0.0426270657259901	0.0465802968960685	0.00862913222836139	0.00881199862151814	0.00891495189349222	0.013754191844673	0.0100221475602612	0.00463337335430072	0.00834416902644561	0.00442191864502978
L1PA16	0.0352641411279181	0.0280761855418302	0.0313575841165805	0.0269595106180204	0.0258032213279985	0.0242286552142746	0.0303425852083911	0.0280744971689606	0.0121958204576309	0.0129582242164234	0.0115518947693865	0.0152818757909311	0.0122051353289554	0.0138522207685715	0.012975809374494	0.012763007535162
L1PA17	0.0357292099340145	0.0300147897088997	0.0324135583683277	0.0280110543214044	0.0274816549474368	0.0277096378530278	0.0314939929042597	0.0302689778519178	0.013554536583222	0.0152048068616681	0.0138913739109735	0.0161355646401509	0.0161102741618642	0.0275493421842084	0.0201887940732077	0.0196996212528678
L1PA2	0.00124807348993729	0.00127285233731531	0.00132136309680339	0.00150075663431538	0.00284876811692648	0.00169492721434922	0.00245085426080459	0.00221166601525935	0.00453317492079105	0.00372870065617564	0.00343844427373926	0.00374240700933699	0.00802838530287891	0.00734557558625955	0.00731934880761376	0.00450912199302189
L1PA3	0.00208662259777316	0.00174700679277097	0.00194830708081787	0.0018881386074276	0.00353266169840013	0.0021149559761399	0.00300439198490629	0.00245402512840561	0.00368281127428598	0.00294022655275547	0.00293270965186847	0.00366256114143041	0.00441142643875898	0.00462590829745817	0.00613471774809001	0.00416582320705939
L1PA4	0.0036011247423869	0.00273027296124653	0.00335103167062031	0.00268112363351263	0.00488122361096651	0.00317364204976168	0.00409106615794953	0.00328867014400124	0.0022139264103254	0.00197342480496952	0.00192946191734179	0.00323464880546284	0.00340517582104622	0.00381621649339439	0.00593508684592622	0.00403441465423351
L1PA5	0.00523436594216371	0.00428753322659014	0.00498900843880712	0.00404458776780866	0.00704206281657478	0.00456223404761773	0.00569932281468542	0.00484003669759409	0.00154176249589507	0.00143406988713803	0.00158993971443096	0.00330338170278087	0.00340807997970207	0.00565824007313692	0.00819806468295366	0.00605695457778769
L1PA6	0.00906925630316087	0.00763110495481255	0.00829287853126303	0.00719188053271038	0.00974518638012903	0.00747585960965432	0.0100217631704713	0.00834278914224446	0.0020283876195955	0.00234918913367718	0.00195627171790255	0.00369033954391117	0.00402696354392896	0.00667724899532323	0.0123315512481807	0.00642658829638076
L1PA7	0.0129138638622425	0.0108149465894917	0.0117513004732781	0.0101558230436685	0.0128153275281672	0.0100166387279591	0.0135969550562402	0.011670655842246	0.00244273149086828	0.00301015650009977	0.00297880829386576	0.00475228891160446	0.00492475227073339	0.00636804780243614	0.00971315628460952	0.00703588948603598
L1PA8	0.0178587033516569	0.0156495810872547	0.016514302712771	0.0143465779463935	0.0163100234033035	0.0127196120187258	0.0166038378578607	0.0153444589578939	0.00453579267384417	0.00874684790448546	0.00557626080955034	0.0074230257322757	0.00737942664304181	0.00924310539542521	0.0112806119763515	0.00943204483368274
L1PA8A	0.0216154550905027	0.0181027439729978	0.0194831411932916	0.0170013020782031	0.0200480450097396	0.0159504460146357	0.0233075718309003	0.0215404947036518	0.00326950535207698	0.00422510349508798	0.00395632959930809	0.00645136495420381	0.00604686385215648	0.00650807826589034	0.010579830353233	0.00722510064069488
L1PB	0.0200461603028428	0.0124237564096374	0.0161932084368439	0.0148221484210332	0.0164827855772407	0.0136808040339511	0.0152994840068719	0.0131831855163627	0.0291556397328324	0.0286387043482614	0.0249889256551184	0.027022820469454	0.0227307943486315	0.0181633387058207	0.0191213194357347	0.0108768465013226
L1PB1	0.0229324275167224	0.0174639700209943	0.0206703669156248	0.0174511960560135	0.0238466148060521	0.0248565874964741	0.0233145816180645	0.0226584362744269	0.00729297822202733	0.00706504586966121	0.00741554652681767	0.0110971610874208	0.00899220497007351	0.0152651006492322	0.0145553300762947	0.0113263129560512
L1PB2	0.0297965190133531	0.0211648797996047	0.0247995512324638	0.0201021703382358	0.0223128478905194	0.0195347423213299	0.0241360959111974	0.0214947910958982	0.00237718092186508	0.00368929657450832	0.00363614783922508	0.00688177787875311	0.00725465330828344	0.0126273234493949	0.0165648050197489	0.0101476753592825
L1PB3	0.0348522443924819	0.0247429023934161	0.0293669344002252	0.0243976822974755	0.02399891997808	0.0227014202811016	0.0284138524051143	0.0278135765814086	0.00707662187054859	0.00902885499714735	0.00786951347613441	0.0104292079745187	0.0081574393015347	0.0180214217266468	0.0148612118232077	0.0110997857234136
L1PB4	0.0362786308218459	0.028196703958683	0.0320921272530586	0.0275658852877632	0.0269879431579056	0.0248471819559051	0.0299220559626422	0.028313236955816	0.0117203151423198	0.0144066831836155	0.012058547257703	0.014086294922149	0.00934874867282528	0.0140189077342112	0.016464340301274	0.0106431999792021
L1PBa	0.0335372406050637	0.0284489081555935	0.0308434866025478	0.0273685680467375	0.0351739094890069	0.0402117788326308	0.0389152873135014	0.0398320955820404	0.00950249679676449	0.00987499746823921	0.00937911733677783	0.0130460072402343	0.0109272534860575	0.0134979763678171	0.0157990024457173	0.00619177952502045
L1PBa1	0.0370504975165277	0.0414887716489084	0.0366261726577128	0.0338929586720821	0.0442379614563271	0.0554936570427495	0.0517177474902901	0.0540112664336099	0.0469859560641655	0.0403525277963887	0.0474509383530367	0.0410309814992556	0.0267001144694666	0.0371360759715102	0.0110247132155126	0.0188170384899498
L1PBb	0.0485423205040773	0.0401744952734399	0.04287638318102	0.0305044069843516	0.0321326395329286	0.0326235283710775	0.0514761233903336	0.0537746646377488	0.00478657672663013	0.00561392872507952	0.00721483570107921	0.0100450509838315	0.0159180130512331	0.0137866101242385	0.00463542571000017	0.0131283081336193
L1PREC2	0.0316579983990354	0.0252980488815152	0.0278334284817983	0.0240389388409758	0.0245561728697913	0.0216463677012227	0.0280987617295088	0.0255950447939854	0.0150293072336522	0.0159957926383772	0.0137264108566408	0.0178590037459503	0.0133624319310687	0.0178776168654985	0.0216617722590223	0.0150598108117072
L2	0.0540074427462636	0.0554535745348959	0.0533118321872043	0.0528995407066999	0.0476308864220805	0.049133166523401	0.0521339182112308	0.0532938393719992	0.0409625273581118	0.0431684785510656	0.0462878962838237	0.0455184428121241	0.0335435455805606	0.0357550613032369	0.030734054598479	0.0302560704211266
L2a	0.059611946264286	0.0627423323915396	0.0594583357654559	0.0574332564510419	0.0504144088716135	0.0544660930178718	0.057775180434272	0.0598608877486281	0.0404167820773301	0.041745361876325	0.0441948758534356	0.044756347308957	0.0320880297296903	0.0333264315711155	0.0269208119402624	0.030828503189268
L2b	0.0714695417408573	0.0841977777996938	0.0749194482008911	0.0696205269038731	0.0550375895820925	0.0640862703872527	0.0693996558958143	0.0721791268301274	0.042394467253375	0.0447595583540634	0.0498222848449527	0.0493139082344566	0.0348319779894422	0.0340033971770954	0.027307423888073	0.0329268906383103
L2c	0.0606711577407549	0.0645042444797946	0.0608498263501756	0.0589331374534133	0.04937986977549	0.0550350266646845	0.0579369487599245	0.0584676915909685	0.0429298157382921	0.0460514403540641	0.0478413126863285	0.0463913077118159	0.0348729743860107	0.0369311075857628	0.0349817057634591	0.0400534984752259
L3	0.0508002100780471	0.0512859537455826	0.0500328762566358	0.049118587328253	0.0399589891083307	0.0433952061096618	0.048829734548608	0.0489728891479914	0.0570520495902608	0.0588990775646973	0.0574917236902791	0.0521106816809568	0.0374583686609378	0.034126074387175	0.0358079209761278	0.0397791308397085
L3b	0.0435429725631038	0.0517346467460765	0.0483345453945761	0.0503703370542354	0.0411761803123879	0.0472702039314922	0.047983090719811	0.0478163907768165	0.0633708979712219	0.0676412015068513	0.0637401404530015	0.0542386284328135	0.0416529448609511	0.0363153376204615	0.0423054887049816	0.0384030722406717
L4	0.041845865058938	0.0381299497699691	0.0392955254564778	0.0403763234776888	0.0335225444876233	0.035049931591755	0.0400267260848766	0.0373032335506774	0.0482166472254778	0.0486577708227373	0.0471280635272001	0.0398425140646698	0.0286945685968619	0.0322756497185235	0.0308795253994986	0.0325769857347183
L5	0.0391035191387819	0.0399821996973059	0.0387769527170527	0.0397184431642563	0.0346215790772047	0.0335606244632067	0.0375223421250203	0.0419582961555763	0.0861033755898225	0.0785380873655112	0.0759897580966021	0.0587955956661429	0.0452700742571858	0.0718755721136737	0.0843415849554427	0.066475321589526
LFSINE_Vert	0.062269903340622	0.0584124312850265	0.0540365520925011	0.0626971864565551	0.0445212732639259	0.0500502438477568	0.0585946729679707	0.0610168610927088	0.14332882782735	0.125439177710343	0.1299974448861	0.100037061237923	0.0799512713920046	0.0717264186720244	0.0463462814749628	0.0994601388497177
Looper	0.0269453369188902	0.018514844211072	0.0224890434141717	0.02224489494111	0.030713136546568	0.021908667121704	0.0267102110978587	0.0245149427440581	0.0272485701067978	0.0287267348411394	0.0279278174889371	0.030358218544592	0.0473137090760699	0.0899463752291678	0.0196393956332633	0.0767458641181697
LOR1-int	0.029775314875289	0.0219238325359945	0.0261648423341071	0.0274496752093958	0.0251464431632817	0.024782539102147	0.0284529440522557	0.023394264014023	0.0247630800314908	0.0335237702626552	0.0306642482481654	0.0271383813343148	0.0334728051186801	0.0752515924043992	0.0660392410425171	0.0432699918207937
LOR1a	0.0460856682250149	0.0396088073307973	0.0421796724221891	0.0420692388552754	0.0319943908419068	0.0326809451092225	0.0420475200163545	0.0403359795222654	0.0687423252365289	0.0804866530336214	0.0779765360148644	0.0556875742067476	0.075006855207489	0.0543412298240103	0.0479317976850418	0.00654803366313224
LOR1b	0.0459276212942871	0.0361305368939934	0.040239423100337	0.0410796829768807	0.0429691744270607	0.0392898714373536	0.0413692090247784	0.0422120212330113	0.0721076261509797	0.069788258597532	0.0658021211775186	0.0580250762502164	0.0669161085565701	0.0320355018365991	0.0103058080220473	0.0183802394163344
LSAU	0.138500187566869	0.208303805575018	0.13219923888704	0.149796260776889	0.114458621910289	0.110156904597264	0.13773752098748	0.112887724598745	0.00166756496411884	0.0153170763577957	0.0135738398912774	0.018511047557532	0.00480956583216187	0.00159760769748615	0.0155176148699601	0.0161163110079953
LSU-rRNA_Hsa	0.703114498579427	0.264741065716635	0.196106758700328	0.215993057531978	0.676155383268027	0.375563335444425	0.248919330796678	0.240946717263586	0.369098139719661	0.536594135492292	0.501743049426355	0.421517079022781	0.539680951575929	0.355666610916469	1.33793896118902	2.093409589388
LTR1	0.0768337742030899	0.113912988301587	0.0829430892416824	0.0999249461260162	0.0653859378195324	0.0659294815696226	0.085097013332386	0.095299514743079	0.0832427206989738	0.0784493879083525	0.100493925078931	0.197838389181917	0.129895192115098	0.072849744671711	0.0198444535146924	0.0313190175180006
LTR10A	0.0368445569864512	0.0341842337852995	0.0397825248086748	0.027293454313721	0.0295370051980565	0.0323418070692277	0.0584844627222639	0.125557897152004	0.034661171802983	0.0434596867965696	0.0489921446382626	0.04216437877938	0.0214504261139336	0.041819435508679	0.029314707184083	0.0796946351925099
LTR10B	0.038301422545458	0.0481454164276937	0.0512324204520187	0.0453694440353163	0.0433954565359493	0.0608494460426533	0.0704063807467434	0.11951749052026	0.0716141981874216	0.0720136046002398	0.0699716652142183	0.0447164564271199	0.0997606530047633	0.019189780767667	0.0346934796515306	0.0523715513051634
LTR10B1	0.0487783603434877	0.0613302775024225	0.052683440615555	0.0704985059247117	0.0860478444182687	0.135233793684264	0.0646374473693272	0.108459183647198	0.112518824324752	0.125900279142084	0.133909430837	0.117991466948707	0.0961084593562422	0.125362755784107	0.115957268650466	0.155228964832313
LTR10C	0.0200031302080959	0.023496805624649	0.0209554317431039	0.0231192614455921	0.0191648738890735	0.0269557516241599	0.0214403526755936	0.0269727416117203	0.023735831510238	0.0299296820996815	0.0516238268511877	0.0585798830994182	0.036007599519966	0.0431412394530256	0.0302752116299917	0.029587876605877
LTR10D	0.0319447568645772	0.0574155251682372	0.0435528430736352	0.0492252432215143	0.0490838657586959	0.0663621816101343	0.0415493960404121	0.0905973134079424	0.0306681042428004	0.0439199244584345	0.0412518683515756	0.0567263391985804	0.0560532853154127	0.0721014983348539	0.0346189806758339	0.0703789845622126
LTR10E	0.0357076842341264	0.0338099736187593	0.0292094815373855	0.0381549714480706	0.0374348428260195	0.0467116447571936	0.0278341492077006	0.030500390461281	0.01355596421843	0.00809059477608078	0.0140692530693281	0.0365967294387281	0.058927695741272	0.0351345506039422	0.0253453151785816	0.0291712176629822
LTR10F	0.0276137394403621	0.0600546846132587	0.0356069543797407	0.0437800492946746	0.0991250201398346	0.104344724867183	0.0418159877541097	0.054965201689494	0.119827622385498	0.10403784235503	0.101584600989525	0.0948403370965955	0.049943275267185	0.0593260788065793	0.0229968576448852	0.0215870771288062
LTR10G	0.0477517975888827	0.0477877180791068	0.0433170170631354	0.0310632941422374	0.0414118953138479	0.0663278903443076	0.0418143836458758	0.0555628912740852	0.00775278960719569	0.0106222695166667	0.0135247097731817	0.0254237488583702	0.0440810633358306	0.0538506994949827	0.20835266977523	0.0367440619948652
LTR11	0.0899416707434738	0.0455787907809603	0.0852455859157156	0.0695549221387027	0.109442789890593	0.09114213223108	0.0538136125242667	0.0621944847158972	0.0808121935107395	0.0526773718519893	0.0365247545279151	0.0973019954202414	0	0.254811811057634	0.120696065005807	0.407211694701794
LTR12	0.0230446739880337	0.0215884340291361	0.0250558758044813	0.052330718371729	0.0589517229801233	0.0401805532821423	0.0210757836887922	0.0208259238416377	0.124475875696696	0.0936025829289796	0.119074298580123	0.202143644324497	0.180791576467639	0.0773733994448159	0.0118120903648768	0.0197706249027773
LTR12_	0.0285570890409736	0.0334933729209508	0.0334132777337819	0.093486533009221	0.0893550609805876	0.0512056412640777	0.0303016204302481	0.0295470171394936	0.163697642522204	0.106729384983456	0.154869945429344	0.412966004231284	0.392434569674712	0.200639505552615	0.011530642382882	0.0260605917495722
LTR12B	0.0036810454082042	0.00817919444352979	0.00948633857886574	0.0185772786499213	0.0192333555705353	0.0132692680602166	0.00937121646779513	0.00808010837608959	0.0201227565958205	0.0117739188801805	0.0193770160856873	0.0511169903963465	0.0325480722789019	0.0231107197609867	0.0178901074476817	0.00659679908261549
LTR12C	0.0351120424914304	0.0432645081840419	0.0401745887956007	0.0748099048367596	0.117840115569848	0.0591808872096127	0.0426168524779184	0.0468307049185196	0.269614144386532	0.1967954557776	0.249494765880193	0.381996631854095	0.316982654947726	0.156410190518621	0.0198888172891003	0.0429014786500321
LTR12D	0.050572609569992	0.0621467511005514	0.0572113872534158	0.123511204349103	0.144214871594185	0.0849263092611466	0.0546838857894893	0.0630663088210066	0.182356798246031	0.137858730307933	0.175644593044396	0.42413374278075	0.431487754812698	0.146835824917274	0.0042380060491543	0.010622444878955
LTR12E	0.0664668953854486	0.0653549739402949	0.0581458837356688	0.0979493277004489	0.136224308787421	0.0902286138877337	0.0681839294777929	0.0798977010780186	0.134079063923322	0.0950097751869291	0.11149733074794	0.206819429464274	0.12783953077055	0.0557242050369414	0.00830372726176989	0.0270982393743692
LTR12F	0.0301372637783484	0.0382242670127864	0.0403399593365168	0.0902475208714519	0.0735402608802368	0.0503897819806924	0.0282025284227987	0.0291541809237645	0.0657572211527186	0.0632852346313751	0.0768006359315039	0.117568600401552	0.253078987893989	0.0702086510185835	0.0276909556023635	0.0403374718285664
LTR13	0.0375291731064808	0.0483618701734029	0.0331401318094498	0.0380208616183066	0.061757428630127	0.0591904764580393	0.0469462940554825	0.0927259613839471	0.00916722881858623	0.016064468870828	0.0169928833153207	0.0184281723491287	0.0593011593008518	0.0827396378056476	0.0780344549912974	0.0913189704373358
LTR13_	0.0332438189867476	0.0630918818252215	0.0407190690539529	0.0510010201787015	0.055272297022332	0.0837693490620719	0.0590266174770201	0.113728619198164	0.00411843389223236	0.00612344196638296	0.0125523713903052	0.00753311857862905	0.0542887668575338	0.00747315126519933	0.00219664409588595	0.016317674448168
LTR13A	0.0357790803745808	0.0570749141569126	0.0388575478547824	0.0411502665846655	0.0318155690603781	0.0391260189011411	0.0446044773352501	0.086612228199807	0.0523940430880453	0.0603657499623062	0.0629712486477966	0.0637987732310785	0.100919364087611	0.0663514194618039	0.100994924987917	0.077620398997514
LTR14	0.0373259074463157	0.0353165812260639	0.0320681569274269	0.0429704880808826	0.053793318311995	0.0956555215204171	0.0599384360439056	0.174769064105048	0.00641951115654354	0.0106117824333639	0.00777774883939869	0.0230765803794329	0.0494432531972868	0.113972285162785	0.0364224366145382	0.057334082431146
LTR14A	0.0289026003568962	0.0386496058067124	0.0298511076063537	0.0297403668024316	0.0272660465491255	0.0245862237889318	0.0293062631709307	0.0205219217587874	0.600691625115296	0.403933698799859	0.585252814799179	0.377934757072815	0.259648181848868	0.0307054420723896	0.00348093161156423	0.00840670972246748
LTR14B	0.0265514041703964	0.0427474146443668	0.0391198367152999	0.0393089388039169	0.0358378540112161	0.0420430948238209	0.0420298444405246	0.0734884356988147	0.537164160063352	0.524741233474201	0.569888312840044	0.349757340950944	0.193977817312851	0.0335765241460892	0.00875004514735004	0.0198475522173704
LTR14C	0.0307942675583597	0.0338320469373328	0.0346356168334493	0.0565828639136137	0.379020160024891	0.344285656040759	0.066094847425808	0.202760953955304	0.00105553664925825	0.000950522029798836	0.0061141261955628	0.0527629022981317	0.237658398103938	0.233480872436424	0.12318632232273	0.0266405646291992
LTR15	0.0202944518153917	0.023041006183723	0.0193484504988507	0.0238570150939766	0.0272391203676508	0.0249776523845284	0.0207300907011523	0.0319230551195878	0.0893384495872644	0.0818314578486669	0.0767814759293421	0.0680994740818451	0.112220249166601	0.0717375490386443	0.0727530551138921	0.078411669580926
LTR16A	0.0725548048882489	0.0906681984177177	0.0774813210023633	0.0697348228282593	0.0501711889650928	0.0562224065496979	0.0735851429026758	0.0768642237789266	0.0751566897061681	0.0712120790604792	0.0761086097895931	0.0669902776864248	0.0468991342419961	0.0193125610405235	0.00710009853192821	0.0139866322264264
LTR16A1	0.0851465240070161	0.104688305520726	0.0822641477833922	0.0709828706392184	0.0521756361381196	0.0699426532658217	0.0780178697788873	0.0887410702176462	0.106533758375675	0.0944268758026964	0.0906302859189409	0.0749503608605131	0.0572160102410794	0.0310397591856968	0.0173815429079382	0.0218075607606416
LTR16A2	0.0748752909698992	0.0871552259149321	0.0723619605336703	0.0642100622901931	0.0512657945898395	0.0642185152274057	0.0737789357717492	0.105675654363436	0.0459852403318568	0.046576058169188	0.047036186723733	0.0451633251739319	0.0348172718182294	0.0235105586457257	0.0165738663203569	0.014327341850283
LTR16B	0.0616698793978291	0.0765191544431203	0.0660980587450612	0.0620880196665006	0.0469993459933175	0.0475619618363241	0.0599727043265353	0.067244448332248	0.0803195784882823	0.0581966271932017	0.0598144344569293	0.0705859015289238	0.0631357634756327	0.0222719739988988	0.0365001365695966	0.0293203297440138
LTR16B1	0.0782583203636581	0.0836919954713396	0.0719881607667785	0.0692063792770009	0.0511195396041065	0.0551501418488615	0.0685508723024165	0.0738290347578687	0.0638037580987802	0.0612182229069539	0.0619724952676513	0.0584590034088988	0.0328420036460327	0.0102095717234267	0.00785051339791362	0.00610536158044311
LTR16B2	0.0617211089894504	0.0749228140721969	0.0635972804506034	0.0633033309864555	0.0445684296056472	0.0474006655613211	0.0625927086645451	0.065845002117069	0.0303265982347471	0.0470212694472852	0.0465032015997674	0.0373733436329296	0.0226817349307847	0.0114212164545853	0.00642664922706992	0.0109280582333274
LTR16C	0.0780425295260671	0.088054170246	0.0727544417916601	0.0659773918251688	0.0458479768775308	0.0551218671318233	0.0675147851837551	0.0704390853122526	0.056978869246652	0.0583953312658308	0.0612705318721647	0.0568140834576546	0.0293608922978345	0.0157108188322582	0.0133809219847858	0.0117798813319554
LTR16D	0.0674703326229958	0.0776827558612937	0.0701257031204454	0.065829608973205	0.0525685769301567	0.0547545806169421	0.0664908847361354	0.0700380281082593	0.0486121503516448	0.0507860721263982	0.0517621514241222	0.0438878352827266	0.039453512039802	0.0271857363816005	0.00757733857585724	0.00444853865225848
LTR16D1	0.0587800794673335	0.0791514906509325	0.0707394560286237	0.0649851973020482	0.0625936256431876	0.0599477538805758	0.0761971138639354	0.0756738605571137	0.0308717478243625	0.0249891051342624	0.0238837957258126	0.0305602569486417	0.0788061288049164	0.0621251528667919	0.0541638289037891	0.0869218516389319
LTR16D2	0.060502549983822	0.0709347970974712	0.0583053308928708	0.0613427244364073	0.0508314789211784	0.0507312705919245	0.0557278406877941	0.0517693364385598	0.0364750365901868	0.0243735872640033	0.0448292418238817	0.0350265870447518	0.0126120682263559	0.0124290897031349	0.0500435607805763	0.0166082504295124
LTR16E1	0.0749894719532462	0.0804761811210231	0.0718052125237979	0.0610995456810983	0.046802450108976	0.0486372927399663	0.0653575564099651	0.0699336489953866	0.0535916847201969	0.0581872657458299	0.0609598694495549	0.0508529687837016	0.044674647483918	0.0209787025484073	0.00364914788538098	0.008177619900243
LTR16E2	0.0756604631135164	0.0817706738415855	0.0733631470455034	0.0653139488207392	0.0460623279815111	0.0530920952462137	0.0668498043109628	0.0715186827776915	0.0797568349662306	0.0888433277825121	0.0936823377955966	0.0802711876233912	0.0448196705533121	0.0193806120296486	0.0145464993063672	0.0158540101771733
LTR17	0.0325313027647391	0.0507019890022565	0.0350149220408075	0.0432454632423013	0.0526317791714715	0.0403008042764664	0.0461116991014598	0.0502425655293447	0.289720804063264	0.213336821538786	0.256843040367133	0.2066179926105	0.0999568671926332	0.123165179882461	0.0671270134188673	0.063355698566689
LTR18A	0.0839985912348264	0.0884942142443879	0.0769715374191843	0.0726457601230118	0.0501261416804705	0.0603271623932032	0.0777444084624212	0.0836662382962849	0.0812516107810455	0.0869293435441095	0.0925082707844214	0.070048930597327	0.0231534954063179	0.0110066126588648	0.00510224561837214	0.00204759908781348
LTR18B	0.103892594938338	0.130242777625028	0.0954384827518591	0.108742678996316	0.0641191544450493	0.0620719503980103	0.0947900198362307	0.103439566892768	0.191910852724936	0.151093465833575	0.210713421191813	0.150445831577717	0.0658256100568874	0.0415616835288788	0.0305545216272082	0.0396372386963521
LTR19-int	0.0269412505301432	0.0214866823053183	0.0191573172141217	0.0221770001872144	0.0222314667264706	0.0177946462183482	0.0240410902815667	0.0254127060394492	0.00251880003336489	0.00242116107645805	0.00187776998506566	0.00912497079591749	0.0135867780537269	0.0149669328603979	0.00951458916973862	0.0151375994547575
LTR19A	0.035896464312069	0.0329395358590985	0.035393997170724	0.0280340852764493	0.0292094670891513	0.0475322849011373	0.0614944984019832	0.202740438748257	0.0371750676700177	0.0480612118208334	0.0619009481992262	0.0665165783325224	0.0435769311106215	0.0496440356378451	0.0416595847492938	0.0280633583944652
LTR19B	0.0324183363971635	0.0338803256825414	0.0297140121475994	0.033489549832729	0.0376066374257465	0.0483790032379425	0.0417560862537667	0.0601869917510574	0.0220667331045871	0.0199638660913238	0.0158219887192868	0.0304772041081165	0.0630876147381598	0.109270128577016	0.0751722018893273	0.107224805748245
LTR19C	0.0583133441731647	0.0739427403989743	0.0597809530755787	0.0633203834160618	0.057239261669798	0.0847376250640165	0.0771490304235153	0.12984906187523	0.026136841297622	0.0378969716532298	0.0581122350307551	0.0510379226828432	0.0278088721150652	0.0177755168658411	0.0422456427877175	0.0901292050596236
LTR1B	0.0748546533083707	0.0907298021135396	0.0735909234398656	0.059829246472416	0.0458230386268522	0.0446125814595069	0.0755044902961632	0.0724638791766077	0.0536363941398055	0.0628660998428196	0.0797202208978667	0.0742620261852623	0.049597215947291	0.026290075027698	0.0142161530582416	0.0157949090386314
LTR1C	0.102914367803597	0.141254091524181	0.0992011620442724	0.11043063952316	0.0717789217155673	0.0886659946933764	0.0892281311410571	0.0957682378179216	0.735764834297982	0.79128751348819	0.818446172356046	0.631382067347998	0.273778884302599	0.0903757326404116	0.03687964466813	0.0181122191939175
LTR1D	0.0757654274358731	0.0674883650222814	0.0675261323650685	0.0600617547450033	0.05017785349922	0.0496283054619446	0.0731177952972611	0.0706899390282659	0.0737618541132719	0.075220476512715	0.0914069904384517	0.0679672689007293	0.0508559732789331	0.0112315148740087	0.0152725510130307	0.00683845585368123
LTR2	0.0225473809695991	0.0314055241891748	0.0302429760660096	0.0327343387584945	0.0380602674976183	0.043792924882967	0.0435338816761143	0.0725836975014833	0.0406720011076436	0.0468610374783629	0.0413292383904242	0.0503795058483873	0.0639234884422295	0.0527326082140149	0.0712221177294907	0.0638702139052829
LTR21A	0.0640234637046974	0.0781262831189865	0.0690359661685084	0.053967349965046	0.0520426076485907	0.0822860685368547	0.086732358225129	0.160132070447139	0.184385042436765	0.193789324685616	0.186218948305502	0.158357756308116	0.487900073524066	0.666948723504368	0.602090392250039	1.01589617282866
LTR21B	0.0873292479971826	0.0852532208476498	0.0675768244177488	0.0504444418037918	0.0329914438610498	0.0474700604850996	0.069094598827338	0.051394569351164	0.0233645008459967	0.0880553129422659	0.0528344853949713	0.0644232709444493	0.0587340480104096	0.0869309688450312	0.00943418121366034	0.0489849837127999
LTR22	0.0208722798679125	0.0414919309973043	0.0268711624587036	0.032623507917844	0.0312239768677038	0.0334279388546908	0.0599945091248773	0.0352235463975322	0.122197635431203	0.0866893113292923	0.106326498650392	0.102111612148131	0.0730076829506304	0.0359342810109881	0.00826635169244352	0.0140652669201687
LTR22A	0.0559874760702473	0.0568262439607748	0.0560399871317156	0.0461946956529463	0.0653330492612645	0.135802982968505	0.1120437944617	0.185074946701928	0.339859559166883	0.291733560625839	0.312890463968802	0.239406225928251	0.263489027322699	0.141453153033438	0.142158047630399	0.167888464424802
LTR22B	0.0272534226041377	0.0405739429971393	0.0391280049655254	0.0447326354259645	0.038270316223308	0.0544654561231656	0.0564961630707594	0.0327344228042171	0.0127933822260903	0.0186957646925511	0.0168000724458953	0.0377008702334002	0.0204245555017861	0.00186764069805738	0.0016619048883727	0.0113117557162843
LTR22C	0.0518764683577554	0.048816442994717	0.0442661177864958	0.049016083494455	0.0645056614756858	0.148772886470821	0.0848357822605345	0.0988088171005573	0.0669900386074653	0.0610955969081245	0.0614184511601167	0.0529764003426836	0.047197144919332	0.027673162229246	0.0199940891490991	0.0333400262179444
LTR23	0.0428216569798893	0.0492416860462188	0.0515538514236899	0.051976488976684	0.0906056786658961	0.213384839761615	0.0711454208101951	0.100851213608563	0.0283423880421285	0.032462234345782	0.0289529234729904	0.0308930362642276	0.0589056319853726	0.0692628790281706	0.033279093715847	0.0358669300250676
LTR23-int	0.0320066687897894	0.0263996322862608	0.0323644120221731	0.0366052081173351	0.0305642714022251	0.0418556014734487	0.0352795836900781	0.0260177322862089	0.0753221007229002	0.0712807072078616	0.0492534508095245	0.0414583545547017	0.0246119355653595	0.0108660908008486	0.0208035058341438	0.00723816955578194
LTR24	0.0574059544636109	0.0575792316267301	0.0526126651584877	0.058698862337108	0.0436107953036051	0.0615884620573648	0.0606597008752169	0.0874264146622404	0.0131494422657505	0.0179204894917825	0.0189581905639091	0.031713510741656	0.0308112900638502	0.0209274218769449	0.0862865913277822	0.0747182340592074
LTR24B	0.0432028752613996	0.0504764976692584	0.0480346601520688	0.0514056278175489	0.0391750612114558	0.0560278043871906	0.0544819235615909	0.0511510801086397	0.0132730441589786	0.0149216865818269	0.0144919798471805	0.0239758871809548	0.0500702315707756	0.0428750617890826	0.0274218882137598	0.0190445671123485
LTR24C	0.0324575478735543	0.0337876060633639	0.0382884640910361	0.0397798330117869	0.0560751407441001	0.0748505256129623	0.0426582571674012	0.0356119167309041	0.0211859561921185	0.0308038393980397	0.0220430642156225	0.0202183474857174	0.0194918574099912	0.0216018015552433	0.00280548574287439	0.0232799639537285
LTR25	0.0573249719701967	0.0403223704820319	0.0327424353874391	0.0462757841908451	0.05842525581585	0.0932373298777344	0.0484860414505165	0.0842773806596691	0.134817801316741	0.185079332804604	0.170712390388966	0.128191415190074	0.045515124184895	0.0318348774076453	0.0247202637995235	0.0343240510184691
LTR25-int	0.0299418143400956	0.0227295280184689	0.0257549797166923	0.0243316407989945	0.0268146427497509	0.0260113718496952	0.0275330436617161	0.0296893262373337	0.0178171158870684	0.025166541988034	0.0183852920566964	0.0288878708231235	0.0207254461784353	0.0314429283110483	0.0162189645895054	0.0171510582861353
LTR26	0.0602514678720669	0.0568390740523522	0.0564709816807544	0.0492548173019158	0.0417809391541441	0.0419863076827497	0.0505719643007377	0.0457946575746683	0.0498330752993855	0.0454876999449124	0.0458084392958522	0.0463140401742834	0.1392376656529	0.0376858658768096	0.0110594888147927	0.0235285318180069
LTR26B	0.0563992781593798	0.0796893866865065	0.063013782099937	0.0719349050158112	0.0496298008981593	0.0612003952541584	0.0642667452995153	0.0549343414866993	0.126523715157497	0.116077444773706	0.122728064961403	0.0932352495682803	0.123473515416482	0.0597528535533534	0.0417043423922865	0.032785902116286
LTR26E	0.0621424583716344	0.0593722809791481	0.0583411520594867	0.060256695070542	0.0509432482285836	0.0725747718608417	0.0636273414455909	0.0701258607085689	0.104253433698981	0.151229124741524	0.139061000795041	0.0846166701761092	0.102473450612619	0.0949705793540205	0.0161981739988333	0.0350965750947508
LTR27	0.0708749970906421	0.0561919088769612	0.0643965243129874	0.0584031169321081	0.0492242986795916	0.0473159729737973	0.0603591351510379	0.0511196337291649	0.0235062295918205	0.0399383966219862	0.0325468324658795	0.0287858398676605	0.0173211465304819	0.0233997589793814	0.0285174016697713	0.0285815357505748
LTR27B	0.0752481747210426	0.0601409958137903	0.0689804023620246	0.0573516803848115	0.0554545480179879	0.062666188525564	0.073920329885994	0.0750833553951347	0.0312901656199415	0.0417090420504186	0.0329327794210932	0.0309960757468234	0.0307032689018594	0.0199726585121581	0.0080972033434744	0.0111688466464784
LTR28	0.0713825250222784	0.0659991812116683	0.075863398326759	0.0623636759343155	0.0497751459814212	0.0551000432354903	0.0700386066085336	0.0644959789669979	0.052729340811873	0.056776795525043	0.0628558692949071	0.0598093030714004	0.0432060592245928	0.00876672744179129	0.0230048053670356	0.01954372892095
LTR29	0.0466900557520652	0.0686813458852185	0.0632697679540966	0.0581018907082239	0.0876586040177745	0.149523927924617	0.0664752409954666	0.0862707483148814	0.0290707898758031	0.0407901888425484	0.0298054193736223	0.0327617434449757	0.0533864657831842	0.0536017072623364	0.0339885934264296	0.0379288484539114
LTR2B	0.0161077659479048	0.021581873827949	0.0186541046531036	0.0224505831572183	0.0290868660717605	0.0287961694350591	0.0320912711839898	0.0747391556523783	0.0470358159928996	0.0468867067669242	0.0607586346023813	0.0427532873287727	0.0514204509824471	0.0719633210761891	0.128736448271465	0.216254856347558
LTR2C	0.0194350349384644	0.0341607888859573	0.0315820292469396	0.0380170822344078	0.033781917312305	0.0405980601759291	0.0332101748117825	0.0320179548669465	0.269194417424204	0.235949963822444	0.294188271782601	0.20007246444411	0.133294284168022	0.079324603177574	0.326768675755331	0.286019377035799
LTR3	0.0330975387940257	0.0480274909852529	0.0374722232218129	0.0289483043425849	0.0336918025129879	0.0374499403918896	0.0633949248689731	0.200275651277766	0.185822508436165	0.186712387156128	0.197008074112983	0.19729981142662	0.689395995621879	0.651046300058978	0.283503042660186	0.804891171694402
LTR30	0.0315871729467871	0.0281621801869045	0.0200152511769657	0.0352142487993781	0.0338364197259681	0.0279533181956254	0.037992611336462	0.136753767395632	0.0100855078217989	0.0207808105300865	0.0207454404170099	0.0154177132694689	0.021880718069799	0.0553986347381012	0.0255895631059318	0.211153079459527
LTR31	0.0497661578856387	0.076504180431174	0.0679073317372474	0.0752802468461485	0.0413160729246443	0.0422723963445152	0.0606934044816954	0.0621789622210165	0.0511500917557685	0.0571636115268429	0.0647979239181173	0.0746730381846163	0.028760068581454	0.0403762108064444	0.0062084992033787	0.0325868404995902
LTR32	0.0820192092090219	0.107754263966328	0.0854822793326446	0.0731071857762624	0.0508218125673578	0.0664931807805997	0.0836375217126383	0.124964684008511	0.179113166473434	0.178602906817964	0.180745752307096	0.121947070123821	0.0712916470202495	0.0194258517266767	0.0195113747386414	0.021705611021999
LTR33	0.0782574699052184	0.0951026041777178	0.0794463004020067	0.0715871275233021	0.051616161392166	0.0576787898246675	0.0730921274760105	0.0781371859651501	0.0642868806539622	0.0618524414781739	0.0685404932007171	0.0604692531833426	0.0418409135321514	0.02931644633396	0.0179006082129436	0.0182530692701396
LTR33A	0.0661776297627277	0.091784815390499	0.07083557912309	0.070037988129459	0.045676115069973	0.0562838404042011	0.0696610554083738	0.0724390531603611	0.0569911766296131	0.0554104345779133	0.0580468305270752	0.0519715569987699	0.0298489457233164	0.0180406688400897	0.0331573245431561	0.0182990016029352
LTR33A_	0.0753848255777312	0.0939134563263881	0.0772073628169863	0.0755541218012902	0.0498484740599938	0.0578337996028831	0.0712597615975191	0.0793662255915878	0.0753205355187742	0.0774153862233996	0.0742172962054267	0.0726368078885931	0.065536060728298	0.0242628042690918	0.0153671410369577	0.0153132572477675
LTR33B	0.0492495702232115	0.0531152075532448	0.0495253113843114	0.0520197711762455	0.0333338620276508	0.042762756808943	0.0505030469437758	0.0471677775575629	0.0894813743639812	0.0990192400991027	0.102610641191481	0.0804885783458319	0.0682644076093274	0.0440953681206878	0.0349392623365313	0.0306118679201667
LTR33C	0.0712979880859911	0.0682846192930357	0.0625958472860105	0.0634300435952653	0.0437480234785503	0.0430140481717604	0.0615036849044599	0.0670442500433634	0.076053511395087	0.0731853816341125	0.0797438737853222	0.0781139788763571	0.039898620472402	0.0327220987573789	0.047038432043873	0.0145971321985465
LTR34	0.0431315771665917	0.0577167174239444	0.0552286513297213	0.0592110064082379	0.0521337367328674	0.0910062134027661	0.062622957413829	0.0667401911765355	0.0167322888147661	0.0334937829689589	0.0333352956072212	0.0378094009112562	0.0400041121620216	0.0469540636017886	0.00840564186617064	0.0111702142029353
LTR35	0.0516650915853392	0.0734665475879985	0.0666394998654586	0.0639250128085885	0.0503342702976385	0.122367511558114	0.109320825524371	0.283799135505058	0.0980461515525805	0.13822212453293	0.184575726594382	0.146126322475271	0.0641959664542932	0.0645905939149021	0.359328798637016	0.1833800096727
LTR35A	0.0702508481323759	0.102658337266238	0.085814027460744	0.100327735581772	0.0842262284693799	0.162101028369664	0.153630694288507	0.421583293851918	0.0323346474293024	0.0490482504115429	0.0636648143187612	0.0698793935607269	0.119219398190271	0.0480742311684102	0.0160242781014071	0.0284157662284216
LTR35B	0.0782592629819794	0.0831599296883809	0.0715580481044301	0.0668706218770776	0.0429862306259211	0.0964372823613532	0.0643564078606401	0.0779449294666046	0.0411926184386923	0.0747280895469801	0.0776250923634783	0.0349095166242454	0.030840809259183	0.0167818135521125	0.000702434251063628	0.00910254904745506
LTR36	0.0578556616146026	0.0633676781381434	0.0599744737841405	0.0584029225626393	0.0434181654542233	0.068810875555331	0.0680537354804404	0.0933784085642763	0.0483797625901392	0.0528882875479765	0.0524355788708452	0.0461750657078034	0.0283465618483005	0.0167676688367179	0.0149009769171352	0.0143020580304269
LTR37A	0.0387874651924681	0.0280100789713195	0.0333631368833033	0.0331776686614682	0.0295202407473167	0.040295371259626	0.0348937399791916	0.0367889486275721	0.077078105558884	0.091733665950238	0.0731207881245779	0.0581655523249175	0.0425716137903583	0.0350462779740559	0.0409166783027148	0.0385045299006175
LTR37B	0.0359208439781109	0.0309796558987739	0.0333803484635131	0.0349628752007823	0.0275567469248258	0.0308470569283687	0.031608726125476	0.0287973051488989	0.0196952746638525	0.0247381541834092	0.0210156563852964	0.0213229267089039	0.0115932192363501	0.0193573583920239	0.0138919615876361	0.0157785796604879
LTR38	0.0597936534984185	0.0604674431024805	0.0576042466550144	0.0620591556982698	0.0385356493386245	0.0626513850468637	0.0607993483861448	0.0984910304828175	0.0486489549300674	0.0457083587861481	0.0313832677340719	0.0324086358350593	0.053397179202534	0.00996309447414691	0.0277593590216926	0.008976661451524
LTR38-int	0.0409172392408841	0.0475074357187102	0.0515519696103435	0.0550693815161031	0.0375516857082639	0.0371619802451242	0.0449846343693207	0.0446271664655699	0	0.000311516737319273	0	0.0111131380811711	0.0167745193580673	0.00365246134192109	0.0112170394236183	0.00879108249536071
LTR38B	0.0711014883617616	0.0644315750519831	0.0567911219820276	0.059147305110669	0.0581315540348502	0.0774760498611386	0.0751902476623954	0.110796640469012	0.232528334956034	0.240760324847846	0.201594091212893	0.123387957669772	0.0467557094966806	0.0260719270439638	0.0171983911645609	0.00687476426993811
LTR38C	0.0724638368058583	0.0652323091465622	0.0642723188700843	0.0507923820461341	0.0358735883010183	0.0441911497638779	0.0629362313461401	0.0794505312689782	0.0762464861140393	0.0969734569308193	0.0809214999215714	0.0578354404907974	0.079798533140986	0.104969984885009	0.00475322620801366	0.0270355266600829
LTR39	0.044941532515427	0.0587627051080696	0.0495254612905253	0.0484762467339824	0.0349144650829567	0.0687459911043557	0.0570463111149365	0.0642991150251252	0.0846617531904668	0.0708253510545535	0.0701411129880178	0.0634284642799834	0.0693721123529805	0.0720125580786621	0.051851871375302	0.0818637243058636
LTR39-int	0.03963384521503	0.0286990336908113	0.0336981660802426	0.0396576912157207	0.0360108052453159	0.0309957364825052	0.0331143985910693	0.028238189564542	0.00107455400375656	0.00584775950424567	0.0129085539446249	0.00270013557560963	0.0028913711497886	0.00457710969724298	0.0579968966737421	0.0715657601073853
LTR3A	0.0536007522774207	0.0413434689038893	0.0479808239333534	0.040125010997902	0.0283331632454205	0.0532097810201247	0.0821768362401054	0.242720869739645	0.00583627338499501	0.0155676607760454	0.0196806124781304	0.0299131873246735	0.192627293673712	0.0460839348192661	0.43644676192278	0.562003212442514
LTR3B	0.0253671329438046	0.0486817684619548	0.0378632329050594	0.0424004739337444	0.0370800653100546	0.0664145074797203	0.0446712259673498	0.0728060904686033	0.879471641861153	0.834570484348062	0.928914706489465	0.583544056979229	0.225298319188639	0.0717111172534081	0.0341202195300635	0.0185094272066407
LTR3B_	0.0453882894274693	0.0548681936927959	0.0406649462899789	0.0511553147599871	0.033094499399525	0.0402595806297773	0.043687385824204	0.0517489977433666	1.77261935062003	1.96763495233578	2.16573641493692	1.35520922901497	0.799613133218947	0.257255525817782	0.0669937489102488	0.128398971961977
LTR4	0.054665647816529	0.0500847207391246	0.0358485011578078	0.0439683178187551	0.0778052785770942	0.0814860901365754	0.0559699298416275	0.139270874469636	0.00824687011124307	0.0461667960596216	0.0445523298275404	0.0414340406225439	0.0907364756371092	0.0365549008698519	0.17432683275276	0.134850119363484
LTR40a	0.0624236677403493	0.0517500441457434	0.0517199229954275	0.0510791896265117	0.0422783628596034	0.0470890764827975	0.0569726190629569	0.0663843557428093	0.0502564909020705	0.0544508017477637	0.0522744073666151	0.0415512759855755	0.0248633335897666	0.0126743130085759	0.0190585799617435	0.0216978279568417
LTR40A1	0.0592170333410199	0.045157742079273	0.0493236584407399	0.0440708825787741	0.0365179270381977	0.0544660924931048	0.0552342317248084	0.0851209085421133	0.0619830312846019	0.061983281442375	0.0610446945286301	0.0531106268731749	0.0373034942514914	0.0260871367101442	0.0385528811423697	0.0423847713664394
LTR40b	0.0548434539674301	0.0587085354944103	0.0537090137836826	0.0525591011680588	0.0399995465674018	0.043621101236171	0.0532836800582825	0.0517998683027386	0.0329687257142355	0.0426350145257042	0.0442819293006767	0.0421084571032127	0.0617574436328636	0.0618121754273236	0.0441371171329445	0.0349761615962875
LTR40c	0.0710401485830791	0.0715866922942009	0.062114603916774	0.0582216566562663	0.0501222888261128	0.0584423904896358	0.0619403978521263	0.0739772815329389	0.0314879322122176	0.0342949372065339	0.0368349929891427	0.0485675729205674	0.0269221056570907	0.0244380662611244	0.00358292795365573	0.0507488803474805
LTR41	0.0664591150730479	0.0771108318199648	0.0662934980351445	0.0713166943104259	0.0587880017638304	0.0816719770074301	0.0747762528743732	0.0965499689384411	0.051564917951541	0.048974676817329	0.0580267733964862	0.0509736278511398	0.0464596910342094	0.0693473840360865	0.0444379439297096	0.0591340752576517
LTR41B	0.076673410266104	0.0888922329953779	0.0717499707080119	0.0795342046112385	0.0613270024039395	0.0817713728368315	0.0822788335416779	0.108582762000974	0.0580754451284531	0.0522786416340653	0.062978105994722	0.0523589840282662	0.029817156574706	0.0327948508964169	0.0604900850144577	0.135074887172958
LTR42	0.0782043349088681	0.0762873223227565	0.0748900030101094	0.0652526950249963	0.0467392739040232	0.0697125746527074	0.0667286757190015	0.0890781293933726	0.0128566696690574	0.0175781615749567	0.0242237434249051	0.0325678360757884	0.0252171433016724	0.061882821263681	0.106507753041567	0.0803361446645846
LTR43	0.0523917438630535	0.0676966154610502	0.0624378564865876	0.0597500865354697	0.0458872731037301	0.0447555789107757	0.0565087926500179	0.0536991792870671	0.0386969375825271	0.0531921641592313	0.0519981107236474	0.0612111104106791	0.0422523416053312	0.0199120187771225	0.0666025730089259	0.0656565700024747
LTR43-int	0.0334069549942356	0.0404466996434918	0.0360534807734739	0.0338171994836285	0.0248434589304629	0.0292673773746466	0.0290476456247053	0.0349537745104108	0.00103945581333188	0.00464230701728754	0.00312960841767319	0.0120980168640087	9.37599318944661e-05	0.00132826615187587	0.000776452013635405	0.0101806732782237
LTR43B	0.0520790193321963	0.0636114815134446	0.0506502895748738	0.0559658121422899	0.0428980775384412	0.038645177686607	0.0493415325986933	0.0498888722540938	0.0450733653018031	0.039775069936836	0.0435495783977389	0.0450457668167173	0.0402259195342475	0.0214803801544046	0	0.0226429155222338
LTR44	0.0485412262732424	0.0490095101004422	0.0403266367705891	0.0429900326689018	0.0407197772988271	0.0496755019614889	0.0470820542956149	0.0486380696056027	0.0719469428372163	0.0703902614290904	0.0653421078950484	0.0675461721360823	0.0491139917703562	0.0567318772589927	0.0274191035413362	0.0171529440576939
LTR45	0.0748706260868657	0.0656324466532371	0.0623161107694057	0.0627083464887818	0.0439716472853411	0.0533945924449468	0.0742182106616291	0.0973786653057435	0.294798392770126	0.307334083821867	0.350100967982335	0.216588817241289	0.250634794350937	0.128974751157664	0.0335082060085044	0.011842033839394
LTR45B	0.0515801610850762	0.0879954296241346	0.0722479792433501	0.0952290415333001	0.0557098439077812	0.0539611536154837	0.0590746904334855	0.0620777927377776	0.086468474285132	0.0984456240073234	0.101030068011396	0.116826901735441	0.141071190569593	0.0463530768678913	0.0469987467662282	0.0495098024261013
LTR45C	0.0485758895921488	0.0558988420534923	0.0470367081232907	0.0609033704662771	0.0528928040770886	0.0583912092044533	0.0501954511088122	0.0597746812874318	0.0251739561292535	0.046208518446821	0.0459182472358744	0.0484947873431837	0.0288683553277381	0.0406234292076747	0.0177740244009398	0.0172329761288098
LTR46	0.0580515133045521	0.0844684147894936	0.0648455635525471	0.0764708887301333	0.0465869282842469	0.060326294644553	0.0589442713785682	0.0837882432510071	0.108981508477223	0.077456756812026	0.102909730935231	0.0908810288198269	0.0619422941917053	0.0313016227386542	0.0930974295668532	0.116839610577065
LTR46-int	0.0450377316406197	0.0624243900373882	0.057691205175301	0.0444539255971961	0.0328665705231319	0.0362177444707823	0.0395505096730967	0.0461224805474401	0.0361122381325743	0.0276737564647279	0.0469464624703579	0.0515648716181797	0.0590852166485607	0.006632414007984	0.110926283022606	0.27514803368192
LTR47A	0.0590710947075237	0.0743117532384101	0.0673917659429531	0.0659360137453663	0.122713346125469	0.197201788193116	0.0735047401023727	0.125967257627727	0.0190370406465271	0.0240177953362778	0.0215077036238449	0.0247020799679139	0.0588774548982374	0.0776413641135699	0.043130265378969	0.0452556849710355
LTR47B	0.0601741037955877	0.0670731980210222	0.0598777798302587	0.051781012594408	0.044987097062119	0.0530025427897694	0.0536725832528875	0.0658334060526589	0.0548658238239403	0.0533225045231432	0.0540959583735054	0.0557119383383697	0.0694969191729056	0.0788643971278872	0.0437590168745052	0.041197431891985
LTR48	0.0523524752129636	0.0459345161899567	0.0500525231264762	0.0551032739633055	0.0588901298730418	0.12674745670007	0.0651976451246771	0.0812829370495609	0.0613611098054571	0.0812174322462382	0.0768296948094143	0.0658189621217699	0.0434405124864858	0.0236358216253266	0.00482350119899923	0.0141241373769168
LTR48B	0.0502014032144598	0.0520301088627733	0.0493583680218089	0.0489410348969542	0.0411856727000776	0.0565058212884324	0.0567593624304008	0.0518773512784299	0.120291557276343	0.145167954238611	0.149017922816861	0.112665748590452	0.125069577165545	0.0977889417100013	0.0509793215653728	0.0743697360604224
LTR49	0.0446985999250028	0.0488043729908016	0.0431563234357384	0.0459222185126914	0.0354197772071959	0.0479284293399284	0.0536674839886636	0.0514982496137886	0.0221687566099299	0.0298337543943971	0.0257485660172048	0.0241595236334431	0.0316628368753497	0.0300789971405257	0.012111862214389	0.0182826254658261
LTR49-int	0.032114182969553	0.0282041739168667	0.030005815424729	0.0285066921085577	0.0272057959868646	0.0320691683362773	0.032322372434866	0.0280959807628652	0.0290570078629441	0.0300094658559664	0.0278440607355679	0.0297005047811823	0.0342106585263025	0.0426146750373184	0.0381106830800669	0.0163304862710156
LTR5	0.0357303544752572	0.0362750865242594	0.0219167102992482	0.0326695573286259	0.264487000512913	0.275504516953926	0.0585569740571674	0.0499072760912063	0.214250670338906	0.237476656605434	0.288748050565993	0.274786142297597	0.226674161078819	0.345558517162925	0.121580343591821	0.14837963197179
LTR5_Hs	0.00949947057555817	0.0182083966616007	0.0150302829450602	0.0239386850035328	0.1333280336724	0.18039006732715	0.0516275628102871	0.0721566580561341	0.00583232152361943	0.0104610285645774	0.00900838414627495	0.0406336765349968	0.122193336971667	0.19373861370391	0.128109889058836	0.0570235599404785
LTR50	0.0659507812865135	0.0785757595547225	0.065484700719648	0.0709391129384088	0.0530937634907257	0.0608291590531799	0.0683044237366048	0.0791019380016017	0.0856388828943443	0.0856594303507703	0.0774545068036228	0.061038490185444	0.0574932719304728	0.0491573565804562	0.0248151918457745	0.0234962331444561
LTR51	0.0648500535083632	0.0641399847755506	0.0568994380526642	0.0575588211763393	0.0435438929778374	0.062322382823597	0.0666974292171169	0.0936678891781069	0.00963181500465409	0.016292129771606	0.0174027858404704	0.0306944188495369	0.0177147282907925	0.0250970857003556	0.0152662306020601	0.0227974410028185
LTR52	0.0693952499247409	0.062228255558305	0.0575940038521021	0.0543212922841132	0.0468794582197986	0.0479616339483099	0.0547303649552166	0.0495607513174608	0.0612985993691136	0.0539879066844681	0.0524860976863444	0.0548062369683081	0.0360824008313866	0.0258004565559837	0.0402869324730505	0.0391902152641985
LTR52-int	0.0691705386485741	0.0525551377374984	0.0532845335783408	0.0447597364620265	0.0412600826879864	0.0328559157001659	0.0544959652976774	0.0446089702646363	0.0211781404612335	0.0131210919474931	0.0232336671512854	0.0284647773017179	0.0107830689789992	0.0099552681715077	0.0169280348949465	0.0204883553269274
LTR53	0.090364989663413	0.0973008283073596	0.0757958954450762	0.065835109293527	0.0455591721646696	0.0510013322284949	0.0700822239292723	0.0781751037143609	0.0542222131339336	0.0648415939539985	0.0549180523167363	0.0467561258026072	0.0201585326181393	0.0113131531542226	0.0138046011234357	0.0163585070567342
LTR54	0.037690237132793	0.0482441197649826	0.0429951400018622	0.0564837010369788	0.0551795400876739	0.0759303905331231	0.0489905969559387	0.0447286834096569	0.041868659508008	0.0432971612643633	0.0420668491205451	0.0379280252045306	0.0349360013327444	0.0733430508098255	0.0256432338977646	0.0504324161933591
LTR54B	0.0462770891913524	0.0516841037010706	0.0468111863721348	0.0570987158943851	0.0383702672006564	0.0448725941186946	0.0429964453140344	0.0423660223016782	0.0758084047382605	0.111999998544665	0.108793457074466	0.0626830012434304	0.0451033388609116	0.0416997229878484	0.0581907764876708	0.0422213663351716
LTR55	0.0614666138393742	0.0643005926639127	0.0621060188136907	0.0543018228952003	0.0436050995815518	0.0540522986023916	0.0658995183037861	0.0760153827688115	0.0331841853294895	0.0287295583752194	0.042207656020455	0.0337652514529552	0.0168352562308785	0.00229748190347768	0.00129275226153983	0.0113673190383789
LTR56	0.0403495306338133	0.0589190037512508	0.0513578164940389	0.0540249341778185	0.0496482294669372	0.0759211061064756	0.0560027429021137	0.0623553837230597	0.0553703431791903	0.0553498440306077	0.0570563644926429	0.0564458666105066	0.0575464615439044	0.0655713017857527	0.0342298337722637	0.0435535754898316
LTR57	0.0588194195619693	0.0609913850480746	0.0630573996049687	0.0573241512047928	0.0370513294337687	0.045310338395665	0.0588137620757014	0.056122091269955	0.014651259156092	0.0185747170012442	0.0184758314362125	0.035393240101263	0.0390993875730886	0.0132685150076167	0.0396277858222263	0.0186256595050554
LTR57-int	0.0400372993255725	0.0462495156929919	0.0391568951743612	0.0318221571466816	0.0307237021125225	0.0267180225355698	0.037102478526046	0.0321634579360775	0.0117706981506948	0.0119193551317768	0.0137273797054813	0.0323860273120717	0.012492632227853	0.00752703793839193	0.00145706412375471	0.00707101621809612
LTR58	0.0626745995733338	0.0728234952001895	0.0657682725278586	0.0924833379007082	0.0503127184049714	0.0605776920427686	0.0704332428763887	0.0743311294880963	0.0262162310200898	0.0290071060752826	0.0392656478520505	0.0377743391035738	0.0234645618286215	0.0346205088761827	0.0505249827508927	0.0538547147403838
LTR59	0.0504719126968421	0.0550498427743663	0.0547057101662784	0.0619690513618542	0.111185814865405	0.134707624783431	0.064375639017662	0.118152276714919	0.0040966102860799	0.00749413546076769	0.014849872603975	0.0297370939254171	0.0161177532589064	0.0288557994142751	0.042026987322261	0.00899405574772639
LTR5A	0.0142308330604904	0.0130404115613513	0.00897631661260862	0.0101496367797304	0.0116653131952167	0.00719933892461911	0.00991414547981414	0.00815431783516076	0.0121245414152632	0.00815776128549604	0.00987292658829601	0.0143767797964077	0.0237032423030856	0.0705945482813056	0.0254300741109154	0.0218245234321313
LTR5B	0.0317992468402944	0.0380942913243075	0.0281509836595478	0.0310737354382734	0.0349725491090808	0.0693266495356111	0.0471603989239678	0.0743436115712221	0.00428022106111121	0.00707204805750294	0.0058262134968662	0.016452634884803	0.0322795363235439	0.100143966358536	0.127900682583913	0.0402805552633769
LTR60	0.0533217468507996	0.0704653531279041	0.060464668941684	0.0554489758336763	0.0504743668110715	0.0612178943329928	0.0644341480129565	0.0779537807628335	0.285310845094381	0.230394872393821	0.274713013321869	0.204283475079075	0.20533023754045	0.050827642606986	0.0198061376077074	0.0263133370447783
LTR61	0.0344247867687135	0.040256535854338	0.0327262395302381	0.0427655643857554	0.0403430500678837	0.0569328915993617	0.0317221263768704	0.0257725487264426	0.0113486143283048	0.00853430915002385	0.0060773008663496	0.0295403844924464	0.14202854750047	0.116606324365591	0.191569680595365	0.212266701581648
LTR62	0.0736578784375068	0.0784807334380426	0.0689051924424915	0.0689371216937603	0.0467844160557639	0.0573722153758339	0.0662191775538641	0.0758424053455661	0.097652374774564	0.100487929768193	0.104728919551146	0.0874776361685613	0.0577041867306891	0.0659540780642454	0.022192140322988	0.020366343494962
LTR64	0.0679461508277562	0.071451044641591	0.0664587920553825	0.0745939270710138	0.0889922871468239	0.0817341067423374	0.0715087370803625	0.0850584905089881	0.034484154789171	0.0413525605352861	0.0500223990770649	0.050829031836883	0.0800881737721443	0.0558371783601148	0.0760900420630159	0.0339584561038785
LTR65	0.0462738835081356	0.0574646067571256	0.0488180628217434	0.0505773778990096	0.0442697446814282	0.0671277741331186	0.0564954833407889	0.0702254622533965	0.0251404972841591	0.0266288327789811	0.0380774551895288	0.0380557141254961	0.0521895569028062	0.0131776313746538	0.0314521989490819	0.0220111014270878
LTR66	0.045426226040925	0.0512736345430579	0.0447160813680352	0.0456341447081337	0.0323475100533733	0.0403089098493735	0.0399013298504597	0.0367422184908819	0.0277267361656579	0.0366364983286889	0.0489252406835636	0.0457626451810766	0.167609407470707	0.23064319324617	0.036444564070107	0.0650286934012534
LTR67B	0.0575158813517775	0.0669335718827992	0.0593375543601137	0.0623135137764092	0.0427271366070228	0.050338814398795	0.0573595003040898	0.057149652273432	0.0563537711678032	0.0616758966154408	0.0610290289172823	0.0561195741431333	0.0581728045427668	0.0446273679199665	0.0296044739263424	0.0260098562217277
LTR68	0.0414391302516225	0.0400927455214715	0.0424364996100785	0.0427373706586866	0.0514731457412177	0.0781363614694448	0.0490231957473435	0.0702092978283129	0.0151042934717656	0.0107837067009631	0.012213907476223	0.0234656501420712	0.022805117811326	0.0136192200097667	0.0156988493491822	0.0162018807517665
LTR69	0.058853858942221	0.0708140075568495	0.060085988588277	0.0557638606559428	0.0378420575456138	0.039175823771553	0.0576356991930149	0.0746728593383353	0.0084535046694042	0.00981812220521506	0.00674905396283895	0.0237489176546409	0.000796809119730991	0.00280768932455105	0.000394644704947285	0.0172669429856883
LTR6A	0.0252453005978712	0.0352468945837452	0.0291184745978562	0.0343907937026375	0.0365801921968087	0.0754677654849684	0.048483518120649	0.0664471923989754	0.109695613899448	0.102241510936959	0.0821171780887497	0.086926657402529	0.069756912099722	0.0822229088346231	0.0992893877304872	0.0987788902117769
LTR6B	0.0146116873040173	0.0315130497045198	0.0211378466401608	0.0268158414895473	0.0236897985330142	0.0464503193820608	0.0285181679343381	0.059750664730948	0.661704498760336	0.719932841378047	0.650217274313754	0.434805138164926	0.258791780037118	0.125113051611023	0.249386364139024	0.281937173955715
LTR7	0.015152384168233	0.0240419983469484	0.0178198955941583	0.0210255497392755	0.0285515233706692	0.029753022240294	0.0295926356286971	0.023021569848172	0.190718780591552	0.236781399529676	0.271744088749579	0.227488955980378	0.194829512157823	0.161047096302135	0.417046631196777	0.0714323349808269
LTR70	0.0329815773683758	0.0275609916956092	0.032334693221375	0.0371062178956881	0.0353446611415345	0.0393466825659607	0.0358291639328036	0.0290358516664735	0.0364821606746975	0.0399635194246933	0.033684746268963	0.0636106354097891	0.662230717629653	0.763052453772202	0.617076684881189	0.566281588676378
LTR71A	0.0394850095738898	0.0516756942475074	0.0447453265398187	0.0443176773722378	0.0430452128788682	0.0315087774798091	0.0500170311940063	0.0523081208437594	0.0233576697338754	0.0280363774396065	0.0312363605474506	0.0430572600653728	0.0379563745707535	0.014819179895129	0.00796574757240419	0.0065485795512829
LTR71B	0.051050092666578	0.088425780009414	0.0618585548554013	0.0536609806283462	0.0351976608376151	0.0584262768463068	0.0598457896852859	0.0944055803840667	0.017898921723842	0.0419190923078115	0.0434647842291463	0.0214161003199099	0.0216399595055149	0.0309085533060864	0.0107068168417636	0.0299086660202239
LTR72	0.0787178589755031	0.0905028472838016	0.0838640994872333	0.0812467830641919	0.0710353126544394	0.0699976290602687	0.078541058051059	0.201268687394221	0.0364859462672991	0.024961479904985	0.0163431346080539	0.0775608470894558	0.0941048941497615	0.0569680342445612	0.0520361821285268	0.0290922974535109
LTR72B	0.0651951656811413	0.0782864901678597	0.0719939695566305	0.0696800751636225	0.0432182588107053	0.0501834012391902	0.065242810005718	0.0552244778264889	0.283211676647217	0.267360436229767	0.240341758377861	0.20240643842053	0.169157049054399	0.0278530449615519	0.00766759298062188	0.00511058507627241
LTR73	0.0454923633181158	0.0517493011974696	0.0456975893745147	0.0661431946246384	0.0488211217006149	0.0427092581534864	0.0594786066395324	0.0483396113161803	0.0645273225839704	0.0987016566637962	0.0778604613856329	0.0651996982140465	0.042553097979726	0.0603435045319829	0.0355200400354889	0.0565469544276233
LTR75	0.0839669456433219	0.0955272872742733	0.0728698234438706	0.0696488900062027	0.0681211968725596	0.0732938422169103	0.0739915295514388	0.0901189765535209	0.0173146260044179	0.0162337729445949	0.0216280551436184	0.017895126261329	0.0266152244371685	0.0154919705157125	0.0750691286734459	0.0287620490363202
LTR75_1	0.0697896728693331	0.0736160679073786	0.0673982673849002	0.0757494780005991	0.0472652700268936	0.0833982196908633	0.0786626157634591	0.0910302700006433	0.0340643632318711	0.0320676124168721	0.0338647361117313	0.0574266446254772	0.317401124732962	0.331299028942797	0.0182301813604946	0.0533321617569795
LTR75B	0.0844026995958562	0.0833282731327551	0.0659184861082412	0.0623178501935816	0.0738597262603961	0.0599669693148047	0.0565349859094873	0.0693407373131188	0.0178855063574066	0.0315901561989747	0.0235799936852588	0.0207283562813174	0.0182183100068406	0.0155483269258177	0.00783832920184094	0.0187017795446067
LTR76	0.0389469629001824	0.0427512657317071	0.0387282709032522	0.0407746357483846	0.0442248392174767	0.0588794824590424	0.0452858669035082	0.0560775639618509	0.0506100823712276	0.0659427854421612	0.0524580034261107	0.0495613231238189	0.0644868433493941	0.0678313134502866	0.0312693653478273	0.0877802221167584
LTR77	0.0653460837693518	0.0707225130886465	0.0620171989734812	0.0557331067801765	0.0698727446893306	0.0535546056018455	0.0499480149042948	0.059694211167853	0.0473644075258563	0.039922431778193	0.047867580515789	0.0418634265898481	0.0166694571868034	0.00364622234220238	0.000674889734627321	0.0123868982353765
LTR78	0.0616961929405911	0.0711917946695711	0.0600639097020445	0.0604543892494938	0.0441520962232505	0.0492310948138512	0.0604266537708783	0.063420747184425	0.0705993061821718	0.0635310756431209	0.0669909630770698	0.0556873260618031	0.03493759996959	0.0250505756341969	0.0179941615117009	0.0201103657804659
LTR78B	0.0656055782301501	0.0747219602330195	0.0659138615376919	0.0632929655717433	0.0420091685943477	0.0471437668698221	0.0647631315515677	0.0627133298392436	0.0550994628341274	0.0528961100559283	0.0537331427616664	0.0598538983187438	0.0343725900955467	0.0133113563287604	0.00530503475492065	0.00554566155750138
LTR79	0.0615158258627107	0.0669214778105817	0.0607739996738391	0.0583257512670207	0.0453406758983743	0.0469018838710811	0.0559428735415024	0.05952633745558	0.0910758138245895	0.0850508165245171	0.0852117712596305	0.0679030733077708	0.0558245924363367	0.0195034263092847	0.0143127604327525	0.01779042156394
LTR7A	0	0.00913573138280084	0.029752633857364	0.0254523506632485	0.0513074619603634	0.0989335839113199	0.0562150770720436	0.036278508231181	0.0307523343899371	0.0563349972540847	0.0654695797916722	0.0922930931881253	0.0653455323019999	0.071128725484641	0.135449066721699	0.0167407034482916
LTR7B	0.020666176200579	0.0456889148129105	0.0379242859977115	0.0580127253705812	0.257510719665028	0.363700912749117	0.050970464429492	0.0398740963918916	0.0637468903618208	0.0953894526590116	0.100338694062637	0.153773194384658	0.612238418699167	0.727351473042918	0.241076840938927	0.168963330518027
LTR7C	0.0347501943590214	0.0723857622429543	0.0504924469135312	0.0366070165439219	0.0454546436522893	0.0649425290212903	0.0635596806536669	0.12019994714476	0.139670934324599	0.212782447501329	0.246157249262477	0.223815042503932	0.277339107404879	0.297241454494941	0.204496984435589	0.214082198390549
LTR7Y	0.0137287690026148	0.0248595925814691	0.0209483926005367	0.021928884283575	0.0752873664739661	0.100845027900191	0.0380574946505168	0.0230382790317747	0.173354451207949	0.237767535917959	0.304724015562684	0.250059912006748	0.494157988579648	0.838180795206555	1.06508001067428	0.418446140250475
LTR8	0.0448670977429129	0.0664294843040104	0.0495412930595663	0.0613621598752845	0.121981884001299	0.124503614387118	0.0587607282051013	0.137269076135938	0.0495267971735123	0.0573602571119081	0.0665026768199797	0.0632727174730049	0.106064683585306	0.0930776583720145	0.0337220222337729	0.0559081229040972
LTR80A	0.0508505798402744	0.0436327434575579	0.0453728867582999	0.0489495519889697	0.0427793420465614	0.040292893933616	0.0442188201111799	0.0483119156655795	0.0174116792019855	0.0184461727633845	0.0235476866251425	0.017584427551293	0.0177804919335431	0.00208903912890381	0.00448493845777209	0.000703835394162585
LTR80B	0.0398909878217457	0.0342685584835073	0.0360487099331143	0.0363272814348392	0.0328410770154574	0.0339276680451758	0.037320467021623	0.0416179886595949	0.0290520350523637	0.0475729528705853	0.0285009778127595	0.02703172808081	0.0248850961504145	0.0157207952983739	0.00928056981552894	0.00448886753021915
LTR81	0.0433428937940644	0.0677422796835256	0.0656813141947339	0.0574469946798769	0.0349603490957893	0.0486043155815538	0.0621732473386582	0.0644703522382148	0.0469462241124299	0.0471131116604685	0.05050711684271	0.0689890615354521	0.0128936412323859	0.0237613078403016	0.000948438497988178	0.00298810835120459
LTR81A	0.0611241372224836	0.0575898075792039	0.055711725588912	0.0532406213512563	0.0410742337365841	0.0505437641661983	0.0561843749467167	0.0519753265373998	0.0326193029135269	0.0477739943244679	0.0380183013621655	0.0525851734324577	0.030020250430953	0.0106931026349185	0.00648227563047986	0.00713802227864035
LTR81AB	0.0472405334005228	0.0615696342764666	0.0479511815381258	0.0519922652775269	0.0422209537108746	0.0421169159962511	0.0611180403157854	0.0539235346709889	0.072994027875576	0.0436209510544273	0.0650905225683417	0.0747474568792941	0.0163121732230046	0.0209405593890775	0.00373444696952724	0.00656839062390705
LTR81B	0.0571249387316433	0.0593400224866447	0.0508975180970466	0.0548481935562005	0.0409308898892835	0.0519617792391488	0.0546889729538704	0.0507573826895773	0.0207097763354433	0.0196030750767568	0.0208861454897199	0.0208585184573806	0.0200584980627027	0.00976567625087659	0.00666422424548226	0.00501482164775463
LTR81C	0.0610903147775453	0.0728011630956472	0.0585407344223633	0.0617297345629107	0.0410547950905982	0.0473727480251141	0.0634010411080336	0.0639749610669813	0.0209955327091746	0.0216777872994507	0.02238885886125	0.0400935269466127	0.0516774297723972	0.0126579185820824	0.0133575807896753	0.00852639880828876
LTR82A	0.0553029358628222	0.0492792963243291	0.0492925271028215	0.0491247928529309	0.0379632386598888	0.0511708429687419	0.049997874111256	0.0542209987074252	0.0299983307367986	0.0334254345737548	0.0402078758567853	0.0190238432796106	0.0502449492612101	0.0319514960523341	0.0357536117240047	0.0339105998846361
LTR82B	0.0571043581141928	0.0562410070557168	0.0520890749297811	0.0517220956671652	0.0446569650521526	0.042701623554546	0.0538279547442769	0.0537648076366813	0.0214593607788186	0.0236853774550023	0.0310565482424304	0.0295921441708022	0.0197287080203265	0.0143675806958603	0.0266334991189447	0.019681404519023
LTR83	0.0329527875861869	0.0473822507804809	0.0431494072273738	0.045233994152895	0.0364266065401641	0.0326708359278269	0.0442927275453761	0.0390934839284389	0.0598682722313918	0.0686518057019609	0.0440948801017989	0.0329963037166631	0.0315259448577759	0.027797652216047	0.0189489977266548	0.0313460675089725
LTR84a	0.0525574304456097	0.0459806093911355	0.0428977060555843	0.0441688548006355	0.0340970731167213	0.0417059043180541	0.0523994918568466	0.0497241495493658	0.0388313148517821	0.0479842622601351	0.0628703997197207	0.0356069837736497	0.0242178235990948	0.0173210027998218	0.0115802364650949	0.0258251044985442
LTR84b	0.0527282068620284	0.0512671718667248	0.0471816045018335	0.0482277293654698	0.0348913908587068	0.0389746789692526	0.0488039089145582	0.0487612145994989	0.0489503738785609	0.0421648906559917	0.0574829822425192	0.0414302247057732	0.034287606651773	0.028592852168152	0.0100618261868396	0.0204601956306352
LTR85a	0.0551546711568593	0.0568005988102069	0.0530207696586806	0.0521408726717959	0.0383973540043827	0.0475893429019675	0.0534897510284125	0.0513000791802858	0.037956979106526	0.038204559545724	0.0431697266144489	0.0486456073563032	0.0268221088857486	0.0137676170638578	0.0226027915505934	0.0199713216892746
LTR85b	0.0542764671808745	0.0502868742232559	0.0496676704830479	0.0486324101792545	0.0372844746832238	0.0401566955874129	0.0522738838719167	0.0467059633000733	0.0355241383915896	0.039879669961198	0.0408693510606058	0.0443690035459835	0.0363276030783519	0.0101389777319689	0.00971412201237654	0.00691084290165396
LTR85c	0.0613852299097037	0.0606599197300575	0.0568710864622363	0.0557572445698396	0.0392365967871466	0.05136440786459	0.0547568294171665	0.0526140187962481	0.0581127346748325	0.0530334250428841	0.0532239216250999	0.0484872385461141	0.0338392901417997	0.0241429200362679	0.0290541452346034	0.0188473912888857
LTR86A1	0.0652631805550267	0.0537077300050813	0.0553768552337928	0.0545076763522669	0.0359049496744425	0.0429601231952973	0.0519661475590068	0.0495946517545634	0.0391237531862045	0.0559538088634241	0.0527005734683996	0.0437564682058497	0.0191955023666552	0.0274688427280889	0.0257344814563109	0.0344591061151059
LTR86A2	0.0517542470801622	0.057409585976707	0.0555204108827006	0.0430569307119146	0.042536657531989	0.0478310784950718	0.0563775036766142	0.0568767046718454	0.0122385759973608	0.0168459157811815	0.0203933484877304	0.0167670717660599	0.0156033218770769	0.020382265409143	0.0193054406054957	0.0249870276966127
LTR86B1	0.0581066208637916	0.0613836613585655	0.0666189220335771	0.0513772837444022	0.0391601167780329	0.0409293673775627	0.0520412612495463	0.0617036735976207	0.0415717221802645	0.0376061014832316	0.0410117329121187	0.036764559485516	0.0434832752662271	0.0149269810892182	0.00123926724109127	0.0156796670357167
LTR86B2	0.0615384549616523	0.0625705660890154	0.0609613872455037	0.0590857809294151	0.0468470376055482	0.0474729469800821	0.0624294682986879	0.0720222889207726	0.00617629886302319	0.0206850953743948	0.0074385174700397	0.00595536912900402	0.00362415627029989	0.00113703482237959	0.0144983248057906	0.0146112222798442
LTR86C	0.0548981726695333	0.0634429362716656	0.0600234564067069	0.0587601813191074	0.0511417553328229	0.0684861617699422	0.0567183286549316	0.0590576256504818	0.152186759998013	0.114721647044402	0.120693898446639	0.0951357144276624	0.0223260187057879	0.0123516873172468	0.0116588736429716	0.00819417982600161
LTR87	0.0561238918853125	0.0621572630850076	0.0533176174605135	0.0563670645586136	0.0454031637818971	0.052024743332722	0.0541077606396042	0.0604278696329816	0.0276975063441788	0.0215040864263824	0.0192094628470847	0.0237729035443919	0.0235069061248141	0.0424387095673612	0.0285177799832143	0.0450944410877495
LTR88a	0.0674781385317045	0.0873459271763397	0.0724506587944414	0.0626576603793581	0.0484324469451469	0.0534694574286927	0.0727835421955115	0.0775341736402942	0.0835646799761954	0.0803601134424879	0.0808798320012611	0.0764656026079758	0.0886551489673173	0.0568653457446073	0.00191352989983994	0.0107410393575843
LTR88b	0.0715774904647539	0.0799754673059499	0.0691008232455682	0.0643052173482796	0.045257203557466	0.0535301934555206	0.0711318915049298	0.0789893512738775	0.0594795158670096	0.0623634257522336	0.062208204478903	0.0548853774409419	0.0560645956368069	0.0190916665164502	0.0120571817692756	0.00936501660350889
LTR88c	0.0725444507985094	0.0728772808522947	0.0646060728340417	0.0602995678488475	0.0474450014056048	0.0517803035348459	0.0599234662491419	0.0751905096521117	0.0670107090938866	0.0593618758769764	0.061779257068475	0.0582932947513803	0.0286747285940305	0.0139750811369629	0.00739125454601391	0.00663677486594684
LTR89	0.0564866508502785	0.0548213261420333	0.0532582377565275	0.0505398961296863	0.0411001435590641	0.0430312757314179	0.05392563924494	0.0459120882768431	0.0562585141013295	0.0962715101489063	0.0924808585275066	0.0708739297588603	0.0273028513934846	0.0363101394807333	0.0302556554003405	0.0401391650222764
LTR8A	0.0579686767205377	0.0713180874335569	0.0598586366794412	0.0661580322611116	0.0896236345475338	0.122244730924019	0.0627210817255206	0.0717142225686475	0.0520878057625406	0.0582961841973775	0.0587948934971176	0.056283861716062	0.0610652652011808	0.041118565535432	0.0179971254803518	0.022162163627615
LTR9	0.0520163206553275	0.0996977080743363	0.0729304449195313	0.108230641775635	0.149953123543236	0.147707886600041	0.0781779818353164	0.0805075910555106	0.0494727153208487	0.0626695891414634	0.0688892772450827	0.118933333569736	0.1279061351288	0.140434030919863	0.0353015691707782	0.039722618836661
LTR90A	0.0463809447547087	0.0380418653585105	0.0343354883901434	0.0414128664535998	0.026074782904218	0.0399858075153592	0.0374887210922737	0.0441463706964565	0.0168848176866827	0.0387510314576642	0.048833374020469	0.0287605499510907	0.0316487296303401	0.0155845979727623	0.0247869233754028	0.031613366957742
LTR90B	0.0325950338638768	0.0350799936747607	0.0354716331265098	0.0392645290227385	0.0289620244053195	0.0312243186465851	0.0372678109276965	0.0317776658660762	0.108651560594779	0.0722343754969144	0.06320475586734	0.0395585357818199	0.0248034701074312	0.00984261768624283	0.0277188446611592	0.0191775414150426
LTR9B	0.0589880291186643	0.108713248839198	0.0645528224172563	0.0754209537483053	0.0677063524024019	0.0701152361487893	0.0979498775758583	0.0851103172273351	0.0532196432582119	0.0425650060361893	0.0485085501986928	0.0664084664799482	0.0562724106288772	0.0461327121817741	0.0470842868093618	0.0295625086030113
MADE1	0.0199748602543955	0.0208937601411363	0.0214556169839974	0.0226286229850233	0.0189398903923846	0.0188608015290031	0.0213394450097488	0.0173092109933618	0.0148938728419844	0.0212270696584766	0.01887295956247	0.0196309354197427	0.0136184028350236	0.0152548692365279	0.0119498331067271	0.0162680108366913
MADE2	0.0257706970414902	0.0279481235281834	0.0273305890734608	0.0299231336237242	0.027787001211418	0.0241771705273391	0.0302678079199272	0.0264830107860865	0.0460611614144826	0.0522264798361711	0.0459520078800117	0.0356215702511288	0.0196414722897075	0.0264742599613306	0.0516553906803065	0.0398991791537399
Mam_R4	0.0403232789679147	0.0388992976293071	0.0388287271597448	0.0425807022823914	0.0315800097609803	0.0354352833922143	0.0345883393848112	0.0346866692318601	0.0161365234839742	0.0215709872785599	0.0181594946367411	0.0185688255454178	0.0172919373311403	0.0222281708736745	0.0806370981216552	0.020427682571727
MamGyp-int	0.0506947107891687	0.0647228519688723	0.0596996013657166	0.0591121452597372	0.048619754913823	0.0632678013562005	0.0564250132421295	0.0547732146862744	0.0278114278923757	0.0434675479284995	0.0561969760122546	0.0616583332051567	0.100185853615786	0.118271147838889	0.0881078585684025	0.117479083851095
MamGypLTR1a	0.0657563674462081	0.0680630156225864	0.0609816718686472	0.056321262144805	0.0400027101343372	0.0525147895438543	0.0581900511597302	0.0584774898557442	0.0187494409876347	0.014744763415965	0.0173119738566409	0.0299560763818743	0.0290608256449504	0.0186119221102142	0.00925947323048337	0.00379563710875473
MamGypLTR1b	0.0739757322638875	0.0715772489573563	0.0598527401258074	0.0564698742331302	0.0389150231499541	0.0481457052100152	0.0620546829632305	0.0585481427165145	0.0528314284023831	0.0542377957084374	0.0615023635000508	0.0498977713948602	0.0389992490770444	0.0183037872826709	0.012076814612758	0.0221725801974518
MamGypLTR1c	0.0656944444944555	0.0651247853733875	0.0589718602662057	0.05186764173018	0.041826172989135	0.0462314625980483	0.057929378274263	0.0573860158459915	0.0483314936725054	0.0438078332238829	0.0357366298675264	0.0351740343158501	0.0485371189976705	0.0337902379243483	0.0178375823205835	0.0145638550450464
MamGypLTR1d	0.0730150789568753	0.0689020889679134	0.0557311943926763	0.0617510363896115	0.0486947395564044	0.0580631243270899	0.061647586907381	0.0623517762032128	0.0443790844172193	0.0549150883842628	0.0658291430321717	0.0455432176285095	0.0339721634781191	0.0441004238990313	0.0122327207243052	0.04232274352457
MamGypLTR2b	0.054702020151908	0.0581545384169163	0.0482980129852232	0.0541033391659488	0.0337593537876223	0.0388675027402808	0.0503756921957245	0.0485648460920703	0.0437530376009612	0.0312958347840028	0.0422743749126269	0.0412917918058329	0.0236523031760195	0.0245482633564021	0.0220234113821138	0.0160807478472747
MamGypLTR2c	0.0634618306081026	0.0649556114364053	0.0590816870572907	0.0603719427479271	0.0370103726634377	0.0459905797403653	0.0585627381579953	0.0617277083371957	0.0546463838324468	0.0401349093660868	0.0448403693830209	0.0506478267824409	0.0398598639845001	0.0068201173031793	0.00349628532017904	0.00236853916667505
MamGypLTR3	0.0734494940751308	0.0771670957048666	0.0650924364860679	0.0707259867603989	0.0506775242723767	0.0808545185793411	0.0724242021593535	0.093974104941533	0.0634528882649592	0.0838865906428057	0.100249651562468	0.0803019703195554	0.0297906711926693	0.0194451249211393	0.0071279053639072	0.0179627651918189
MamRep1161	0.0369657897183011	0.0372068958923321	0.0369256138247216	0.0417206562935546	0.0352310149476562	0.0400508634129548	0.0384094122210647	0.0419233258651711	0.0568675782422031	0.0517115870841602	0.0528924392668231	0.0488153252780096	0.0262760702231185	0.0377047508945498	0.0499253515471716	0.0537864089697203
MamRep137	0.0535287864845234	0.0541229136639997	0.0535346140334358	0.0525191361939555	0.041512862853453	0.0429740424258334	0.0511724988447153	0.0511961173400926	0.0610681839810836	0.06896522607076	0.0572831617618012	0.0453278115822425	0.0336361688507031	0.0488428076427505	0.0592914471066686	0.0734635021100674
MamRep1527	0.0560278556348848	0.0566150991480524	0.0514820829303308	0.0556624681083273	0.0355893663047056	0.0421248812684134	0.0508091319069508	0.044212572530553	0.0232362625753119	0.0328084546649748	0.0294785353553745	0.0269005211753616	0.0207372056680734	0.0193530061165906	0.0298480661735188	0.00821591017236673
MamRep1879	0.0599263221437809	0.07227011528736	0.0636397638887094	0.0624288777848902	0.0457409635339553	0.0554945495537273	0.0633571631951446	0.0639887368145843	0.0190898927647388	0.0250179908580487	0.0235707621762183	0.0357779024626628	0.019989089520887	0.0153754268876299	0.0127474307341786	0.0183850187369188
MamRep1894	0.0581275909494775	0.0685657187196663	0.0592842626458854	0.0624186309615979	0.0542350909096782	0.0497903766776745	0.0555988928456534	0.0657682990302782	0.133889144105129	0.150514163024046	0.141251460117701	0.107319078961888	0.0571413666599457	0.0276539433190105	0.0500264027596833	0.046626203284264
MamRep38	0.0812233383858582	0.0951459714450978	0.0812144563234379	0.0700612431936335	0.0499927680058134	0.054177975935316	0.0710812668931637	0.0675242443575834	0.024255046354976	0.025308705718603	0.0233706610080295	0.029276447505265	0.0187345837442557	0.00513447998244766	0.0200078954391343	0.020815380790231
MamRep4096	0.0437180941295311	0.0561621523739579	0.0523470509357395	0.0546497001333498	0.0387729816740933	0.0432451213777506	0.0526608127244106	0.046264595168615	0.0552886770013889	0.0517384116187396	0.0526931051028487	0.0471054545495728	0.0351940514845233	0.031792875910361	0.0187150108939137	0.0177615423831994
MamRep434	0.0394712514403681	0.0330865507270789	0.0335877530092995	0.0342125090786749	0.0279983913802472	0.0329202325040231	0.0366542995736507	0.0297162709160436	0.0788247500702319	0.101501005543365	0.0832985212182157	0.0598266916439966	0.033402612956516	0.0598362359991109	0.0860798173429069	0.101321730933098
MamRep488	0.0441307053729749	0.0679702141833905	0.0594126003544671	0.0596490877040678	0.0635301052182439	0.0674651381724962	0.0673992978215565	0.0608869763840809	0.0536325413507264	0.0601872158386612	0.0632709175206053	0.0479436207583903	0.0236692043461797	0.0214981226134518	0.00752093593160219	0.0281684739364851
MamRep564	0.0462727497786504	0.046611592834494	0.0439588596354166	0.0486818272678513	0.0331570950369372	0.0382187367122156	0.0447406715341256	0.0447811907298239	0.0299336581353834	0.0309457315237403	0.0352690283684938	0.0308530192695512	0.0265673041493734	0.0235906531423054	0.0688757391820181	0.0609435998186028
MamRep605	0.0550840339601958	0.0493597649708216	0.0491995702562138	0.0526438238433222	0.0414137199473225	0.0487663011914859	0.0483692624258856	0.0499666406764891	0.0336441846158995	0.039118338744222	0.0400099961839137	0.0411060299433988	0.0300103011836789	0.0326023622953214	0.0401453489469829	0.0486981812638954
MamSINE1	0.0705782878972495	0.0563701739648376	0.0587988406243033	0.0592191454141554	0.0461856365754097	0.0471457722940822	0.0576430165880275	0.0582803654636108	0.0982106092637992	0.107086598831308	0.0957317924165585	0.0785063441888298	0.0419459402635491	0.0432343418962106	0.0645252942676815	0.0919012041844479
MARNA	0.0409080420308937	0.0357608522704986	0.0368205494052382	0.0370715820495757	0.0317824266456671	0.0344385840583826	0.0364868589844728	0.0355349542119872	0.113350007004105	0.121237109679067	0.10276945840985	0.0815114810216262	0.0566115500513052	0.072806842450013	0.106464485737133	0.121057449461255
MER101	0.0537375722245673	0.0957240518205236	0.0674798142817697	0.103602433833624	0.0713946455040345	0.0848473770783644	0.0591326530336787	0.0676679389855335	0.0776843346513956	0.080034930128382	0.079853232151129	0.0897865018426786	0.0603805693328721	0.0225133138774779	0.00677964273075222	0.00843162955939385
MER101-int	0.0363298309522182	0.0195334440496544	0.0256545967977315	0.0256758874769878	0.0225004521110931	0.0232011968340873	0.0248337551324512	0.0213618246070785	0.109868990286751	0.131402469283404	0.106437685727333	0.0754281289069752	0.0216579106281687	0.0226688154710722	0.0185498995610109	0.0107575835380034
MER101B	0.0511025451499108	0.057135350902632	0.0553288837052873	0.0738897166538861	0.0786999614362043	0.0459927150886186	0.0536162918565223	0.0670420872340725	0.0724193369927566	0.0661349503515597	0.0654137256384029	0.0772822601834239	0.102159660509107	0.0289392585013124	0.00142164283877376	0.00200716882309053
MER102a	0.0507265473452627	0.0610982046420885	0.0554925354346207	0.0525388882719091	0.0402341688427928	0.0485467716431249	0.0561898523488181	0.0577048378560594	0.0463375950571836	0.0564695604369597	0.0518263317374042	0.0465048764511583	0.0441284601071918	0.0295307143009797	0.0429131422994204	0.0625312072085899
MER102b	0.0530958983932213	0.0640250726199247	0.0570706221480417	0.0577675428394979	0.042402988646177	0.0544363180063147	0.058441277125495	0.0596006911134282	0.0379254862884246	0.046818411546525	0.0457162260926224	0.0424446908245125	0.0296236455369358	0.0345342375125569	0.0436854025842803	0.0542530882464888
MER102c	0.0617569601322664	0.0672258853220118	0.0621827479537454	0.0601369523999632	0.0484891870667814	0.0558651248569975	0.062483445098082	0.0679249883789824	0.0497224950572683	0.0485058148705382	0.0501614141466152	0.0412201831811093	0.0356280135386331	0.0294529596847555	0.0263643009953934	0.0366781216259869
MER103C	0.0423104883820901	0.0421774503444797	0.0423568622662996	0.0428805128836724	0.032489382299046	0.0365367002325475	0.0418979902424233	0.0382126799649909	0.0422901647573812	0.0466046627853619	0.0431985388601857	0.0391856257087679	0.0269253635687462	0.0300241290985859	0.0297847318018865	0.0378791228399435
MER104	0.0367236736223332	0.028504555669923	0.0327425417166569	0.0345530885391072	0.0292375056860942	0.0286950008954373	0.0313422081590437	0.0281910904769977	0.0295195234418457	0.030649701731344	0.0273359505963103	0.0308377445238807	0.0240678784386584	0.0411779272587367	0.0521522136901767	0.0534533382714487
MER105	0.0431492497085583	0.0527217760777845	0.0470610455847038	0.0528576580060643	0.0522131372225751	0.054746708186525	0.0511174643562616	0.0553011254662425	0.032404502992904	0.0476467272937424	0.0377603963093479	0.0395260559906562	0.0402513798367738	0.0253358662713377	0.033745458730232	0.0633779779029784
MER106A	0.0489089494488555	0.0394685675707298	0.0401513950545553	0.0402975741789293	0.0334171440474538	0.0382040187133326	0.046299539148171	0.0343217966110866	0.0856028793576349	0.0879331303136283	0.0594122182590125	0.0497812790278504	0.0313455076022015	0.0403018753481577	0.0321006555035793	0.0376945370736437
MER106B	0.0365635161344781	0.0334285152067351	0.034488829430748	0.0361508419265266	0.0293003565172485	0.0286272811573358	0.0316665931272509	0.0336237410841388	0.0205096205042141	0.0193117146687745	0.0172094946093104	0.0202486553849085	0.0149545094971978	0.0306853724108865	0.0747290232401523	0.0632204154433127
MER107	0.0303167358589065	0.033751841798161	0.0412236874516505	0.0437193234516236	0.0383128558861788	0.0719988229831576	0.0357580186603779	0.050625964021681	0.104130878805153	0.126852052365217	0.138086912237793	0.13440544330379	0.0782405982660906	0.135779925973385	0.15456597138643	0.0972374036400035
MER110	0.0492095438512295	0.0430899398358696	0.0397607420759868	0.0485629640770259	0.0391491542939004	0.03995953033611	0.0419112664691971	0.0445299853814269	0.0187634120637475	0.0213982984722392	0.0289578572697356	0.0351586858933266	0.016671016820433	0.0195808157701064	0.00280562119419789	0.00707807355428471
MER110-int	0.0374214625156284	0.032538647218587	0.0379246348609807	0.0387371395402401	0.0309112266515912	0.0279401678518584	0.0336300134503059	0.0313234430752749	0.0802476355848828	0.0704329876864404	0.0709967963036251	0.052888424882306	0.0351281034269671	0.028514165092253	0.00529189980990357	0.0112689455843156
MER110A	0.041036516767214	0.0460156793255606	0.0438974544180353	0.0487030061878779	0.0398722302978279	0.0507774128297283	0.0475904817201582	0.0438822483435463	0.0311725202202166	0.0569076634506975	0.0592978762846052	0.0597277263758423	0.0359447714803683	0.0635035480532738	0.146344280791491	0.0449452751704217
MER112	0.0460908005804397	0.0379335498918421	0.0408227862252247	0.03978812944247	0.036647442473714	0.0355550408909465	0.0393624484885905	0.036401024166724	0.0388877914594889	0.0447008608753052	0.0376861760997211	0.0353071011209494	0.0371152193939033	0.0576564198132773	0.063665310715692	0.08473799228381
MER113	0.0438676883646254	0.0445444783492189	0.0427419057421633	0.0454522953209877	0.0342293789442892	0.038693263640265	0.0416330435039281	0.0372305764166901	0.0523043742465026	0.0470670542739859	0.0447920044942304	0.0408992646212757	0.0267724373191806	0.035477498108522	0.0312822745790164	0.0419869747887002
MER113A	0.0471960778641046	0.0365649919223964	0.0394035461118339	0.0363852877555349	0.0303051435010957	0.0371858131173692	0.0360088436300482	0.0322417207532022	0.031542293897954	0.0356063459580162	0.0266861755002002	0.0237692793043129	0.0240963946355605	0.0313212122434504	0.05415733940543	0.0525885526573258
MER113B	0.0398776088329771	0.0318982081582453	0.0323167357530133	0.0325983972623044	0.0298468847702256	0.0264713874574653	0.0331824032858668	0.0276010847308363	0.0649401309524576	0.056936188880926	0.0443592726713975	0.0360640562664578	0.0230741192052001	0.0294943687109261	0.0324890529869701	0.0401849904212254
MER115	0.0925259224577541	0.104586080645919	0.0899202782360991	0.069300182755184	0.0487772099443637	0.05652823747348	0.0799964445781288	0.0786771356315407	0.0340665633250056	0.0348879650290097	0.0452154729377753	0.0443207623722521	0.0158380502692689	0.0117492648608603	0.00574927257042391	0.0111912184278471
MER117	0.0721190428654345	0.0814759057439112	0.0721120709792536	0.0783077881132535	0.0536457360016192	0.0614379164585443	0.0646910340113054	0.0638946854376772	0.0445718128263898	0.054469208692738	0.0552302003556062	0.0495933550326658	0.0434546695186056	0.0349580025051482	0.043460896266184	0.0585487849109638
MER119	0.0464363815474454	0.042382937065377	0.042387371018621	0.0435658328456904	0.037490636689024	0.0472906788762327	0.0475891680918542	0.0499060073686356	0.0395663637114818	0.0390542895728592	0.037439336477642	0.0387946616523226	0.0373932822663368	0.0428114949909347	0.0227146850240344	0.0583060212064445
MER11A	0.0141193951204441	0.0129269545615044	0.0155153328637729	0.01596580481618	0.0527977090962826	0.0345211950038116	0.0179816540860768	0.059820560315745	0.00414315911357189	0.00436166273887675	0.00472851927428246	0.0121435212470152	0.0203219354318174	0.0139453688099478	0.050990347745654	0.0218780035375612
MER11B	0.013275174014587	0.0128391560892695	0.0161962919007244	0.0210144111620351	0.048679139242073	0.0235455653565995	0.0164482369484796	0.0306625962253705	0.00978300610376171	0.00670046490497695	0.00932107928138151	0.0268746765525412	0.0527021042926775	0.0390088238240174	0.0262037723147914	0.0455578681811207
MER11C	0.0102461129775212	0.00975907853116275	0.0116100846424765	0.0130572302760888	0.034777779058913	0.0161168872726848	0.0139294442766167	0.0136925627087039	0.00763431852758159	0.0103786737492116	0.0102404247343346	0.0229985086909464	0.0377350133400275	0.0220288780393852	0.0236577526070023	0.0165146345072412
MER11D	0.0167345396014079	0.0177759159394253	0.0161329984366067	0.0126115289573983	0.014883833778217	0.0110124456713354	0.0171942416428346	0.0319550903284327	0.12918233515593	0.100387502332275	0.104546477369223	0.0871929597757382	0.0157861721188883	0.00329901872002978	0.00121132702971311	0.00396945151573222
MER121	0.0370326810142798	0.0281931936549496	0.0344281755091249	0.0370139658498596	0.0223960434508618	0.027252158801934	0.0317534820105577	0.0241083003800779	0.040298628546269	0.0362910034566886	0.037702079453279	0.0257015511365204	0.00690551562023274	0.00506326455037851	0.00319749435472662	0.00219879614586711
MER123	0.0996641976412602	0.0264254048947676	0.0282744062733526	0.0408780465284179	0.0176662346582176	0.0114912176825009	0.0350579624253598	0.0163247516531383	0.0702932070685977	0.0734435700025011	0.0955989005016327	0.0443803297619087	0.0407274440913278	0.0967375433348152	0.0265844534772382	0.162033571154939
MER124	0.0454233876925596	0.037604766242289	0.0371301907597148	0.0372066193807554	0.025188512087241	0.0299667024704548	0.0354958341752317	0.0321079478067762	0.0997506617035023	0.0922912814475586	0.0822568070404246	0.0492468181713522	0.0372484843169494	0.0603584435411114	0.0220595074392046	0.0849613392257146
MER125	0.0522573478065576	0.0346799280834455	0.0363591747353032	0.0391654343933622	0.0283421766876332	0.0210415321663127	0.0247348922638742	0.0286404390116984	0.0161744468641885	0.0227935763451184	0.0114852118001882	0.0221486120874524	0	0.0124166722602143	0	0.00748556485252189
MER126	0.0625395238303847	0.0351778713904994	0.0409244670736311	0.0484304449975481	0.0302236857495147	0.0417208068790911	0.0489272495455172	0.0346485721094318	0.0890644066578448	0.107662606403259	0.0788879805645427	0.0744929150687037	0.112903573278477	0.0830423305369943	0.0513504194849032	0.100508749330411
MER127	0.0241324525864676	0.0407863596893942	0.0355995954250758	0.0383385764185838	0.0337444992751092	0.0231650282986382	0.0445623426793064	0.0338847135049172	0.0312533350081586	0.0358104510029843	0.0200897969116793	0.0178189276127028	0.0151275766270481	0.0142565032034962	0.0342879170793568	0.0386288419390951
MER129	0.0367794215071691	0.0562232891689224	0.0434891407032578	0.0542712363822338	0.0282978399947353	0.0531659750964386	0.0576448393923749	0.0695770617910996	0.109661949177516	0.15436689158049	0.159933299650403	0.111688846429163	0.0316749072085075	0.0173671152090141	0.000977455881181927	0.0245337063670164
MER130	0.0836463202969102	0.0617044198014752	0.0631110319318977	0.0559942319687843	0.0400554971522823	0.0559137715335684	0.0728852220652052	0.0492532422613621	0.0334211605372436	0.0407953610348522	0.0418592271363026	0.0253287492958965	0.00926810059456476	0.0121919506909118	0.0317786253295075	0
MER131	0.0612541773328043	0.0390304802049261	0.0340402716413724	0.0424787685700976	0.0264733897811589	0.0279582332508345	0.0356150102339766	0.0308466198794014	0.110743143527285	0.122482682226706	0.0787079705711603	0.0451526269492258	0.0508717412198693	0.118998947958802	0.114818416945095	0.186325423316714
MER132	0.053402081865948	0.0618900604332491	0.05457593147099	0.0508791407320979	0.0244837738227659	0.0242617026279946	0.058353149800623	0.0417370186459035	0.028262305871633	0.0343378574507069	0.0572176475046491	0.105293713894023	0.0102358519042432	0.00364181866818336	0.0157861305863518	0.0084619966487536
MER133A	0.0125095324817297	0.0472337082876653	0.0988446196686887	0.053578931049008	0.0404575273196951	0.0289922401643434	0.0522409697811983	0.0488792541038281	0.0364122614459714	0.0241802297462214	0.00843107751382331	0.00404753349426256	0.0091219653046226	0	0	0
MER133B	0	0.0592789417282432	0.0368480832847691	0.060619355079171	0.0490845076237842	0.0491739994868774	0.083932819427596	0.0483795581387868	0.0331357783046259	0.0483219054411438	0.0342142952826583	0.0362804422049161	0	0	0	0.0417698190797177
MER134	0.0318237362931134	0.0318618752990691	0.0223462413245095	0.03199205083214	0.0406754508837826	0.0261424687443214	0.048113000946162	0.0271344417002897	0.0726324045633535	0.0559892469631569	0.0236506132180679	0.0611621458623712	0.0144668709649761	0.00295080393702043	0.0497712822668764	0.0479662937863827
MER135	0.0401365244435025	0.0453069062277322	0.0455483320832942	0.0486082343858315	0.0495955761150902	0.0532250267047061	0.0453840409964639	0.0547417086278466	0.014210619739373	0.0196955261922124	0.0171927036605637	0.0254627780071257	0.0155254172008542	0.00916132096620022	0.015606697736952	0.0330569742422317
MER136	0.0111710555265606	0.0257525902989357	0.0166809734697903	0.0204345326238412	0.027920293401845	0.0155516304611918	0.0249142835384571	0.0317937794394704	0.0770652459014609	0.201998222798055	0.23200213316485	0.142861443417939	0.0527861557986345	0	0	0.039735726060945
MER1A	0.0478441799848014	0.0538442985775835	0.0525887999299291	0.0408560579802	0.0355976303454714	0.0356047636792083	0.0469054097539441	0.0454230616824972	0.0448934959198331	0.0375401536189732	0.0381052804195575	0.0365018255240954	0.0296389961894319	0.0130167818923865	0.0167552374507036	0.0255702751448557
MER1B	0.0608778155727555	0.0723380306043186	0.0668746155082154	0.0597759323045616	0.0552422650972794	0.0551027933093902	0.064895642277993	0.0707181649135198	0.0252992552059791	0.0266745689270624	0.0271370093760637	0.0286693825428321	0.0300248063311368	0.024323942695896	0.0218224124739543	0.0436621569844802
MER2	0.0428107701322804	0.0378574072026408	0.0439651843352745	0.0379545667368997	0.0383938332858651	0.0362448720549536	0.0381359407216084	0.0364776846016211	0.0332988356477492	0.0388474546840484	0.0352731974015123	0.0314972468874222	0.035377084203068	0.0532051246570887	0.0474780720977647	0.0647408487879285
MER20	0.0655841562657564	0.0716808571183063	0.0682455384927398	0.0569528887437507	0.0435989226737507	0.0567821047494652	0.0625591663371536	0.0686214104896392	0.0320269905865679	0.0373882394466785	0.0404228753247445	0.0365294916668339	0.0286650261917473	0.0314812647556934	0.0351262328261286	0.0442609848652251
MER20B	0.044903493095344	0.0461836048742785	0.0470537900138178	0.0448086448959002	0.0357232716764377	0.0402008238401408	0.0450742852085754	0.046319788348595	0.0483305425774264	0.0560816939700406	0.0506172744929828	0.0403793488907128	0.0354899056602675	0.0319366266359001	0.0446259188738955	0.0348046692788457
MER21-int	0.0497059212309204	0.0524557694400102	0.0487041310718207	0.0467900132835821	0.0417633951585601	0.0498275422165742	0.0482783367695445	0.0540923430255202	0.00678358619692717	0.00677074407853338	0.00652517534102842	0.0191368514294823	0.0213567939147168	0.0177264600411334	0.0158262311356183	0.0173820358342098
MER21A	0.0713185793100753	0.0822157941588055	0.0778569535784691	0.0655746432633849	0.0853817611410142	0.13124132615836	0.084237608559927	0.170791731852673	0.0508925312658969	0.0507169375266708	0.0471237024839578	0.047197943873822	0.0794659933459918	0.074938909048308	0.0600437442158372	0.0653009853472143
MER21B	0.0636995123258825	0.0776333781695468	0.069082767683423	0.0644266726218327	0.0576005280754099	0.075894896187975	0.0713012010681069	0.0679639089332073	0.0234584903777248	0.0253464625265219	0.0241356639213128	0.0344426778314068	0.0452220232593645	0.0377945976128013	0.0378325834874341	0.0318516463940721
MER21C	0.061877265110722	0.0755085112057504	0.0668925997259474	0.0589555146703572	0.0501998383805292	0.0730951943977017	0.0681473709624271	0.0596906015616085	0.0294814624423387	0.0299493369225332	0.0305563659066885	0.0342003109463265	0.0390186794858814	0.0362473564459012	0.0261014741196222	0.0320809585094263
MER2B	0.0453003761134735	0.0433047322321202	0.0462190666587448	0.0375072777914178	0.0406030127329078	0.0416306222570975	0.0448560205289589	0.0412424434727929	0.0440990624802495	0.0489999309837767	0.0393169758227105	0.0340521900468084	0.0342455570047288	0.073300376734038	0.0654857663415892	0.0853134331394206
MER3	0.0581000578007301	0.0553972711268967	0.0536379470222189	0.053613679281717	0.042359913134482	0.0457714709620623	0.0538253022657055	0.0496574961403357	0.0282425083052932	0.0335648705541567	0.0311613392224775	0.0303104773872993	0.0301304715623323	0.0420797663223249	0.0413096274817608	0.0567505088841598
MER30	0.0371698974030817	0.0354258268732	0.035946288494072	0.0363869737700449	0.0364159448921433	0.0358656514919052	0.0398948598220731	0.0396479771355201	0.0355400412989855	0.0363631835568439	0.0388218895522791	0.0339561761475461	0.0442557332630024	0.0524258296281884	0.0647545335421566	0.0723070479384924
MER30B	0.03655513894923	0.0233821032718273	0.0309382175582495	0.030882146065248	0.0422734044652997	0.0517799578725713	0.0341826864993158	0.0343353385953044	0.0449471866768981	0.101134013546626	0.055904551721692	0.040980162426156	0.087868510271529	0.130386607026713	0.0740249664420844	0.172106737185919
MER31-int	0.0349833371053608	0.0266263314440166	0.0303435963144926	0.0318834269667147	0.0240728098945114	0.0259923079843195	0.028547476479247	0.0272636150011072	0.0508389584363395	0.0441381327352395	0.0442191591108709	0.0435311124799974	0.0272369408365812	0.0232805704133118	0.012786142867108	0.0260282812140796
MER31A	0.0628031277423326	0.0946783710154075	0.0688529138803047	0.069357391562538	0.0418292017837828	0.0504735486491529	0.0699217634982266	0.153867223663206	0.0241120792910313	0.0256794333090952	0.0324054314440023	0.0339629761934967	0.027543943098057	0.0389742048139972	0.0265873488384346	0.0475646287175009
MER31B	0.0627498523898587	0.0760047959794513	0.0597333875715453	0.0669563328901468	0.0490303721435273	0.0536588726509742	0.0642805236018133	0.131170849057861	0.0364847951496915	0.041864695926013	0.0475185924106516	0.0491162690820138	0.0444683115316364	0.0395888468645934	0.0315582179956407	0.0226640694899793
MER33	0.0361666707411124	0.0336170541963188	0.0348700510603103	0.0370169387890625	0.0320262374894104	0.0331839243493895	0.0359730554502511	0.0349540584781747	0.0401251813712885	0.0398481647693704	0.0351300086663308	0.0351656015387806	0.0317347949996211	0.0413963923509746	0.0448182313991935	0.0488066557817565
MER34	0.0458417715606245	0.0447660887849552	0.0446233829528814	0.0462276790140759	0.039153611096126	0.0482273780244834	0.0459691709506491	0.0417345223646139	0.0795344972664447	0.083671838599974	0.07354405068813	0.0661396718646411	0.0280476198004334	0.029249672340679	0.0258848192551112	0.0209019241058771
MER34-int	0.0482376313828604	0.0514893730812445	0.0483101297858826	0.0441373118713676	0.0373133884185017	0.0495118224469309	0.0518718933818194	0.0493441176624109	0.0331784432932796	0.0343786022722172	0.0295585579263637	0.0369443984929232	0.0323465401224641	0.024564272097104	0.029932940421358	0.109740546827591
MER34A	0.0486841878240182	0.0421478822268066	0.0459279691911959	0.0460634025563946	0.0357948598418833	0.05222388329531	0.0497238741827581	0.049832662547215	0.038268391162294	0.0594275776751977	0.0531080738831988	0.0541239292467752	0.029558863781755	0.0291856380244301	0.0171167738113597	0.0129379409988361
MER34A1	0.0479524484956047	0.0513786232609892	0.0505138525909113	0.0526403665444081	0.0426033539145089	0.077143113325236	0.0591578321326994	0.0575238857629288	0.0652096338701264	0.0570460982815609	0.0511267483583304	0.0405265305382788	0.0334971646826635	0.0940179640496179	0.0551820450370965	0.0713287976635695
MER34B	0.0496927380981529	0.0483646124646987	0.0453735322427742	0.0475615155788243	0.0362116500106271	0.0638550475629404	0.0556381594114353	0.0482116096240852	0.0640959957819213	0.0780326771799686	0.0717509873976895	0.0652230627768424	0.0782259469335448	0.0500665099387117	0.0502894357923962	0.0481582276166609
MER34B-int	0.0307001693781967	0.0276396504614354	0.0285540994553606	0.0349148148438797	0.0306371615825099	0.0350041994904195	0.0358153978226495	0.0334915146862546	0.0883897816552566	0.0814272027992274	0.0804187956244729	0.0763036418320823	0.0881142863428444	0.06287097175508	0.0911654647257314	0.103044777597462
MER34C	0.0536393224338245	0.0410131577297399	0.0426916728119321	0.0436739816233068	0.0431556756800558	0.0823859018091388	0.0606603452009736	0.0372931706925638	0.012581307592354	0.0177826593284212	0.0163826647614307	0.0588856544425816	0.154350965220441	0.0897424015715318	0.0694317978688021	0.0336786425232706
MER34C_	0.0482490275589806	0.036834112750887	0.037835172019244	0.0427747288653941	0.0373650056034934	0.0825675640759214	0.0531785564347125	0.036439431942709	0.066238800443027	0.0687567850555891	0.0700824742597778	0.0691140043178783	0.0376410485141447	0.0417219779456427	0.0137015510762659	0.0192108192637298
MER34C2	0.0566356079526139	0.0568686349161815	0.0553699615797065	0.0541045264363321	0.0401486526154033	0.06680003003806	0.0633852747659991	0.0615832833548449	0.0258742645983264	0.0273769831349143	0.0400584124332452	0.0335900172310247	0.0426851163043215	0.0412562062110913	0.075645659437684	0.0113757361172454
MER34D	0.0552083316137939	0.0555485390382998	0.0528207091626376	0.0553665433559833	0.0469897929357682	0.0508558898624455	0.0577257661028852	0.0700206796284503	0.043357717995711	0.0451585909601949	0.0496081607850066	0.0654515684888737	0.0487261168461207	0.0632038746005653	0.0348768921598973	0.0171667575750931
MER39	0.0514910830041664	0.0542056824712374	0.0497008738373472	0.0491391113409664	0.0408463124596902	0.0442582829370049	0.0569893040603787	0.0918353580350764	0.0652411029184739	0.0684006105914818	0.0608453031527919	0.0581086221988167	0.0362936586063474	0.0215187033564408	0.0143423968718787	0.0173582894692475
MER39B	0.058706185683595	0.0610320803148165	0.0521674608891521	0.0484765865920698	0.041484916376164	0.0440342506096729	0.0570684808688636	0.113069407875112	0.0758963077405123	0.0829790424482697	0.0847143416731064	0.067543962615639	0.0391333609894472	0.02720386780608	0.0501070622329948	0.0574610191083742
MER4-int	0.0239559128621836	0.0161455939185119	0.0203739636953814	0.0205106042891664	0.0205171320227346	0.0228994753572579	0.020517482712107	0.0193307688747583	0.0373766205257453	0.0441305459150212	0.0415273776831657	0.0403190252532441	0.0449036667595706	0.0551828030748724	0.0428329557460681	0.0206525887628216
MER41-int	0.0330889123856554	0.027013141237947	0.032369647122626	0.0329004301557058	0.0473332459748448	0.0390250884897545	0.0334769708250574	0.0386640979900697	0.0374651013755565	0.0291829141865391	0.0339086631820903	0.0336852561935456	0.0577483604208801	0.031912674442615	0.0317152892713661	0.0200466263743297
MER41A	0.0361185345464895	0.04117996809742	0.0350913635462786	0.0369222309644908	0.0350074531990928	0.0477527762863079	0.047570921726899	0.0848264606232131	0.0510907831670276	0.0523162675737314	0.0491287012029711	0.0439908251468999	0.0438065094112606	0.0325417718312345	0.02657512148182	0.0245720412063693
MER41B	0.0470338712539965	0.0551865895499616	0.0474541022502203	0.0517615294617912	0.042231256013585	0.0614480971980105	0.0690157976780292	0.0900949704968175	0.0304156980138082	0.0288218404978357	0.0311569801744671	0.0357964683400234	0.0296706978873571	0.0270207915883061	0.0313012060816891	0.02094098589828
MER41C	0.0378298746884255	0.0466220764225789	0.0407108195408965	0.0434447232592741	0.0405706841002427	0.0518470440641404	0.0576360938206827	0.105325899856584	0.0435501224627152	0.0462593345234283	0.0434659978944509	0.0479183091224155	0.0321740016458481	0.0355596907537722	0.0228597396842155	0.0326198350881215
MER41D	0.0497557144938042	0.0545804028531918	0.048940586952685	0.0529072805736057	0.0325008959663454	0.0517206320583845	0.0504370264630159	0.0538106177336382	0.0234061038348832	0.0376191767469084	0.0334516934944184	0.0368365688662638	0.0280286027469267	0.0466152137226981	0.0142200029093904	0.0293903784565004
MER41E	0.0626977286119617	0.0642642504751594	0.0571225963078606	0.0549110880821066	0.0498595441876167	0.0502713315805915	0.0627528913924113	0.0564470161112638	0.0180552449790013	0.0178290543325873	0.0233867106430481	0.0246062523521972	0.0109958008568471	0.0159343685507317	0.00906224444325429	0.0205861633227976
MER41G	0.0507027718528005	0.0758717949915912	0.0640645340628783	0.0738353401841667	0.0445334106358037	0.058373896767036	0.055250966209964	0.0510124097976412	0.0145604218449953	0.0453904732784999	0.0445066461744965	0.0667406720821352	0.0281618866512273	0.0577656640716921	0.0635524959465057	0.0510744390179227
MER44A	0.0474341781645702	0.044277857441347	0.0465613840875407	0.0414801839993693	0.0359888134261107	0.0378639873365453	0.0388348298070206	0.0378535700645216	0.0892250164712571	0.0808027635724065	0.0696163716190268	0.0530073814931002	0.0486382356773282	0.0675351242468278	0.0559361363051136	0.0769684631756864
MER44B	0.0623264606323709	0.0505743949929864	0.0545319718925172	0.0501528319122765	0.0412162024031412	0.0428194949179257	0.0478311589121518	0.0507000804302476	0.043666379841891	0.0412781599213477	0.0373285659815505	0.0353473835656217	0.0267308040921386	0.029477602801684	0.0267938011656143	0.0259763618407614
MER44C	0.0608552839607135	0.0416286940168006	0.0443244267000508	0.0464206163093609	0.0354154101164003	0.0417494649909219	0.0449719137281047	0.0448367655097415	0.00733680484272461	0.00933149980017016	0.00824264763576827	0.0164416303148781	0.0280531314217643	0.0383959060778205	0.0434356489593212	0.0427263784880192
MER44D	0.0654711237692296	0.0496178545361371	0.0514011364389524	0.0474024013073695	0.042589538192239	0.041874911695629	0.0463488018650599	0.0472056444177194	0.0145580376728533	0.0127678090145134	0.0188907861025521	0.0179815378134025	0.0300980988878745	0.0200342942808794	0.0416777903870986	0.011293487967658
MER45A	0.0645765903653083	0.075813946505173	0.0687008889214378	0.0599266460216817	0.041661055601018	0.0504815820331293	0.0613132322040274	0.0563467480718216	0.0295339640373926	0.0360572999146432	0.0420769038384465	0.0373458734148835	0.0173314263299158	0.0146991628405513	0.0203989944792643	0.0123840374429808
MER45B	0.0488091753753727	0.048309893876422	0.0463178385460956	0.0443498703544712	0.0346488372552636	0.036707548694462	0.0419363383962665	0.0406821620457889	0.0275066942774012	0.025093367636955	0.030521649985707	0.0301729037183991	0.0252632058039955	0.0159413199110931	0.00896236284365362	0.00982901957098783
MER45C	0.0840900166957581	0.111310987735515	0.0911552985839597	0.0682911692073502	0.055349639530679	0.0602243590183758	0.081429188790896	0.0763025247891566	0.0889460758188174	0.0796134473762563	0.0885628711294059	0.0742553239515045	0.0595580769626636	0.0111447073875437	0.0172231929532846	0.00868173160496592
MER45R	0.0431870487344908	0.0427068159788103	0.0453171180519986	0.04468516291563	0.0340611024901167	0.0407708692551181	0.0438727903093831	0.0436185938957897	0.0398700944237673	0.0399556230041018	0.0466246728285599	0.0367535088192555	0.0242066504034835	0.0133280782322533	0.012283923142688	0.00970814228113025
MER46C	0.044467703606824	0.0393309049836114	0.0412919612905401	0.0382941461438138	0.0385188897823287	0.0446878830567002	0.0420356468843574	0.0402251659870968	0.043527653725559	0.0530457271390505	0.0453750194811327	0.0365110500465903	0.0298976129818458	0.0347177646647616	0.0465480725274828	0.0592585983743351
MER47A	0.0397881575107894	0.036352601843464	0.0383462926398987	0.0379204052043729	0.0329195348096296	0.0327391760110264	0.0342918312691335	0.0324689509670656	0.0565377469236815	0.0537456226141298	0.0445993594200043	0.0337896789294195	0.0269179991698656	0.0400587970959417	0.0627121131716729	0.0681291699833585
MER47B	0.0560321871364102	0.0480296954705019	0.055082809663862	0.0513560393126472	0.0425122654045773	0.0418915415981638	0.0447711547671906	0.0450000330913666	0.0614910962013519	0.060195848911394	0.0440389163536676	0.044878351925777	0.0433721574554571	0.0217170397487568	0.0117542413323402	0.00909190896541769
MER47C	0.0340564612466945	0.0390045654154853	0.0399497872002331	0.0434147901350921	0.0444091241705339	0.0418976324157002	0.0432217924801361	0.0414702916107144	0.0474569340912772	0.0486931647387316	0.0496937217474611	0.0814701677722708	0.0512535596472001	0.0779971838534079	0.0737366912022813	0.0949989462538632
MER48	0.0602937099305486	0.096167544119235	0.0794993598243274	0.126917038861697	0.143766493697229	0.156000289750365	0.0974814879018754	0.165573211308898	0.167391415584918	0.145904501480728	0.180435842651596	0.214902395994465	0.513765902336449	0.58227756528492	0.367408625123211	0.348334312493239
MER49	0.0653222932908067	0.0719767523659768	0.0590073946755113	0.065793993749116	0.050543324193268	0.0576476236233923	0.0601345002196074	0.0745034654079672	0.0431824713791842	0.0519762697509939	0.0415283201867993	0.0424643906752669	0.0362496607675631	0.0271157009947576	0.0422640376327464	0.030257800142278
MER4A	0.0415074154540925	0.0470520217979646	0.0424409897010362	0.04150203146985	0.0389697217335197	0.0933580822499449	0.0587871626889376	0.0577718858093204	0.0507029812731747	0.0589482089832715	0.0682515789096177	0.0579848152462548	0.0635900511163591	0.0742075011808603	0.0655547841045314	0.0803900704493231
MER4A1	0.036812008912466	0.0386351600113086	0.0365172656806551	0.0321804363631722	0.0295204285885333	0.0478877117220392	0.0438238366367919	0.0518959910832034	0.0473059436879574	0.071059709236361	0.0706858265122549	0.0581463285880704	0.0541472037059788	0.0528749170074088	0.0556377690100635	0.0217642162006484
MER4A1_	0.0397170094175424	0.0494642638922957	0.0431455947818829	0.0404620081807359	0.040107386943853	0.106868518146309	0.0679630693062915	0.0674550379389125	0.0219607366487654	0.0242006033888176	0.0267201072771425	0.023280637093449	0.0203639871102161	0.068278130156136	0.127145785969491	0.100164356112468
MER4B	0.0462244040228744	0.0657202887954018	0.0501863648507639	0.0485389617634367	0.0545654431286955	0.117949393767013	0.0615306553254334	0.119272214799555	0.0243581296798881	0.0304646323239832	0.0286601474494847	0.0320182392400938	0.0225607404663642	0.0214626636622856	0.0223795091851508	0.0151066981003208
MER4B-int	0.0332807075453155	0.0319538946570318	0.032589736350441	0.03306287933937	0.0283343332934701	0.0386629272275904	0.0308832801436465	0.0298320634248016	0.0391446946443519	0.0362457161902838	0.0360992271502125	0.0356099485365813	0.0290385268792858	0.0229530259230812	0.00988078663587007	0.0213630422653759
MER4C	0.0408300032098115	0.0398828600295309	0.0400803902638515	0.0410584822778146	0.0383411969076043	0.072656314339927	0.0527453063428943	0.0504582547189015	0.0263411520339118	0.0402912441404858	0.0487076300219838	0.0451943252132396	0.0187306196805053	0.0338982559031416	0.012623936517471	0.0143384109907458
MER4D	0.0477384748825767	0.0588019148079553	0.0493298224391989	0.0532575071601875	0.0521300414694219	0.107478168447651	0.0611363274246419	0.0724657860005516	0.0420618594891028	0.0525594353881484	0.0479271633692395	0.0375829914756053	0.0451486719449352	0.0200327542507483	0.0248333550709157	0.0125975224981868
MER4D0	0.0471931093131936	0.0639935998528153	0.0532482171691241	0.0559164749121552	0.03992729262115	0.0585142433546043	0.0559876188236099	0.0622317755242377	0.0943093803373326	0.107843483535034	0.114313608940655	0.0973976245537807	0.0266804468956339	0.0216515215986908	0.0106057035785367	0.0648964995747552
MER4D1	0.0471999531116462	0.0659351557636452	0.0487560672304266	0.0557582641150447	0.0723205352286287	0.159695935666824	0.0639890983047079	0.084633878178812	0.0430625352422662	0.0574364599108636	0.0641322480939852	0.0526717495948975	0.0409910246105768	0.0422397790714892	0.0212202736937181	0.0164348899026814
MER4E	0.0254823334497785	0.0306228422520392	0.0284752926745748	0.029416250481613	0.0331994382669671	0.0581078984639627	0.0399493628564025	0.0921696551615383	0.014152095004305	0.0297916977156598	0.028380654477891	0.0287178489954538	0.0393471819588592	0.0533687132636213	0.0205148995900901	0.0281741514193074
MER4E1	0.026201289203431	0.0348081152290919	0.0354601294333825	0.0383502918931919	0.0895474648082263	0.118644386382372	0.0461323441492116	0.0337327248162221	0.120527908919542	0.141731295319952	0.141689614801174	0.121216021769552	0.0642654115686126	0.0715924981042915	0.0464529803441761	0.0221572476230451
MER50	0.0605653130427134	0.0836797526104234	0.0622961494774202	0.0656956465525255	0.0483632352878003	0.0599334999312209	0.0694739862154413	0.0852915759936795	0.239757019141502	0.23013308528557	0.250617974679244	0.169870458975177	0.0674876656299259	0.0463453946294942	0.0190354635901054	0.0203036342445962
MER50-int	0.0512506807798293	0.0504714653909496	0.0487352734403164	0.0409072769084612	0.0391479296080256	0.0436835941879905	0.0509153282828743	0.053434295168687	0.087485720777047	0.0705080480477678	0.0812327323507432	0.069790090646613	0.0334174405855475	0.017527715494919	0.0335005478260995	0.0296634323263683
MER50B	0.0613797552380267	0.0679299912828625	0.053919227495976	0.0657022024729603	0.0532349887438725	0.0587827279949936	0.0568251124541612	0.0566572933893388	0.145333974057715	0.119387351949095	0.13076721992315	0.115873474015351	0.086951438644553	0.0892999589700657	0.0423775438457372	0.0514735466454831
MER50C	0.0583290538232487	0.0856819277698224	0.0580388451909228	0.0820641206630165	0.0865482838465549	0.114365882806558	0.0913864169984874	0.132418523511555	0.0197127058444151	0.0308066799943417	0.0314988764363508	0.0296643717860995	0.0224590148485037	0.0400449219687119	0.0680600704151477	0.0593374840039416
MER51-int	0.0276242627155467	0.0266844249660531	0.0280745834521943	0.0307048313397376	0.0310547377999962	0.0372998022165083	0.035129735394893	0.0276717770021429	0.0351549252125069	0.0459199077942843	0.0538774120628649	0.0402622618669559	0.0389643939665785	0.0500153136363852	0.070105407489858	0.0208055749518368
MER51A	0.0551469575093736	0.121369839275769	0.0781479955937316	0.140000154756248	0.0753382877157392	0.081836134190773	0.0673822788484958	0.0828349951182633	0.126873097664378	0.122295678852967	0.129664394369601	0.16126901867509	0.137923060062293	0.0532650249907512	0.0497207754588755	0.0585509065741335
MER51B	0.0396128633425187	0.0597462043258868	0.0554139449408402	0.0668074620059755	0.050486897069947	0.0536646138227592	0.0569208914266172	0.0470819898425224	0.0596964467255412	0.0935203551267173	0.100255345214157	0.0955946621143151	0.131292584285775	0.0469065158106793	0.0213404207144704	0.0194150252876309
MER51C	0.0504772113388566	0.11466775508074	0.0724118454029296	0.104492731983128	0.0654681174868115	0.109166906301868	0.0984834614551827	0.154545720557481	0.296728028216024	0.467783350979829	0.496244775360669	0.32637485132471	0.185710531943525	0.0536666443547179	0.0532535129982876	0.0658163602957933
MER51D	0.0602626706037958	0.0638841220981474	0.056890460336437	0.0593661650952288	0.0600973042859907	0.0993224587790881	0.0577148689807408	0.0772114446591575	0.00969420827182608	0.0161155148475168	0.0117058937219339	0.0227758771327814	0.0261471883313898	0.00691687288916682	0.0186141097946799	0.0112542054943376
MER51E	0.0535341647913171	0.164844109827734	0.0951440083724653	0.104637301752185	0.0757344237535832	0.097432136555183	0.0807077655509156	0.111914734666658	1.10232377032078	0.911199695584902	1.03142986853128	0.745882512201594	0.440150795278559	0.136520663861245	0.0688789503389398	0.0405349199534154
MER52-int	0.0516103880187741	0.0469612608662666	0.053392360467785	0.0405076190683803	0.0435526943876161	0.038974445808834	0.0575409542070916	0.0440629110982124	0.00294108181593399	0.00200702932944408	0.00557198978158372	0.00734717632017844	0.0104410581608068	0.00502827694641389	0.00284701754571102	0.0060953749306564
MER52A	0.0883334480726249	0.0847527136627155	0.0925698484817831	0.0710535934965704	0.0666670132059176	0.0598550048405802	0.0958706226463346	0.0818343019864653	0.0222035081457896	0.0224293768396615	0.026410570026014	0.0342920167473213	0.0198649697258709	0.0100579190495368	0.00450231003528066	0.0104101443305857
MER52C	0.0960423153138495	0.143041458023731	0.114160206884167	0.103726287043506	0.089815733608671	0.0807488984752669	0.113506744162728	0.113983736637819	0.0263995780297739	0.0509631034492323	0.0487570892920047	0.128276452062555	0.111725537137198	0.0370299616119076	0.0212419578044468	0.0182261582125468
MER52D	0.0909062158088524	0.0869261912381954	0.096266898170358	0.0652204719890286	0.0640415577384108	0.0570154883340829	0.102608021512474	0.0851002149886158	0.00500652837693897	0.00623357948389089	0.0113563778690086	0.0201913181412759	0.0129756208807405	0.00544810061678075	0.00173109670320332	0.00887505180634046
MER53	0.0370881081211141	0.0304247674716653	0.0323831188998704	0.0309845564428306	0.0258480629841614	0.0267474359424745	0.0335320892254176	0.0270192598922758	0.0377881439421982	0.0400345549387228	0.0392860737455998	0.0334409121448613	0.0216051933280454	0.0294790512576241	0.0193772692126137	0.019697141460475
MER54A	0.0635459476391934	0.0783360335488382	0.0686956959267323	0.0554085515436902	0.0417961636470007	0.0445858596570252	0.0591220707714063	0.0603995819403248	0.0637545746891226	0.0811986741128194	0.0709757081623249	0.0714888602973042	0.0462966794351036	0.0490986415124964	0.0192001216261989	0.0357868983942556
MER54B	0.0788170655797423	0.076972158439152	0.0689822457456085	0.0605023463236731	0.0480441870961748	0.0516896549390193	0.0635417149598675	0.073042925318992	0.028964054037354	0.0305132572878384	0.042618447117813	0.0323655843519814	0.0132905689283218	0.0121274117483233	0.00383048462119221	0.0120493996383909
MER57-int	0.0310465847747819	0.0231642141978595	0.0265940966747389	0.0275514354118385	0.0285192036882762	0.026890079749722	0.0250040575204098	0.0242098506768232	0.159193753941583	0.159066977945668	0.15577314830708	0.123719421732106	0.0965186101198489	0.0619507715719049	0.0498293219658601	0.0217570670908667
MER57A-int	0.0371570723292044	0.029127627718488	0.0336088392319943	0.0337745541327082	0.0347688209382876	0.0344790319921269	0.034931809666185	0.0314846230983452	0.0721990355538277	0.0776477994883378	0.0705444924391117	0.0643669897951915	0.062167035766028	0.0706299209853831	0.0308105673651532	0.0217123790297038
MER57A1	0.0344249370573034	0.0344576252265076	0.0318470211305821	0.0372890948631481	0.0309465145463065	0.0280794684267521	0.0328986613285243	0.0303074903758587	0.0665914549396078	0.109939508728997	0.095770573784295	0.0645848597267528	0.0376489814915799	0.0286752557163763	0.0304381786434146	0.0222163350895491
MER57B1	0.0386736184759365	0.0439048942094242	0.0416784364088016	0.0442579449547529	0.0388092855855128	0.0404511030002396	0.04120747103045	0.0386345730579642	0.0328839928011938	0.0577839199699596	0.0442090564299868	0.0485462209094709	0.042230919139086	0.0321439107098823	0.0105110739244643	0.0206151737869871
MER57B2	0.0506852445710745	0.0562550188860284	0.049591753173321	0.0562252180562384	0.0432226477603296	0.0462562256159886	0.0478501226341356	0.0487782873961524	0.0453060669298282	0.0642221495539536	0.0539947294348838	0.0460108530778559	0.0364581267944543	0.045804661732255	0.0477297282873363	0.0625167288218627
MER57C1	0.0327566799964629	0.0550489584131463	0.049869924202811	0.0524426708720577	0.0493164012572526	0.0468519001009075	0.0462092346988879	0.0588612714851828	0.019941153528297	0.0177307101440669	0.0115948945009007	0.0248771055268711	0.0173553797094421	0.027950684176394	0.00501011185706712	0.0499484536764237
MER57C2	0.0431525387935501	0.0489252553731808	0.0485016805527027	0.0588362960214948	0.0459235412728088	0.0415296028800249	0.0483308242764651	0.0418857323209644	0.0489345787189348	0.051770601693184	0.0475935211599778	0.045205393297075	0.0157392797185855	0.0107228152523731	0.0258364007117148	0.0175863363329832
MER57D	0.0486584867779216	0.0534145891960273	0.0474753725747104	0.0632170612820611	0.0528687970822267	0.0567568389435037	0.0475362119472712	0.0526505732624534	0.0193487498092561	0.022060808188309	0.0254339862540145	0.0298265572938133	0.0269888295376503	0.0152687327381995	0.0243861187234088	0.0095778603192866
MER57E1	0.0442867366638004	0.0457651773532104	0.0478297223205178	0.0561550476240107	0.042948742274837	0.0460845377373083	0.0444593302796565	0.0425278259801297	0.0288859368256721	0.0354616713971451	0.0230683575878993	0.026540327973773	0.0186891109074601	0.0172299817619433	0.0331467773462859	0.0223941588194522
MER57E2	0.0235331063676575	0.0444668697450213	0.0436558292910492	0.0424657116139169	0.0282439795493168	0.0217179178512172	0.0346282545312574	0.0340037968285768	0.000554754954464715	0.00439714756291713	0.00812161391636462	0.0167285580309021	0.00502205112233303	0	0	0
MER57E3	0.0600488974357735	0.0523580169366291	0.0461047254089453	0.0712203214639238	0.0745581577368859	0.0955420594735977	0.0638931117081131	0.067802695834498	0.00619994792723781	0.0097602795277287	0.0192973820643479	0.0641500481397381	0.196718198396278	0.215312613859776	0.163962484608654	0.174364706083625
MER57F	0.0413946200785642	0.0369729483039207	0.0316836912279468	0.0389046316946726	0.030351525590598	0.0289202301080718	0.0290199977629684	0.0304013708355071	0.0589230199696315	0.0660203145793381	0.0396640202867763	0.0293605462254754	0.0436809215006974	0.0503196383038672	0.043994584658447	0.0969942877974011
MER58A	0.0498323879242815	0.0461788626357671	0.0468916582852162	0.0507983390600584	0.0403543482503863	0.0449365192135616	0.0475913368665363	0.0462753966625207	0.0449773791819041	0.0506092452878937	0.0443118877786084	0.0381026212440155	0.0318315727874753	0.0385431907803005	0.042411685543177	0.0489074408976262
MER58B	0.0390444175091572	0.042293265630909	0.0400281823050033	0.0444527480438441	0.0382272962188	0.0418702089785656	0.0438253606619289	0.0422461400148907	0.0398570490222457	0.0439134861895764	0.0398852159224391	0.0340580349931466	0.0275887729102842	0.0440902472605454	0.0496664704587945	0.0614924679420522
MER58C	0.0413453723843486	0.0380851328397873	0.0385757004279858	0.0389573269829559	0.0394805568472342	0.0443309920178602	0.0412321276255808	0.0417625199496917	0.0282611316362745	0.0513486833257721	0.0422284668975228	0.0394686740626874	0.0289414927096247	0.044802327281037	0.0766638851656283	0.0836801006587438
MER58D	0.0275440756817386	0.0326665818362962	0.0352552306794822	0.035137294354954	0.0341747614153299	0.0337820470329169	0.0357956592032173	0.0336924298839617	0.0184621929173554	0.0202504629106216	0.0258711498388493	0.0242236241886394	0.0248348330580704	0.0316848885987175	0.0262405268213555	0.0407531090096545
MER5A	0.0599306295906944	0.072724726113141	0.0615192051951138	0.0585365634716682	0.0461288334533546	0.0572875744271289	0.0621582495285736	0.0640742225774063	0.0871667433077622	0.0865896033070944	0.0894483994566968	0.0732252284017854	0.0452521792470161	0.0315914322434369	0.0290649622030304	0.0431987005245751
MER5A1	0.0609520561410342	0.0747460041210957	0.0629372063805534	0.0624583115392504	0.0460739870775059	0.0585300218728725	0.0634080600134697	0.0609676609262627	0.0849414614996858	0.0821308845935092	0.0887063253311921	0.0803522932557857	0.0481956022609661	0.031443115518315	0.0285364473212357	0.0427628972687877
MER5B	0.0577930420795229	0.0690138083870889	0.0594539406039751	0.0580063738500445	0.0439215844110047	0.0516874506696503	0.0578315196529172	0.0592634080287919	0.0818269791662078	0.080693719254808	0.0847444982876953	0.0700457031765986	0.0361824491822583	0.0367674115201191	0.0398417997238843	0.0594718112399794
MER5C	0.0396505568763222	0.0325180513666918	0.0325209425545018	0.0351853332846715	0.0285466111711243	0.0316968779122899	0.0352923391779047	0.0306204966998756	0.0548722822585395	0.0526437929756158	0.0463536337243848	0.0363032726752398	0.0354682137728468	0.0409642271074641	0.0422450953648798	0.0310798214109062
MER5C1	0.0370754295501703	0.0420294232711125	0.0393204833164064	0.0429615165378912	0.0343474804002936	0.0381867711047418	0.0446226557839816	0.0387051107296661	0.0518701569583647	0.0545726560394846	0.048732530384181	0.0536770105043717	0.0414288747021871	0.0238578424321032	0.0462999602959556	0.0183578647756337
MER6	0.0540955746299233	0.0431615002907913	0.0449760476918111	0.0397301193764502	0.0347609119025354	0.0342870859085822	0.0409381759028985	0.0381345791555504	0.0464144248596259	0.0507433852347423	0.051380564381562	0.0452334440822581	0.0325344748489633	0.00769536005284012	0.0208851886461449	0.0119902478636037
MER61-int	0.0350629774962412	0.0394283526108366	0.0365486305284508	0.038292734816135	0.0379067198617358	0.0450305434895408	0.044494811933204	0.045203465246819	0.0637347728933679	0.052273914704917	0.0562924717762751	0.0489078818683777	0.0509290243772101	0.0618572537471744	0.0260166935203036	0.0218424765022663
MER61A	0.0589717864192086	0.10129775905717	0.0753984589599096	0.0874784146105721	0.0744116364166913	0.0748964696825186	0.081410861369532	0.10628604124467	0.191102208745001	0.176936374681664	0.172909085435328	0.124289779369082	0.186528838478368	0.144790682102902	0.0749279963640493	0.0741822895265441
MER61B	0.0592702831634486	0.109673825062842	0.0705331477438685	0.0893619898466851	0.0692600598271159	0.0743921266884185	0.0770347215909895	0.114478550503176	0.191550795747436	0.230158849499013	0.193309224217921	0.157061199643526	0.061413532469183	0.0599228490659109	0.027743050493128	0.0108446737618086
MER61C	0.0542580686287543	0.0853367317728101	0.0617967263612383	0.0883034298030958	0.0576003558131049	0.103344894326092	0.0748768066430114	0.159307318811706	0.00517629477066048	0.00864459825853116	0.00664133297479191	0.0316909525675188	0.0804324329221856	0.051566243991062	0.0125319561374221	0.0178891648529136
MER61D	0.0601602526406379	0.0623610476359987	0.0544805377880729	0.0721277145806252	0.0571439479645751	0.0776231164068049	0.0647098412273133	0.0996443630136603	0.0572236144969818	0.0605941759003047	0.071390311621799	0.0560702672283964	0.0167671736606256	0.0270360402119233	0.043443347909292	0.0155370778939262
MER61E	0.0498129408537555	0.0756660536657277	0.0563625226981265	0.10027401619838	0.156403885669909	0.335775910586805	0.0912970359797294	0.221781920248078	0.0163430037140292	0.0146634699943043	0.0223130528394131	0.0335235065171633	0.0560337204919748	0.0863038023048111	0.00834105334225553	0.0156881082632732
MER61F	0.0391221772537664	0.0528927851841193	0.0461218937545995	0.0419523561176023	0.0428487998744929	0.0927512093020309	0.0628566234540437	0.116363490211639	0.0154207508889101	0.0197884685670774	0.0237406560305817	0.0227817807664128	0.0145431570224739	0.0455832321539589	0.00434776032885168	0.00562346102841002
MER63A	0.0560095432324564	0.064452865064777	0.0595169332356881	0.0587247336407409	0.0423479726076754	0.0464479059545264	0.0578574096331195	0.0501172757367483	0.053119426481065	0.0540137985287339	0.0603150514522009	0.0534544047995752	0.0299181562984883	0.0228483786833919	0.016185025903828	0.0277029761632073
MER63B	0.0504974083831345	0.051677031771398	0.0459178649300656	0.04817916337449	0.0326872216154212	0.039336215778244	0.0476976590948613	0.0431926707808592	0.0308918109846487	0.0362629821465462	0.0382805435345221	0.0294902804375963	0.0273556339126208	0.0271708192143611	0.0219702053820686	0.0272966334149261
MER63C	0.0357747450195688	0.027358102188142	0.036705454471249	0.035048460621804	0.0260878268994436	0.0255042048847918	0.0335227196459755	0.0277077971160164	0.162837490596683	0.147453447849974	0.133800576162913	0.102637330565437	0.0943120710629114	0.114390057655357	0.139274779433316	0.116002519915732
MER63D	0.039989011011295	0.0389405863537963	0.0395632299183723	0.0417850875708881	0.0333420953384246	0.0360887835453898	0.0388883680664811	0.0355648072799517	0.0467176752440658	0.0380082479185876	0.0381007698794647	0.0328319916052567	0.0264368494611125	0.0241083986890525	0.0265433138374644	0.0353445092863949
MER65-int	0.0348582390111861	0.0232994152456072	0.025737284298032	0.0282179964594363	0.0253445615282395	0.0273110583205096	0.027027137229211	0.0258635315627033	0.0562861625818915	0.063156273431593	0.0734805072494363	0.0611156547625037	0.0365621637316828	0.0277619765892806	0.0189197385864491	0.0106378974730988
MER65A	0.0400157469755511	0.0385086414510784	0.0385523370626017	0.0435405682915694	0.038526313491976	0.0423789833160192	0.0394204947892005	0.0366346627267297	0.0748168020617972	0.0861719776866058	0.0717503159430021	0.0649289215430405	0.0578280367563501	0.0547715753701656	0.0140618098259445	0.0192052064802872
MER65B	0.0700753877696471	0.0532297406926208	0.0486305059453296	0.0581748999653365	0.0500443235062106	0.0546028148060537	0.0562852212592397	0.0503008698334357	0.118712445102912	0.11455495322699	0.0700705307601809	0.0926533411331464	0.165829033205049	0.0334867911362882	0.0230862989224921	0.0384014802195253
MER65C	0.042767994417522	0.0452897636016872	0.0386963996634798	0.0456784804881901	0.0344235328676195	0.0438136801004218	0.0400864394445009	0.0626399598677235	0.0216689531896794	0.0235796381739814	0.0222860391947695	0.0245626155198849	0.0173379170162532	0.0179175230036016	0.0411539105768504	0.0142075305265223
MER65D	0.0479298850646657	0.0533092120161703	0.043338507333133	0.0520131502238493	0.0491387191918407	0.0882740735023094	0.0474219105265983	0.070116312266148	0.0219871925173782	0.0276346603736354	0.0253840271878809	0.0333088830108836	0.0277363116151347	0.0691645294809961	0.0129992400758215	0.0436511964679433
MER66-int	0.0532028098280361	0.0499524934296284	0.0500037170471632	0.0449865423006461	0.0346229624986162	0.0351710198948173	0.0455404645650551	0.0381897988127136	0.0127987086160513	0.0179102583546552	0.0180486171260936	0.0256002397634245	0.0210802897989618	0.0171133543137182	0.0190286256583699	0.0182674447713167
MER66A	0.0647830109683989	0.0966095696275298	0.0779925425617024	0.0835129951837991	0.0547337875776499	0.0702994263706867	0.0719410170349629	0.064865988108735	0.0241936960966786	0.0403062158692266	0.0436371717624566	0.0510720006159258	0.0215607076308763	0.00554442446688846	0.00356555985663821	0.00294411513026269
MER66B	0.0652545576803627	0.0819415806853223	0.075644068597527	0.0749614492224466	0.0560645615665473	0.0703371384687026	0.0724898094978273	0.069671372650824	0.0228137762862682	0.0328540577422884	0.0376094991044028	0.0410964364673083	0.0235411641977536	0.0254438322505	0.0190974557401043	0.0182962458113574
MER66C	0.0603549597125034	0.0772620231965107	0.0623893272743584	0.0673327831966205	0.0546690758267058	0.081870693785836	0.0698382576954026	0.0880989804522584	0.00778045954002587	0.0125785430358725	0.00874582661560461	0.0233233272580647	0.0205786747559685	0.0146481276495776	0.0180300586277555	0.0118858689790721
MER66D	0.0651397930878472	0.0686761851736386	0.0688692267570231	0.0730168847413347	0.0531972970966231	0.0567245526161785	0.0667689113657859	0.0576851625574597	0.0430454393050111	0.0395408546030333	0.0445715621085382	0.0318176456718934	0.0120746184214611	0.0187590100117987	0.00965819198534817	0.0157721537925489
MER67A	0.063594399504023	0.0708586527480336	0.0633091909431706	0.0629022157967771	0.0462221545231279	0.0566177261172015	0.0672035836811291	0.0642831296705961	0.028663537346003	0.0335502260286044	0.0423118121001617	0.0377560140732983	0.0221610253626914	0.0140780665797575	0.00261626934562515	0.0359806855743103
MER67B	0.0577375913050673	0.0728630142901844	0.0597819458184752	0.0645552838791876	0.0479828612010545	0.0729392995164753	0.0765700464001476	0.0710496221178837	0.142970673553483	0.188683627221509	0.193584773555218	0.14202836783747	0.0880275313584008	0.0388899062545157	0.0051291445978592	0.0318615933695651
MER67C	0.0391672655879858	0.0348967522147845	0.0362906550654257	0.0403674618471946	0.0370966797645724	0.060933353536971	0.0484290253157816	0.0441605108184579	0.0225835952445797	0.0243078013056195	0.0203632976898787	0.0344405702788868	0.0216437027989002	0.0220480739022228	0.021028943860121	0.0149326494698077
MER67D	0.0471023040411927	0.044164613706424	0.0405760928896749	0.0446305502435373	0.0389903450165701	0.0514045508273145	0.0604890386309719	0.0492390630381111	0.0660284162187565	0.0698679528545452	0.0683844237769847	0.0551471638527945	0.0237284570885173	0.00582815391578241	0.00474206085969121	0.00284819157265522
MER68	0.0691396623499159	0.0635140527383534	0.0624232364126236	0.0537467020280234	0.0452901751934761	0.0490122334653739	0.0589241724133355	0.0544065528034018	0.0312515522331073	0.0422336872394309	0.0440249827859059	0.0385388459047269	0.0461985040788706	0.0472242066827437	0.062665524815091	0.0758069990383257
MER68-int	0.0403503781561355	0.0445974762036399	0.0410865694352602	0.0357228404861189	0.0301403754786469	0.0385779838193936	0.0406024977624198	0.0512642516682397	0.101206380426009	0.0903570695857247	0.0957608472818173	0.0747898652695659	0.0504764544606764	0.0346031801097774	0.0876401590025563	0.0722849989396825
MER68B	0.0730217850590876	0.0739736565661809	0.0676955184194938	0.0612126381715919	0.0503117746497361	0.057080721810429	0.0601391057573474	0.0771788074766439	0.0106817061433042	0.0131070731153013	0.0110273148086472	0.0273978863760335	0.0456749817452983	0.0322963128001282	0.0380652210031163	0.0363838364016487
MER6A	0.0611425277927017	0.0532044659540855	0.0515097876751097	0.048722313317055	0.0394912127202946	0.0424157413517295	0.0481058446181312	0.0480060670008019	0.0840148495314831	0.101562043738689	0.0951305952148745	0.0773100361208367	0.060991924809276	0.046731001684064	0.0296720499504268	0.0515358105543389
MER6B	0.0340568808058234	0.031401694328086	0.0336980122718008	0.0308414251294119	0.0276674370724582	0.0343304317371182	0.0357810007499058	0.0316019808474123	0.0387084773485636	0.0411924000584108	0.0401618891159558	0.0324663593302333	0.0160817180603066	0.0267991273596116	0.0462345840011451	0.056053961455936
MER6C	0.0668731928140282	0.0250793488200958	0.0408926392274167	0.0414167861803668	0.0261528809228978	0.0395523008407157	0.0375292770503977	0.041502522348287	0.00654845360936787	0.0111792578071952	0.00317476338891924	0.00873155420637941	0.0276596247523021	0.10687232024211	0.0508722191267505	0.0257086027614238
MER70-int	0.0565834584850995	0.0585487238608993	0.0540782820497914	0.0471808998603188	0.0402579990883262	0.0348271192929239	0.0537762799135251	0.0447393214611432	0.00541570349914259	0.00631324856437654	0.00516917757545462	0.00902368902724229	0.0330253038567996	0.00937571033754053	0.0127967715576903	0.0512620094373854
MER70A	0.0808754537591616	0.0719351721542342	0.067456391740657	0.0598778470043909	0.0433094434846541	0.0385984046621597	0.0579645725460441	0.0749377091407228	0.0554200730106661	0.0378805173620886	0.0403210444892489	0.0417749341922636	0.0646391283913706	0.0167924486255187	0.0109360087087435	0.0100092411644267
MER70B	0.084551846783588	0.0826699067216886	0.0718441792013	0.0634142849395273	0.0432653337847366	0.0457972213234153	0.0648433697691174	0.0832421892559397	0.067316318456628	0.0669398048851522	0.0595232733484378	0.0451578429428472	0.0466197549595309	0.018272080305487	0.0138397732055449	0.0314814042038789
MER70C	0.0922777085415751	0.0838799273235589	0.0732123231751838	0.0615165032028514	0.0554740576789607	0.0574133015992205	0.0662407158586794	0.075797512358344	0.0206236845529531	0.0224152362568357	0.0225429145596525	0.0377932699782968	0.031253207913063	0.0280669775235383	0.00261460077912801	0.0169937288147002
MER72	0.0603176293522299	0.0720833493805068	0.0638428104685924	0.0643119097975404	0.0606990191239521	0.0819560972262669	0.0856017469736263	0.118540334185395	0.0652340428982418	0.0697884771549348	0.0613441922356128	0.055492170402906	0.0547470619397265	0.0226011080984222	0.00855180616760667	0.0179310364119038
MER72B	0.0501673169156105	0.0616993622803092	0.0536313340804414	0.0634721985550057	0.0454170058848252	0.0393534660969245	0.0610808660298649	0.0689524068738685	0.0269047675705029	0.0287711555230055	0.0349033336896843	0.0584694337649639	0.0177495279491815	0.00106056021835084	0.0216761402877896	0.0101268911440103
MER73	0.0582390498164088	0.0788449734968143	0.0600703046776909	0.0583046636361478	0.0379781536108195	0.0484035012598321	0.0547396379689968	0.0522418920854486	0.584429954334619	0.464238401123131	0.496152308256023	0.384418220917544	0.244357374515935	0.0625093293303405	0.00782618881093302	0.00498669930761841
MER74A	0.0854297420613758	0.118854119573519	0.0884072997829755	0.0717043515580425	0.0526045052296408	0.0812364388176516	0.0899935761746395	0.0975123080413138	0.0480035399025031	0.0491851996203399	0.0560993878579415	0.0533176995575857	0.0337094680019459	0.0280840695313634	0.0194337395752266	0.0104869329162046
MER74B	0.0738702044249428	0.0981290337638082	0.0859042588174283	0.0716565507676642	0.0533179283838371	0.0772677791736324	0.0763978832868639	0.0773983689050335	0.0566005744763063	0.0635502929978255	0.056276142182271	0.0516929966241718	0.0257015344011575	0.0384800363048536	0.0261451521205034	0.0222926049488753
MER74C	0.0910446016835217	0.0817651678201145	0.0741065504163259	0.0614785286961381	0.0555824797992889	0.0566681525894629	0.0680243387887764	0.0894504040125782	0.216956288748642	0.183011198810035	0.159088953042889	0.121089328712683	0.10673591039735	0.011800838033403	0.0223417511783118	0.0250298257349752
MER75	0.0253105717696988	0.0203962908936915	0.0218803544446009	0.0218602686447758	0.0218960699589436	0.0201776062400167	0.0234366442707753	0.0178005762932118	0.0364698545104634	0.0422948544962224	0.0363173160985416	0.0345930179373714	0.0340721515720402	0.0292454538033793	0.0559390083198217	0.0586072923560004
MER75A	0.02401763313024	0.0234531370162607	0.0474177735524601	0.0471493374614657	0.0372207822803031	0.03915668867146	0.046165216106415	0.0420974600098015	0.047462046911899	0.0954036617300916	0.0754134268778477	0.10332543507954	0.0459491533992005	0.0337084187587116	0.0866672840394627	0.0233087160149374
MER75B	0.0483903962587816	0.0143829850176102	0.0139483524298607	0.0226489036273483	0.0237875275949861	0.0205812745379695	0.0227981152951177	0.0191345379779091	0.00627965360133281	0.00779886316608296	0.00511962550053607	0.0132744295461479	0.0145559729490926	0.00693637238956584	0.00891502649878769	0.00471406098227342
MER76	0.0717966786643181	0.0884429444385965	0.0730585802960079	0.0695183865725993	0.0499085866799302	0.0522517327857222	0.0717271822324868	0.0785392635619496	0.0858373363007602	0.0816164253030658	0.0852840798162515	0.0668910949746276	0.0372211965428763	0.0137724927261403	0.032495417705201	0.0347412875785778
MER76-int	0.0478706450712857	0.0527179160798187	0.0462837656796671	0.0422554977606598	0.043289430395444	0.0381329418804587	0.0558619665472491	0.0507452864360859	0.00854878175295092	0.00929756707419089	0.0143187710837383	0.0151471780518181	0.0268432878262258	0.017049161969349	0.0260398451104845	0.00116568378430361
MER77	0.0683281671352645	0.0772349453287513	0.0706158171397353	0.0592220483952203	0.0507058900011274	0.0799913039078413	0.0699374471489938	0.109743773996247	0.0660657254211872	0.0611292098149055	0.058654906593424	0.0517183832323543	0.0605678382307645	0.0389069737130927	0.0588360282804276	0.0779781036053508
MER77B	0.0701879483456957	0.0680025751145903	0.0665659110698511	0.0620064548978271	0.0540988099868294	0.081076870904539	0.0682471398719026	0.0774277446425937	0.0675609968528058	0.0557853970098401	0.0535814063762805	0.0489385699910072	0.0477845314532344	0.0381598965688626	0.0138145296679384	0.0250620014621941
MER8	0.0544649970309377	0.0523673596985475	0.0569289230323084	0.0480730724294021	0.0395335353672559	0.045369992101863	0.0516551386323645	0.0486602010926992	0.0513380627343948	0.0551700082414354	0.0533787645916538	0.0469000529963444	0.0584894281718025	0.0595061716390459	0.066273445946022	0.0849025793404745
MER81	0.0732479839235017	0.0847203906723997	0.0734919367064303	0.0637953349809991	0.0427318801461551	0.0465138287419917	0.0632869680768617	0.0691105698442096	0.0212871690982684	0.0290469699093051	0.0322307704882638	0.0337250870686004	0.0229869663144028	0.0226559998097675	0.00851303354454518	0.0146507446399235
MER82	0.0462156662449868	0.0427402677997123	0.0431938663592435	0.0425205309836471	0.0356407902600796	0.0382715404848188	0.0410127550345425	0.0417683823010799	0.0343126020643871	0.0450744967899675	0.0342982394931321	0.02951615586112	0.0270009154603332	0.0274392253735623	0.0316021043269023	0.044534134895828
MER83	0.0594537494334592	0.0656348091201779	0.0599852936640303	0.0623866228834399	0.0429771722272453	0.0607807995532325	0.0630177782395021	0.0656779962560167	0.0270370107911232	0.0326546993608012	0.0371328976634788	0.0352064142380807	0.0227203506984603	0.0280677399499739	0.0145354952739922	0.0218224643796808
MER83A-int	0.0450126256105328	0.073235638238057	0.0602505889286626	0.0587290497452127	0.0394827748963705	0.0469963084963218	0.0569343422057527	0.0551508712157938	0.0251573545393494	0.0160665546543796	0.0411260127546477	0.0388322322943609	0.0284090501800448	0.0108958494989554	0.00410002544546148	0.00288455762403382
MER83B	0.0725082537652421	0.0762524464290689	0.058146372358705	0.0437048527153234	0.0522832142242154	0.0709485576891084	0.0626834278647345	0.0699404435337765	0.062416684074292	0.0992921120870379	0.0873037256399122	0.0651748174149167	0.0550106206010143	0.0368893670974504	0.00757533734247458	0.0731503042118433
MER83B-int	0.038834130509217	0.0459362445377136	0.0405156388117608	0.0416476542642853	0.030459095769845	0.0371237041867866	0.0464752866570255	0.0544421533500987	0.0556341971346361	0.0468102274871511	0.0560093974575459	0.0385672847328143	0.0208242348753561	0.00673609501543304	0.0138209919075679	0.00607171789890626
MER83C	0.0574745585386469	0.0754651401358506	0.067276817980394	0.0605809306443503	0.0423541497057827	0.0601891867777139	0.0694029214777986	0.0770765572440933	0.207708363105258	0.209885406439738	0.231346453059237	0.120632433754213	0.0608710847086557	0.0363916791650718	0.0937862240878673	0.00284977630830823
MER84	0.0474367740186116	0.0459390637699061	0.0448506141472627	0.0546526136590866	0.0381343607830233	0.101040342404454	0.063382350564597	0.157048303421956	0.0304765015315826	0.04447048407803	0.0350725221542243	0.0334775785710764	0.0192105268317205	0.0585383200175188	0.0126910486493168	0.074910034085897
MER84-int	0.0536879864936677	0.0479114212278337	0.0420436553216305	0.0458916711700643	0.0575038156463887	0.058622874658963	0.0425553166228301	0.0695437348668767	0.00612996278777086	0.0115052290869862	0.00961410259411575	0.0172998141785358	0.00383873663382736	0.0126346412518021	0.00346225349995874	0.0130059172338275
MER85	0.0295363042234309	0.017588355050329	0.0260012413637723	0.0218901932575142	0.0224611872357268	0.0262763030312964	0.0246416164505237	0.0191540018194943	0.0341004547700503	0.0449104396658834	0.0400677493402223	0.0371010683549813	0.0293596255498615	0.0442241087899571	0.0515469532748513	0.0565733970910578
MER87	0.0742366322912409	0.0484032135010724	0.057153987131536	0.0560391575950211	0.0608845152845037	0.0663234861342253	0.0624516195660563	0.0450372133288496	0.00734894105531093	0.0101088504050796	0.0279052198466164	0.0232377221037363	0.0183122335508789	0.0260221329498332	0.00387205650257957	0.00823151292678076
MER87B	0.052048143120321	0.0668642164130179	0.0463539696304079	0.0480909506113858	0.0384815729589773	0.0408032978362211	0.0477156249189015	0.0412719112382905	0.0682572915439029	0.0867825843771361	0.1173230741304	0.0901469604043224	0.0348656443542655	0.0599637991065174	0.0731002887794188	0.0242397632660622
MER88	0.0833408279375212	0.0851975544371719	0.0740925128905311	0.0487743184640984	0.0518235941159921	0.0436856200904632	0.0645554485207171	0.0677649702914289	0.0124714702592796	0.0132699835666716	0.0237772211958228	0.030185480066455	0.0357506505352443	0.0041212083172751	0.0280611656542814	0.00168050037430328
MER89	0.0630995778703594	0.0766003318717397	0.0573578679525654	0.0601827316226818	0.0392713357659283	0.0432275490479801	0.0585315005691307	0.0557941414497501	0.0899256179987883	0.0955616655992266	0.097162033496578	0.0830500503023188	0.0425052540874004	0.0194671082871043	0.0359730959089157	0.0160550184231077
MER89-int	0.0424501820155657	0.0349436367931897	0.0353491733725033	0.0340493794106829	0.0233927023964316	0.0270143119336111	0.0318935059569742	0.0261739341850518	0.051885180959575	0.0508996168770208	0.036738267556761	0.0410283397897516	0.0106591314625137	0.0093077184640328	0.00538916674275571	0.00583334175678738
MER90	0.0597181449012773	0.0628519352958149	0.0567719510572947	0.0629728164929711	0.0509640047198223	0.0505594459325264	0.0530545065589923	0.059046440310169	0.108013545404887	0.116763333864172	0.116237182221053	0.0966664972798988	0.0753317073973878	0.0422767984830161	0.0184089830961641	0.0254859024648556
MER90a	0.0583252972069167	0.061890295484355	0.0563262343641067	0.0569758840981975	0.0503046827438692	0.0528058022487246	0.0508049217461463	0.0567063466291603	0.0193955671504228	0.0273522301381165	0.0312627532372306	0.0314675869581136	0.0282621892781052	0.029973482784031	0.0453892039529149	0.0401556052730966
MER91A	0.0782525606935821	0.109457716467049	0.0896833452933366	0.080109492381145	0.0540819488973538	0.0694883175839684	0.085224303600523	0.085110294553513	0.0366207808248639	0.034571746379954	0.0398991906508567	0.0444469140213271	0.0190234141688821	0.0224713281443153	0.0349892145057727	0.0191453743975349
MER91B	0.0794857964737817	0.084821506399151	0.0759578850655976	0.0703773367566669	0.0546699399724399	0.0819303537312313	0.0797979634970891	0.102932723980389	0.0264214219314756	0.0338671168058177	0.0408168302303592	0.0400588563225869	0.0382847088011888	0.0318560432541559	0.0759822657182378	0.0838632713174534
MER91C	0.083954011168932	0.107671053842599	0.0928486109262646	0.0866557569234861	0.0588587348382082	0.0841400257310571	0.0966490822776822	0.118660670621679	0.0601803027966463	0.0697080836728222	0.0749626193793361	0.0629146448237507	0.0540962902430236	0.0578680525170403	0.0361295178132307	0.0567262347505113
MER92A	0.040799325208572	0.0525400536912351	0.041670157971848	0.0528550134831801	0.0356697989343357	0.0456199056967342	0.0405579171154549	0.0469336610661058	0.094620306364674	0.0702434431836033	0.0323689886430516	0.030515410844316	0.0656775297289857	0.0955726805743552	0.130013170011241	0.0173370211041264
MER92B	0.0624196378484288	0.0638596423127009	0.059176232898895	0.0611448896339961	0.0592840343703233	0.0721793248355719	0.0597593269376136	0.0571372577736273	0.0516068243360122	0.062475556080712	0.0674097040979311	0.0555022372863637	0.0681626494027194	0.0949840274628329	0.0662844156002245	0.056237995266538
MER92C	0.0649000706997902	0.0590433831385748	0.0555445686354266	0.0574448668377613	0.0374296857311511	0.0451363517258211	0.0577241627056587	0.0527213788319672	0.085531800568962	0.104495542029593	0.103026444154893	0.0831951363139809	0.03309576198884	0.02349071580345	0.00314770764044696	0.00466598838511166
MER94	0.0527703385362256	0.0551556393946717	0.053143256758523	0.0463117074639271	0.0358852490600906	0.0429708830536072	0.0509367648443472	0.0495157091404518	0.039783895866082	0.0465871231392138	0.0426194628976719	0.0388849551946337	0.0267622205963878	0.0233497386711755	0.0233393743612835	0.0318006930659953
MER94B	0.0639029686896906	0.0476362409832197	0.054563843576736	0.0456951273676436	0.0356212068178082	0.0365612414290548	0.0483964426831215	0.0390957803670944	0.0416847514681445	0.0443634245702691	0.0492354317922662	0.0409895806822626	0.0317044332172678	0.0197518162998253	0.0358699432154515	0.0369248737147708
MER95	0.0588330403560383	0.0354798214878355	0.0411755040628214	0.0431224599825928	0.0296516363717205	0.039286650348427	0.0312453228065475	0.0364787537150181	0.101817316468434	0.08053631782538	0.052869043781051	0.0186412582987532	0.0280126816488056	0.0532658745569455	0.0581742457615053	0.12361062805348
MER96	0.0749753961495855	0.0974361337854386	0.084291156741953	0.0717213232338227	0.0582550344535641	0.0763994848881801	0.0901058902502947	0.09126427136305	0.0258962561445275	0.030321565802458	0.0341242154231763	0.0309659110100924	0.0229072298008115	0.0249204799769611	0.0191710834748753	0.01956411346716
MER96B	0.0391550941120449	0.0425484780180207	0.0403540987040257	0.0384764996765742	0.0352746751703765	0.035694908169798	0.0396793935827739	0.0397726310621973	0.0436502917936534	0.0387983023570178	0.0374208053725704	0.033459883053859	0.0167103993998451	0.0206999245083723	0.022396624635895	0.0259265640311127
MER97a	0.0349980525646447	0.0327934481240958	0.0368489134431857	0.0388810548465104	0.0247908464137677	0.0350378289228944	0.0340863031379342	0.0294462266520459	0.0857969017771498	0.0580414512235039	0.0449072202377564	0.0369226966523052	0.0261107684766606	0.00828790534884565	0.00371124261361667	0.0112639443840023
MER97b	0.0252852201969784	0.0248803975932634	0.0300788900855025	0.0311086582182575	0.0196410967829609	0.0322603960387005	0.0274689845399206	0.0266120292263823	0.131954728705769	0.105827048725447	0.11085891507047	0.0906093417460201	0.0647217828972012	0.0285781241251677	0.0044800578946572	0.00733527046709157
MER97c	0.0418380686596232	0.0326788011491335	0.0353644963863572	0.0326901894761607	0.0339068125436664	0.0310030448467339	0.0361295782427241	0.0268123095781965	0.0434059005106282	0.0507014471692646	0.0426935254294392	0.0247113654447892	0.0155710450476268	0.0277302362294314	0.0399278138028527	0.0397006109317178
MER97d	0.0377251630328838	0.0252512999537034	0.030586710441101	0.0282604305022273	0.0194692666023926	0.0248435842649871	0.0313155767940839	0.024117006753563	0.0162556436285983	0.0250931892180776	0.0254708761454951	0.024842927103192	0.0129431285176711	0.0329265833421546	0.0396507665758235	0.0326778411046604
MER99	0.0301390866395387	0.0279639475390822	0.0305577725576174	0.0303037376627832	0.0229710070001528	0.024829862388059	0.0318470277635319	0.0292823845514548	0.0305934201178685	0.0314585520338307	0.03944272373321	0.0264771034533105	0.0213866160540057	0.0153818857115427	0.00306923305890885	0.0407079628974967
MER9a1	0.0136711722197945	0.0134320240325136	0.0144242191478491	0.0148986937370626	0.115547573154434	0.0965295800411396	0.0237193382786361	0.027005362621618	0.00279274990144339	0.00411334050525295	0.00365481785504717	0.0139324430810918	0.0749750099856643	0.0520232216578819	0.0109193192043266	0.00809485320409098
MER9a2	0.019148062154822	0.0118434568639389	0.01604543378643	0.0155798438603327	0.117694357908544	0.0980390758708345	0.0233467529063287	0.0264161105933593	0.00832989534845556	0.00955794285068385	0.00770875803692355	0.0167717724066787	0.0891062576095406	0.0800776447039216	0.0396605478844069	0.0279810763146256
MER9a3	0.0222965800858022	0.0134955065448702	0.0187404359009132	0.0161312477225746	0.159657790910283	0.169940521164836	0.0249517001603518	0.037250755655386	0.0156757982935507	0.0240132644771879	0.0199732545399335	0.0193141061264142	0.0927921286251638	0.127560648307928	0.063638001595767	0.0686026549692091
MER9B	0.0224684285998107	0.0277921775884927	0.0509125093710515	0.052573238230993	0.0608300050655329	0.0800170814296197	0.0664074981358158	0.152009241487779	0.00958689438259754	0.0339921245515117	0.0201546004067785	0.056743835915447	0.262107846429255	0.049577456479178	0.0230158650446468	0.0705497083121136
Merlin1_HS	0.047003328570266	0.031677638256921	0.0400278611206848	0.0370591536576884	0.0479434090286462	0.0321340877219136	0.0349255256060414	0.0399195998231394	0.0339501078014936	0.0505100698966608	0.0423245730795924	0.0610918777781822	0.0366303117197304	0.00147398512616745	0	0.0524348596553751
MERX	0.0417805326490632	0.033611931865847	0.0370152577870668	0.0320083339829273	0.0261999970288208	0.0321038579239345	0.0288708948353948	0.0310002853573532	0.025230787564826	0.0339054374625875	0.0335595012759523	0.0217004468092941	0.0397330507921304	0.0729982802051728	0.0395824882128031	0.021539794118461
MIR	0.0584921236650855	0.0634068338596124	0.0612204207098386	0.0610882725604397	0.0490895428925438	0.0552600526421746	0.0568068840400776	0.0561294897996419	0.041730469807128	0.043537607824653	0.0446273268918408	0.0414566322521976	0.0327294617475465	0.0322569490393147	0.0294319694062329	0.0354331114448897
MIR3	0.0617986057937561	0.0769276220187018	0.0664922691682639	0.0639676411748441	0.0475567797459786	0.0582502679964473	0.0655287036807036	0.0690781422987965	0.0560544984798892	0.0591217148041431	0.0607890985032078	0.0556800403327529	0.046053835990965	0.0430107955091935	0.0431875162666827	0.057751400917657
MIRb	0.059701226421336	0.0676213432895617	0.0634301526890769	0.06302419061113	0.0493835236217835	0.0569028576624816	0.0600453551283564	0.0599353871737192	0.0427087375802178	0.0463118403132122	0.0483825146745883	0.0456968206121652	0.0354514169769748	0.0352231133342851	0.030243004941999	0.0397449442039546
MIRc	0.056804416391219	0.0666923154909408	0.060564858831741	0.0590144412662651	0.0463147267702281	0.0542583380220296	0.0593219082745957	0.060229920878811	0.0530424756316102	0.055704575228681	0.0567059702272152	0.0520684023406215	0.0427903767012308	0.0390780480404939	0.0409461781330417	0.0510976189904621
MLT-int	0.0671072926805992	0.059470833155824	0.0549701845086544	0.0476849468089224	0.0580605616433428	0.0724242133664647	0.0546873335011063	0.0673771656606547	0.017369419843094	0.0246998160435837	0.0173558115669935	0.0196603305431555	0.0297095789019864	0.0247513314399317	0.00983094464561998	0.0431628409725934
MLT1-int	0.046594303827912	0.0370004452636308	0.0424343431422333	0.0444189060594087	0.071462121085525	0.0510139249626785	0.0388913556856569	0.0372872804487278	0.0912599264711103	0.176406717773091	0.134938132853947	0.133135390386971	0.0624163088661076	0.0468947506973966	0.019080292373678	0.0207553924274832
MLT1A	0.0630297784617949	0.0704854351969114	0.0712460642380506	0.0749290708748384	0.057588220361215	0.0532647738693876	0.0564611421150274	0.0520942952497963	0.0427175749694766	0.0437777587275513	0.0493310227001726	0.0846274198444684	0.0995688233557729	0.0403084369623651	0.0236178080357712	0.0260032025351364
MLT1A-int	0.044700217997028	0.0442283913863707	0.0466205450671022	0.0544213166977313	0.0586138495253081	0.0507211288593226	0.0463757535422453	0.0516449475028005	0.01409314551977	0.0305321436923317	0.0283831488670683	0.0606073863171574	0.0591151380959434	0.0693165844432859	0.0285100923424745	0.0247890266492864
MLT1A0	0.0608589838674386	0.0637166124649808	0.0675731136796814	0.067168558834538	0.0456139024550774	0.04439960569755	0.0539665189686208	0.048147635183527	0.0388036358314891	0.0400327824760313	0.0412479412389689	0.0693683682399685	0.0686082228507606	0.0294514247499548	0.0253441588240158	0.0266737459105372
MLT1A0-int	0.0498137103269723	0.0507978165662454	0.0541063999352887	0.0551620539917185	0.0629854860329413	0.0854062466977983	0.0563469065028277	0.0560878592645162	0.0589395152328915	0.0576161152069718	0.059885725099588	0.0630779260898922	0.0567740989071801	0.0266961369750192	0.00400984286691455	0.0094637698663386
MLT1A1	0.0562076112200665	0.0577355650880005	0.0615599910471657	0.0652350272784607	0.0464130784327345	0.0445301192355311	0.0495781182996166	0.0438856368634943	0.104761138844773	0.0892984000805778	0.0943529477528689	0.118547987018344	0.114053919829953	0.0436652370709983	0.0253364241555153	0.0320328811742993
MLT1A1-int	0.0626368893610888	0.0577237295714314	0.0603701468539756	0.0535944660411499	0.0652621548763588	0.0904749666967431	0.0605807658792612	0.0738729651481654	0.0258826213415081	0.0249138385056118	0.022397386151361	0.0334117791465605	0.0509640491298015	0.0347977565220625	0.00922130790244693	0.0244498968016885
MLT1B	0.0606961027513119	0.0678974427450121	0.0654516114491273	0.0663701768737276	0.0508444519594821	0.0499948000168983	0.0563925450869845	0.0539768552021278	0.0509406241572772	0.0525123790094943	0.0573322289921922	0.0740486708438916	0.0665562479093143	0.0372780604802604	0.0196974286141658	0.0265990387858131
MLT1B-int	0.0450259379053002	0.0458236696445847	0.043015335260006	0.0501128467455131	0.0802955975980582	0.065894385977684	0.0474113942804035	0.0556848936785034	0.0424777412872526	0.0708406262109591	0.0721777696173152	0.0896993861182806	0.0806760225753469	0.0290457674929206	0.00970230758069829	0.0325822806569303
MLT1C	0.0630125606666593	0.0658843658700854	0.0631165064032605	0.0635009004281532	0.0496722421070287	0.0502318146729159	0.0586310733862609	0.0574593574815954	0.0551615614904227	0.057407889077191	0.0658006305205154	0.075621192260704	0.080141222216016	0.0438000334923832	0.0263053933881982	0.0284300252558802
MLT1C-int	0.0517102243997571	0.0435641357594115	0.0417291267868185	0.0484022807646378	0.0502824791971124	0.0467900299951705	0.0451172578760285	0.0462115733447614	0.0168468839445357	0.0250139485689231	0.0263475463677767	0.0316436680112009	0.00889972139522776	0.010368377458077	0.0278925149432903	0.0220851643926459
MLT1D	0.0576309973725075	0.0622256977196871	0.0683477477614873	0.0893213399126604	0.058749298098867	0.0523004380300133	0.053761497658569	0.0572576874002768	0.0845159721172631	0.0817676304192411	0.0899127959586312	0.133472757627316	0.153343770740894	0.0530778296326726	0.0236621133607094	0.0290127916344235
MLT1D-int	0.0433692216870654	0.0388448457062843	0.042369996213728	0.0557906360557432	0.0701385135076687	0.0487305256884745	0.0398866991508833	0.0399867923358263	0.0313278833981515	0.0253027616097716	0.0276666996834689	0.0507794045726129	0.0388281129753609	0.0234585391876235	0.041575660482588	0.0410287485438244
MLT1E	0.0545675560100996	0.0637422793705005	0.0632668273375103	0.0748789445303572	0.0569657248051973	0.0521993201897804	0.0506677084166254	0.0487530364733266	0.120393234573336	0.0902072117007476	0.113123968995625	0.123282316882354	0.0887048918360761	0.0178934196830581	0.00141743381935451	0.0140660815269408
MLT1E-int	0.0776180384710179	0.0706344004172783	0.0402647500189647	0.0416404243227255	0.0413844688154229	0.0681856013277951	0.0352111103949933	0.0429747663577821	0.00457268883737785	0.00379440224232894	0.00686198985153809	0	0.00110426491974552	0	0	0
MLT1E1	0.0693720151113819	0.0617671836794448	0.0664588490780527	0.0810698707040681	0.0683377641924734	0.0579965618419095	0.0561979030489241	0.0587976010071998	0.100230101761865	0.0932174711817127	0.0954655345348567	0.103157180124612	0.115564798769415	0.0422755882717723	0.00922813723784508	0.0182594284030393
MLT1E1-int	0.04887888516068	0.0378970003088034	0.0339421344034949	0.062159119720846	0.0792733283177715	0.0712692568514699	0.0510226550002768	0.0453233420584731	0	0.00275646029467912	0.00646093081053571	0.0134023941707887	0.00476599442996988	0.00393856883450756	0	0
MLT1E1A	0.0641591142593119	0.0628822545168704	0.0627019725293358	0.0729443037336889	0.0499957048669638	0.0507333396388386	0.0571307759075716	0.0562115011869803	0.0769845134097425	0.0733832638199872	0.0802890941436365	0.0948195352869233	0.0905677117790275	0.028088794676836	0.0139677626031287	0.0221999127392725
MLT1E1A-int	0.0364981525111399	0.0369012652060306	0.0351177240150806	0.0452938955814563	0.0442023196439801	0.0340356076507249	0.0352659137307557	0.0321707587254844	0.0239183106331851	0.0347313658532474	0.0333262102356728	0.0324759777390748	0.046156616438835	0	0.0269428938848175	0.0236302748685268
MLT1E2	0.0553910983635004	0.0568134715995915	0.0599930108116288	0.0793680284007277	0.0550861304123441	0.0498519476227954	0.0527986785029468	0.0554586170171174	0.140955697618395	0.130570399628059	0.146100711184701	0.173027937394066	0.196283327068609	0.0563092906115303	0.025036348897142	0.0216460252235753
MLT1E2-int	0.0442970486312175	0.0395483412453126	0.0515627546209414	0.0488691105844384	0.0675267862907585	0.0439537880391675	0.0370418331453649	0.0485286023161516	0.00767179647617344	0.00770865193673983	0.009615653170658	0.0527583838593464	0.0915568901090585	0.0214748308247711	0.0476688027483133	0.0210173514543056
MLT1E3	0.0538144809891471	0.0561256390562937	0.0597535870427257	0.0745979311623237	0.0487824303983688	0.0462438958235507	0.0504648707986238	0.053288544378235	0.0758527279762323	0.0827014557294445	0.0860360671487904	0.13623103661628	0.125450784837719	0.0434800266635125	0.0153505248638776	0.0190127698215151
MLT1E3-int	0.0563867701351821	0.0309681213662513	0.038065076134399	0.0514186153006355	0.052357467026527	0.0377801635011381	0.0365836140346818	0.0360868569140368	0.0065307755194599	0.00491643149005499	0.00435369002796813	0.010773122151873	0.0165939134631736	0.0254704123648141	0.0474506136317444	0.0238097833424927
MLT1F	0.0741171222402552	0.0773646574040256	0.0715069233291707	0.0699478461075442	0.0504980345235913	0.0579887498271395	0.0662366414928869	0.0653848461978088	0.0969045508940275	0.0923740829302503	0.0977326187070181	0.09442271057444	0.0978807707217647	0.0783851612626272	0.03760944320388	0.0606251004295734
MLT1F-int	0.0484399218767067	0.0407435265681332	0.0469556316288373	0.0445273516185097	0.0401815864996877	0.0470554114571785	0.0409827393519724	0.0385721226666135	0.108827218700836	0.0934866265421052	0.10142218257339	0.102456569673197	0.0739719193784357	0.0439497787861839	0.0349829941062844	0.0333567192376496
MLT1F1	0.0654669311362694	0.0629992677206576	0.0611475315357021	0.0608648988142499	0.0444295309062175	0.0516155930625608	0.0591329909243317	0.0633070742775618	0.0660135365476856	0.0654716305136981	0.0654459054205073	0.0717413730488268	0.0863633677958282	0.0621753851298921	0.0399950688381614	0.0426221316324904
MLT1F1-int	0.0574061562319279	0.0470998482444085	0.044712585127192	0.0457293165809581	0.0362384678076798	0.0406902468407315	0.0428663344067776	0.0426866066492888	0.0355931112651495	0.0279810390172067	0.0378621853327338	0.0546352411369286	0.0193128175255938	0.0166534986766372	0.00896493586830777	0.0303656923864967
MLT1F2	0.0645760541416819	0.0713341950927738	0.0654225976201255	0.0708305875466102	0.0480550326530351	0.0516187619499754	0.0604802462738281	0.0618462206929263	0.105085243961725	0.0958647287074292	0.0939778712003912	0.0967608061861226	0.0825575751481274	0.0420347024736195	0.0218798424743737	0.0315014294085433
MLT1F2-int	0.0461005711838206	0.0387827867025017	0.0418032109055596	0.0515404773913315	0.0515453076617093	0.0494771942782115	0.0407994708455915	0.0374869354269641	0.0124954945202459	0.0200731926042024	0.0186883905912339	0.0247710825014993	0.0205437679835345	0.00584547484657709	0.00920204385656586	0.0347548402718717
MLT1G	0.0742044678612892	0.0770636614391441	0.0671945940879708	0.0662967581399753	0.0438713165414969	0.052303728852556	0.0654043144481968	0.0685284986742666	0.0938065015337898	0.0768764008870489	0.087977615878144	0.0785551734092686	0.0613951245887566	0.0240221711273527	0.0189185910118234	0.0275487534673665
MLT1G-int	0.0532725571782951	0.0429617104655279	0.0457051665748372	0.03561418862787	0.029144915055612	0.0314357520310999	0.0478898959933155	0.0399660372888059	0.0514783014935763	0.047232083640001	0.0498650980447316	0.0372137247130832	0.0149322865159734	0.00726730367591267	0.0419278787818429	0.00162691526763782
MLT1G1	0.0711048127138784	0.0772019832965139	0.0668157509023788	0.0655160972681282	0.0431827229784689	0.0483421225712435	0.0623854050231548	0.0594572432248277	0.0916799475886204	0.0779316614100146	0.0865217803221781	0.0887464109130792	0.0729118921597244	0.0451454770508828	0.0208917377670424	0.0337533964929183
MLT1G1-int	0.0391180198432724	0.0461506257978977	0.0442636535062658	0.0492829794630072	0.0382485616163219	0.0449577277830642	0.044954889901181	0.0362421365648022	0.0123386055587738	0.0118843422945572	0.0224480234928376	0.0262659959174275	0.0183790543647072	0.00530839697776898	0.00132920627870903	0.0089753193706982
MLT1G3	0.0713614237313841	0.0757642607477751	0.0668758290309313	0.0630178584907464	0.0465996307564066	0.0499592259793401	0.064226477141731	0.0641576048733092	0.0630245988580308	0.0598701676590074	0.0714606631342287	0.0648290306758241	0.04440875356006	0.0256290222204078	0.0169144988918155	0.0213611897444718
MLT1G3-int	0.0503556438827285	0.0477921710640078	0.0418052471566646	0.0491224195932154	0.0473726089214036	0.0625814176635229	0.0500901602454989	0.0535295666361116	0.0815022733513897	0.0549265602353873	0.0586680909572335	0.0599022565780472	0.0134346508155299	0.0113773824362657	0.0237596300660871	0.0207664552125326
MLT1H	0.0668889043267681	0.079112842886362	0.0657130630146665	0.0691254217026108	0.0450653029245372	0.051102868090788	0.0629076137194982	0.0627891097483662	0.0896151227854443	0.0870825632120278	0.0904000132475333	0.0837965055080248	0.0593830571444474	0.0368503617962912	0.0228599537301458	0.0245042848976807
MLT1H-int	0.0446797664001652	0.0396247161773249	0.0412057805288701	0.0450851381061893	0.0419803467640644	0.0459808128416556	0.0450890702685856	0.0396266420282997	0.0273691507347931	0.0354458277981817	0.0421362013430636	0.0404798992860907	0.0359061405087483	0.0264743591219651	0.0060370745187341	0.00940776663556204
MLT1H1	0.0684405022703772	0.0721728908917969	0.0647717002719991	0.0628351515495648	0.045892263957111	0.0482253399845654	0.0603924416830398	0.057978856283481	0.0902897620944165	0.0866208182937553	0.0869498617387419	0.0831281265858591	0.0874426099334625	0.0551106890357082	0.026918380962458	0.0341604579195125
MLT1H1-int	0.0426327459189582	0.0402194711738037	0.0370221523949978	0.040576832059859	0.0412357267382254	0.0446430040599562	0.0415030072319102	0.0423630860111212	0.0195165655189478	0.0185758067749985	0.0170575460729872	0.0222757365230636	0.0313097534056276	0.0184732474691359	0.0166129788267643	0.00574672885000071
MLT1H2	0.0674918765082206	0.0760167996817056	0.0659073852580344	0.0703625383178305	0.0491971421966998	0.0544785941727524	0.0616700914337933	0.0663264775301253	0.0682229758838333	0.0676376827388265	0.0723664253894926	0.0733277257229898	0.0572957992893498	0.0409370679885337	0.0274159108973103	0.0362709698136131
MLT1H2-int	0.0557731131331301	0.0440005821078676	0.0444224690461931	0.0491093801334169	0.0462307464003651	0.0508863480371731	0.0446276355118297	0.0412735637561477	0.010948140001192	0.0113568523078167	0.0172006777777108	0.0235229337870861	0.0135409757781409	0.0111160427020122	0.00190696918808832	0.0189149978624061
MLT1I	0.062095361841837	0.0673350913681217	0.0618720138617033	0.0648217804544281	0.0433668211026637	0.0464922497318312	0.0572505521183562	0.0578048420819833	0.0686507513921616	0.0623414474990448	0.0682354702911666	0.0643549754291788	0.0469180100736922	0.0251636237113407	0.0151774620970632	0.0197700694884099
MLT1I-int	0.0549884855287409	0.0455126955684421	0.0426971650274563	0.0471317224030235	0.0430653119051821	0.0379711039862278	0.0432035185159361	0.0396894468200131	0.0190748943547687	0.0195802492255732	0.0221333751556649	0.03604593221711	0.0353495529045337	0.0328343600355136	0.0014950559537988	0.00556555718187057
MLT1J	0.0597481401860239	0.0685408794377971	0.0610069558969886	0.0638241057106971	0.0469966929055572	0.0549097448941532	0.0570907867791425	0.058845162638327	0.0804287231039502	0.0758443071010598	0.0768805464384781	0.0721587378589337	0.0572626913125266	0.0416305339134833	0.034066550218136	0.0435652537488664
MLT1J-int	0.0460450605422558	0.0515651755876428	0.0492433095895038	0.048217421675087	0.0417244830278759	0.0469720442131854	0.0491621471877408	0.0552799438748378	0.0444362667013874	0.0538344914045809	0.0519046069957079	0.0392578419989477	0.0261499617975405	0.0107924781594948	0.0125202132205083	0.0283274418294348
MLT1J1	0.0651693757147109	0.0676920613853167	0.0583463974840587	0.0620281859065804	0.0435389183647041	0.0489802653936951	0.0569871993669765	0.0615133605025664	0.0979617952997466	0.0977928744207841	0.100580417148622	0.0891184402538565	0.0798549115946147	0.0337429541320361	0.0228759613845945	0.0257024973783951
MLT1J1-int	0.0488376851977494	0.0462288841187074	0.0462891527486263	0.0486450660655343	0.0465564694638699	0.0435762111238717	0.0459040012723903	0.0472699691285618	0.0168475867536538	0.0269182862773938	0.0219653780672893	0.0254921326146913	0.00913853178632891	0.0102300440712649	0.00900654223779765	0.00444468225734763
MLT1J2	0.0652897720367875	0.0737230993290588	0.065398570653882	0.0663593224723819	0.0422034672880157	0.0530302000881607	0.0611555443926342	0.0636955249190398	0.0876239433117331	0.0818635399528391	0.0868278400991422	0.0799670738495123	0.0690664828853216	0.0405793343697345	0.0233463006390555	0.0227008827645106
MLT1J2-int	0.0546566667426239	0.0515532216035557	0.0490280482254211	0.0518391766059304	0.0456579078479816	0.0524233139777503	0.0532247865726662	0.0485096604121762	0.0374106212102018	0.0401981423651873	0.0403333647956582	0.0438956636110364	0.0453362057074447	0.0651978326417284	0.0669599694028453	0.0200997403682247
MLT1K	0.0698790562526824	0.0967470024141547	0.0783029369639137	0.0853306693389671	0.0551455697219419	0.0639519815026572	0.066412186518789	0.0748494151359992	0.0560775206780898	0.0589160775384841	0.0642871220687519	0.0652659978369407	0.0460394983932816	0.0324441759607167	0.0259615670061557	0.0319810758104873
MLT1K-int	0.0636975781658706	0.0680273236468834	0.0582085889706488	0.0513119487045112	0.0452107567007764	0.0370338634743123	0.059201046750822	0.0620701788963724	0.0496182914891961	0.0681664475086039	0.0915888363231597	0.10170776933634	0.0158794101642859	0.00177796572960168	0	0.00759940631273148
MLT1L	0.0588119120368863	0.069971142771838	0.0613126433172273	0.0704785087323506	0.0488356770380584	0.0538422921707877	0.0562253644022938	0.0569170578549301	0.0840964954119177	0.0867367837288928	0.0873998748370169	0.0833049582620181	0.0694982685428431	0.0397061664297087	0.0310111126153481	0.0409198017692335
MLT1L-int	0.0587811252584111	0.0568740676020163	0.0504485446544168	0.0599818711487409	0.0414320061073874	0.0435368687258161	0.0661247014825042	0.0624404905296888	0.135792764885693	0.279928273208764	0.213364622277341	0.211434057285772	0.0537322733528847	0	0	0.0198947372418837
MLT1M	0.0789164390354565	0.0976272981139554	0.0790713749448599	0.0879180547153891	0.0594680151674502	0.0648422424857772	0.0751389821843642	0.0840304989467727	0.0421314744046637	0.0402772664109646	0.0464866665637967	0.050844792346388	0.0353776424786482	0.0332064461073925	0.0194693211766618	0.0418813169130698
MLT1M-int	0	0.142449190031196	0.0914542119986808	0.0610961465223896	0	0.0704018898421978	0.0324534687115579	0.0605492192493777	0	0	0	0	0	0	0	0
MLT1N2	0.0616095616429561	0.0692147063931399	0.0637470273293949	0.0639101029643477	0.0450194833134031	0.0504628704387762	0.0597317050711681	0.0572917137947375	0.0758183893931202	0.0751008665195084	0.0771522048122598	0.0756968366596194	0.0498050880371757	0.0309366354256568	0.0205963051150831	0.017206003412521
MLT1N2-int	0.07618576986551	0.0503564360126722	0.0549911128313306	0.0603525484576823	0.0290538013811148	0.0418751113855563	0.0418219409961484	0.0556439178089095	0.00544318988641851	0.0157915138391088	0.00442274526465994	0.0120967957880363	0.0264052410516677	0.0294611774816539	0.0106538620490854	0.0148105311188848
MLT2A1	0.031576685153924	0.0433507779062892	0.0577149447464866	0.0897686179044859	0.12693066721242	0.0585426962257387	0.0278686815824344	0.0238926401312438	0.0134514563477509	0.012239434597162	0.0213735568712042	0.349142304469211	0.571860688166359	0.119659565906852	0.015782858486472	0.0126028912205412
MLT2A2	0.038082410001039	0.0531750329035663	0.0534752845761193	0.0620429302833875	0.0770538495292594	0.0456481057079978	0.0383305046017341	0.0310380493471276	0.023725099656493	0.0227476181291031	0.0248379170799694	0.158581612017394	0.153987167541852	0.0591271478052738	0.0183478947541013	0.0170834397083523
MLT2B1	0.0566743672377038	0.0612589108401075	0.0575180162666704	0.0535438019248836	0.0453321808779654	0.0468131326248669	0.0561177840045474	0.0495392280595131	0.0362149586615746	0.0350409053795527	0.039703962025603	0.0415933768783661	0.0254075883476839	0.0151588621552359	0.0128816654528591	0.010862758748316
MLT2B2	0.0557438510445646	0.0617004647190299	0.0613178859619764	0.0560028927397578	0.0502530058704275	0.0499295751746783	0.0560675883355684	0.048029478535937	0.062622095635014	0.0505077055798133	0.0535501310668079	0.0558204380750185	0.0603453050215486	0.0287403843831103	0.0076911128031455	0.0178623366679495
MLT2B3	0.0621118101864216	0.0694258280240575	0.0617547107318769	0.0595758613470101	0.0557773399562526	0.0484542590369335	0.0562972817753208	0.049810651082805	0.0298014960825352	0.0266579167961409	0.0315110591483768	0.0420625193339692	0.0774754530693863	0.0385241378987152	0.0162287692292357	0.0143902282553146
MLT2B4	0.0538101715929868	0.0571713036900392	0.0554527696954998	0.0518667491435322	0.0474103897575294	0.0444597902905577	0.0539120064458917	0.0435428788285989	0.056082376582559	0.0572143255183683	0.0647266125195796	0.0619300689157389	0.0587492053676668	0.0264416825311738	0.0148575043019391	0.0216040751307493
MLT2B5	0.0688068433337894	0.0800254085307127	0.0662020322819811	0.0607457129364003	0.0598208804310253	0.0458908443498853	0.0608136819600497	0.0595726790369438	0.440549197232725	0.410234384769049	0.431976764836074	0.339020378743733	0.150266878322049	0.055938212688701	0.0359238340563154	0.00345671606474016
MLT2C1	0.0502232081644679	0.0564953835496282	0.0640421335669988	0.0735552029918891	0.0627631497027624	0.0536690334604828	0.0479659129620573	0.0572265345967936	0.036431091955326	0.0439141961572782	0.0432656825322188	0.0452522635930231	0.0387993763945012	0.0233685939963063	0.0273523579032521	0.0320195790943202
MLT2C2	0.0493299160540815	0.0490746149010942	0.0467053667521251	0.0558759821635473	0.0437546432234544	0.0456822678194766	0.0473223841684279	0.0543828646804767	0.0300466848956445	0.0406491122755681	0.0419664243247223	0.0378268947668186	0.0208381483708809	0.0223066548196669	0.026962650781624	0.0178530425856804
MLT2D	0.0514771257645148	0.0510185433060331	0.0553251430139934	0.05557211727968	0.0468325718320409	0.0459709508114011	0.0474594749153265	0.0454072490893487	0.0260996437605326	0.0319731924311984	0.0313328241293451	0.0355883043231539	0.0278952728762576	0.021769911277017	0.0162645215278615	0.0140045983255794
MLT2E	0.0687549121919059	0.0597692895522522	0.0545292509040477	0.0537379096752852	0.038909304866704	0.0403246663602842	0.0555042322416909	0.0546522825221321	0.0838656739229326	0.0760469143519721	0.0938394530508083	0.0748392663558164	0.0565808889737723	0.0253744403792619	0.013031008893183	0.00395001977643343
MLT2F	0.0718434504535834	0.0743230712211822	0.0656454130392373	0.0664797907697111	0.0490875773037514	0.0505973043963971	0.0650518682641399	0.068187542664904	0.0772026841610961	0.0769137513810046	0.0896095782623334	0.0823750406194823	0.0683205558970832	0.0412185560691781	0.0248764946829471	0.0430699389333912
MSR1	0.10013228151773	0.309868173024044	0.158064447541414	0.125373363741656	0.0841684425111425	0.0960693731016507	0.113571915999443	0.132339619194423	0.0245889038637934	0.0360915083966527	0.0572401088773737	0.0736896694708069	0.0887210666342493	0.0679131564333742	0.0437965086899658	0.0937981880735067
MST-int	0.0469071224817025	0.0386949513655856	0.0396253657903273	0.03716124125823	0.0431919902637043	0.0522759537686487	0.0484121312206855	0.0545698430787452	0.0154250002767628	0.00973366784652571	0.0108656638550543	0.0210257445495896	0.0150467258576757	0.0179465324295025	0.00639977433867134	0.00537385217242022
MSTA	0.0486175666709521	0.0590644535276811	0.0559445102931604	0.0601237982899545	0.0599107578047634	0.0388124755861089	0.0440332216467855	0.0404796589493422	0.0347403528487514	0.0294049878273647	0.0324569827992807	0.0446561399523987	0.0381540492047494	0.0218760084710272	0.0208492682273077	0.0197453536854362
MSTA-int	0.0431562155993868	0.0327497245680801	0.0417585466327684	0.0313096864835107	0.035458120017641	0.0435196051024365	0.0480777597140688	0.0343861177199183	0.00211931798175393	0.00259896256194668	0.00276631687830026	0.00694586789146937	0.00601830010220423	0.00538844258798283	0.00983669596104635	0.00370372544093854
MSTB	0.0563157141544956	0.0696300301867057	0.0606970102176707	0.05760870665562	0.0479555074376466	0.0429467001951219	0.0515375352373405	0.0464079690851366	0.0183328761800708	0.018661816477989	0.0200251275987945	0.0303352741764173	0.0302110422805191	0.0275188883008482	0.0295243300420487	0.0290487425768474
MSTB-int	0.0578417252205982	0.0555641592380119	0.0565707946851882	0.0484551034045419	0.0470951377908157	0.0654827596130775	0.0689741653572718	0.049582979521135	0.0111209235529056	0.0126611580805273	0.0129507370158547	0.0134959712707917	0.0124098020628151	0.00994073628981481	0.00692135455131591	0.00776556886783006
MSTB1	0.0560986918866601	0.0644026540589045	0.0584378007221305	0.0554462008912658	0.0407499859233128	0.0405486006961636	0.0520788927329858	0.0486711049366335	0.0292616088565377	0.0244122399390093	0.0284334663255723	0.0306341211473072	0.0301210820917497	0.0157609139231185	0.020605891132229	0.0220435177295055
MSTB1-int	0.0445584433613267	0.0476061684047134	0.0525834321367423	0.0448968808820484	0.0410534277654668	0.051595744082705	0.0519178108219572	0.0411187936031375	0.00676049829990704	0.0113328655062401	0.00935112601297825	0.0125933229149479	0.00835112573021099	0.00749284177989222	0.0261151755090026	0.00830000906214243
MSTB2	0.0584126307791663	0.0545534585478167	0.0557918895102373	0.0527846199286751	0.0410217128591971	0.0419754524887013	0.0500326384944086	0.0461737652899209	0.0338529085532972	0.0319442470597211	0.031040707908516	0.0303421487782331	0.0253734386819509	0.025148215830825	0.0231975444801063	0.0251866355187408
MSTB2-int	0.0462726720743263	0.0487362363983593	0.0498796553345147	0.0421378261939612	0.0420320865450965	0.058770259100353	0.0480337788928131	0.0441912186850625	0.0238472934187682	0.0142376543810495	0.0199566518188319	0.0153299235638379	0.0212196243505363	0.0123661824334722	0	0.00200828508032406
MSTC	0.0541591631133179	0.0620161440126773	0.0710381877433137	0.08127712365485	0.0962933991187886	0.0520695564397159	0.0499226249152882	0.0422666329085737	0.0239973673416796	0.0259391613729242	0.0260770617751135	0.0567294454558576	0.163434278105125	0.0418991618879078	0.022496658996318	0.0169487148622103
MSTC-int	0.0561554013254825	0.0573800854913115	0.0573248308314765	0.0606001569200064	0.0890714810145554	0.110358446078212	0.0651493256217188	0.0704474639611592	0.0266635493339488	0.0268604112111834	0.0349222192511831	0.0426300412163622	0.144367544570961	0.0535162892095313	0.00520257919499831	0.00578538690933223
MSTD	0.0524399198749324	0.0508233611342615	0.0567810975312697	0.0567120792976899	0.0503485527670105	0.0461074216451451	0.0484424098612305	0.0416135496146112	0.0412705137858279	0.0379467709741384	0.0387638133063709	0.0465068939800546	0.0536815002714848	0.0287165542706578	0.0196461570268771	0.0234986928869589
MSTD-int	0.0558744721804271	0.059327689317758	0.0553501353117067	0.0543021591030658	0.0659427239753067	0.0879181570235915	0.0633151023979223	0.0638860017523688	0.00928204692226266	0.0130121420376837	0.013493819731491	0.0158745626098998	0.0273122644924141	0.0216033630244505	0.014846801087077	0.0145392223363375
ORSL	0.0540662331994397	0.0536575683096069	0.0483245733418667	0.0431279264063881	0.031083145961905	0.0369089494893846	0.0481601839490456	0.040678727496528	0.0359423382211917	0.0390444367330356	0.0316803445386539	0.031201447729505	0.0259141322666786	0.029024713412831	0.0207481677438997	0.0256442846469601
ORSL-2a	0.0413273576862565	0.0446251107321963	0.0445420095149392	0.0485676740470537	0.0352750642589756	0.0368386827946051	0.0401115231628584	0.0387623184410746	0.0529558770525941	0.0428150893171952	0.0391606133708331	0.0398221152153736	0.0239687034061468	0.0172688854773287	0.0192706260926658	0.0188819002369521
ORSL-2b	0.0384776193053586	0.0355298841932985	0.0303528012653978	0.0339539812697209	0.0276988478328625	0.0310952188490515	0.0345547296870466	0.034331740104425	0.0286674550572614	0.0364931148171212	0.030015114010208	0.0311429228645546	0.0189248796466441	0.0167090745528243	0.0414072248435036	0.0211958990735894
PABL_A	0.0316555082459933	0.03856187684551	0.034380606574686	0.0395869932030054	0.0319034282375973	0.0334809456388149	0.0418349704034043	0.0375219239391053	0.051372160208766	0.0525115289446981	0.0632040489960679	0.0568279543078994	0.035708804447698	0.0304640564133048	0.00436959123525459	0.0135778364579286
PABL_A-int	0.0284464523220109	0.0248676731426501	0.0258336694674242	0.0255260139906377	0.0423219839985859	0.0379003779996967	0.0257431359340359	0.0269551555669194	0.119513357334206	0.0963241222033514	0.0866396203885777	0.0667606622157798	0.0459894305870887	0.049077802737875	0.0501433618485752	0.0410832585057081
PABL_B	0.0434082616325238	0.0540853949473512	0.0445802597484483	0.0508144993026624	0.033099377077014	0.0430324027227592	0.045706153120645	0.0539227963808664	0.0153868317557958	0.0155104314087987	0.0159831764064053	0.0363600382251044	0.0280917397265092	0.0197161011226388	0.00313875713234465	0.0138442164957796
PABL_B-int	0.0554826938958315	0.0517056000789035	0.0512729180106034	0.0468955178060309	0.0376908535388079	0.0408565224500724	0.0528495771167991	0.0419891977385594	0.0359665216770262	0.0437820208067903	0.0502534586266361	0.0571435493054307	0.054154154837692	0.00735590888146735	0.0366125229410199	0.0380125664911401
Plat_L3	0.0514648388585105	0.0496312943399158	0.0481212637920051	0.0497171584866501	0.0391419740851546	0.0421410786827931	0.0492019278530232	0.0512697861694552	0.0718176172398562	0.0703515467669362	0.0685109790958609	0.057578160115817	0.0496255408701373	0.0532552473880247	0.0500414146900245	0.0347991387919202
polypurine	0.0268227403665269	0.0363787360257306	0.0369870370097685	0.0368296423916011	0.0600186671801839	0.0494939170881572	0.0346844426404921	0.0359231780951711	0.0801740576310759	0.0764282951727109	0.0814471282075158	0.0754030615718141	0.115231017594398	0.152884903073507	0.306841631206034	0.152072054235309
polypyrimidine	0.030818294461262	0.0378819917840761	0.0313739956594652	0.0406196037402506	0.0569647973576071	0.033298394038134	0.030846207361662	0.0301067642721996	0.0506713909083572	0.0490119900479527	0.0522836924318051	0.0447904226304391	0.0595344542655439	0.0460842091923769	0.0397841191871801	0.0323883505087112
PRIMA4_LTR	0.0359771946447567	0.029934533510321	0.0299927223574845	0.0290238898606781	0.0235768218136665	0.0600206361771118	0.0387615265132657	0.0523474468435993	0.0235202282932027	0.0592418733219716	0.0583284265207269	0.0452767797323499	0.0281857233426931	0.018730607323149	0.0461775646666712	0.00975305402048405
PRIMA4-int	0.0479182386529774	0.0471834169089253	0.0450544468969937	0.0377407383062815	0.0376187814562696	0.0388676156400608	0.0422741152470256	0.041769076020172	0.0507709345428909	0.0505638416530961	0.0521267858448961	0.0537230230902467	0.0565270887384634	0.0282779806749733	0.0225810794344903	0.0501632339584115
PRIMA41-int	0.0492136287247276	0.0562561869759157	0.048896530007619	0.0475256099516747	0.0382127374386241	0.0412164174384542	0.049148089927812	0.0480526933268488	0.0690795339787185	0.0930812010688032	0.109173790337159	0.0754222828546418	0.0280554401175205	0.0299808925018108	0.0556851794057296	0.0573204629351607
PRIMAX-int	0.0507338760039551	0.0336517942840835	0.038410817440605	0.0399781669991323	0.0281383118701912	0.0295669454385105	0.0350251450756973	0.0298441560998096	0.0153959764639838	0.0278775357400812	0.0253866845835388	0.0240402812690893	0.0260545839300093	0.0326542248263782	0.017412387161815	0.0124735505240555
PrimLTR79	0.0449385581783155	0.0589280437744824	0.0508722312088918	0.0539229284661506	0.0415488523500007	0.0445971695983035	0.0542956425748766	0.0545124377738225	0.0360870269431824	0.0525981077889744	0.0709194088700002	0.0653515403137569	0.0602727566549663	0.0703742907973081	0.0828175734999358	0.0956198057135621
REP522	0.0413540208836125	0.0776927925802424	0.0571472459652693	0.132347806476972	0.200654349985893	0.115446296538947	0.0425226078554906	0.0488440904659211	0.0171814986738266	0.00922810190505172	0.0172561761683249	0.0767254324352088	0.553794512037483	0.273466946242652	0.00894998359525387	0.0167851100331781
Ricksha	0.0265789624893345	0.0265643459430482	0.033084273292733	0.0389798083952764	0.030170903425879	0.028114989838936	0.0324094604180307	0.0263354785143073	0.0708577658710416	0.0375081603636355	0.0470523446081919	0.0413381591455351	0.019182856246228	0.0119017207308828	0.00147780898910852	0.0152634809281265
Ricksha_0	0.0313586092114749	0.0263229755478132	0.0299350156570992	0.0339378963956369	0.0272087390093426	0.0226795292637696	0.029461354485396	0.0293191776742727	0.0822312245357148	0.0862632699282203	0.0600374776613302	0.0542303499991221	0.02018194381315	0.00851404242442474	0.0305807759084489	0.0302699242141979
Ricksha_a	0.0463191742569894	0.023849398026863	0.0314130170002905	0.0217894256441539	0.0200695552873886	0.0310306188696185	0.0242335815256665	0.0231191974828158	0.0346832965533344	0.0444391009776238	0.0297432934454485	0.0185053572780221	0.0121407472374487	0.0378651569951633	0.0329816418120342	0.178896796853113
Ricksha_b	0.0491260298618281	0.0375732910443768	0.0389116999501782	0.0472237321418542	0.0560792371326641	0.0528086123194916	0.0377968752193819	0.0335750622903783	0.0174264178608698	0.0359521702146728	0.0305208191084787	0.0234766468291673	0.0420538707575602	0.0114058152708207	0.0044547509047369	0.0322461574348371
Ricksha_c	0.052743044947439	0.0542930987276332	0.0527055156000071	0.0536234411721372	0.0484081387743586	0.0429384032022432	0.0486376243948545	0.0431149368597079	0.0246159821015531	0.0266509413599071	0.0249796533808173	0.0327850955593769	0.0359564958465465	0.0141919758897588	0.0111012492763082	0.0184113841301863
SAR	13.9747734730455	9.67997371433688	7.84572818818272	6.56285938349557	26.6329671010287	20.9901583237593	5.89691835253203	7.57857444731121	0	0	0.0268675045228992	0.037819780354402	0.113149416865507	0.2768964348853	0	0
SATR1	0.0545954442910768	0.0659427565388191	0.065533573274919	0.0375612885467145	0.0391356970459809	0.0284582223255557	0.0399122353828712	0.0364766434797603	0.000730538447761064	0.000711947360484744	0.00098646393757459	0.00139420749626845	0.00203572568625303	0.00134257963314448	0.00106088555578515	0.00145734235899336
SATR2	0.0412770333026195	0.0283831400487499	0.0430591039338365	0.0273019556785763	0.0305183834996611	0.0265731974613901	0.0268221999340062	0.0286791163424036	0.00196276992396689	0.0116906541243738	0.011210411327919	0.00850772029885373	0.000773440313955049	0.00723637567148293	0.0027858680213686	0.00195490313576631
SST1	0.0286452515531623	0.0471860012701851	0.0329207144931036	0.0308175258328768	0.0365932701035492	0.0379364579821758	0.0477340545624835	0.0524465919804915	0.0104457416388952	0.00548963302749149	0.0104891547141797	0.01593846965492	0.011488534775083	0.0091538691538151	0.00582684175090708	0.00936278632050755
SSU-rRNA_Hsa	0.0796248708695218	0.0637601382798023	0.0578523353110736	0.0757793564288302	0.166343005361206	0.122356297193898	0.0848060520291605	0.0877921141854181	1.33005919788058	0.817245007950464	1.18104629275863	1.4993570609362	3.02196286248439	2.28805072134535	11.8189390839372	15.1313174683888
SUBTEL_sa	0.128276846567544	0.163947884274838	0.144729829898723	0.162614382082779	0.143038077687337	0.366231916980945	0.261174256037264	0.46020270505854	0.154441520193183	0.108629935701801	0.12653534899425	0.147256934590303	0.125993963564095	0.10877609495678	0.0146002525565353	0.0719036729637248
SVA_A	0.0135121104109999	0.0107492360526949	0.0175557133327897	0.0124374270574706	0.0685576700050406	0.0444372677890295	0.0279494898502929	0.0203086834285588	0.0236234692729744	0.0261457184754022	0.0272530655424294	0.024365153193187	0.170771640727009	0.122720244983137	0.047226420820135	0.0358468927559476
SVA_B	0.011778441933007	0.0122911084325263	0.0134451156877057	0.0142260011193959	0.0781541354481115	0.051055686539846	0.0288927395907954	0.0176368568061798	0.0118307348020515	0.0135697420539306	0.0140701658095233	0.0219691232453136	0.229646511952079	0.155794477535839	0.102148273887744	0.0568240915046951
SVA_C	0.00765295157514006	0.00720521291577643	0.00916175730200553	0.0091939266947111	0.0618008454000775	0.0485617130170558	0.0231927324700068	0.0132780603190115	0.0038475489168585	0.00440764047095982	0.00557004583408031	0.0124926499972215	0.26610603061699	0.195725298610565	0.142642642148494	0.0334908856748304
SVA_D	0.00473766083311742	0.00461448575219755	0.00460324364085638	0.00529539190073866	0.0397881028930897	0.0267161814192023	0.0133531707504077	0.00796807124061615	0.00343898593898176	0.0046398187796006	0.00565688169248599	0.0114989007349522	0.27156723887816	0.208999521623501	0.152061264951687	0.0519191879287014
SVA_E	0.00293930552522998	0.00258276877987323	0.00303178612508113	0.00306465815262336	0.025238187306406	0.013827178052139	0.00782345051130043	0.00553404515013411	0.00321103135899087	0.00400553180724046	0.00594897481214378	0.00633972470739243	0.13572774870537	0.124083743664485	0.0833478031542614	0.0242140797741233
SVA_F	0.00484176735353059	0.00444982551350295	0.00633148169562991	0.00509699540871667	0.0233007300554291	0.0120671634026607	0.0113892913881402	0.00923110966658269	0.0196986762626013	0.0153887629516588	0.0136194231538382	0.0138658534621145	0.123799402608429	0.100431932078402	0.0791286244234199	0.0483254000115497
T-rich	0.0130954439778314	0.0100297000940975	0.0122947344815121	0.0147897546751586	0.0180030708031551	0.0131526299641534	0.0118920920718377	0.0114384230900345	0.0726101453398253	0.0737032658492825	0.0643248770150869	0.048895822656509	0.0502106892108342	0.0615166370454805	0.0949367993413428	0.0797217432605433
TAR1	0.0547976890767014	0.089970315368798	0.0532190532551364	0.11478077621578	0.273294624304739	0.166677749621588	0.0663889454141149	0.115313930663096	0.178280327988642	0.0946160974390147	0.143405869167472	0.131146720015196	0.105032119722147	0.0613370313764323	0.00554431673277292	0.0315655177364327
THE1-int	0.0244194394337047	0.0282063275435955	0.0290387069587028	0.0212848241309372	0.0286797278354515	0.0270638552518607	0.0255983173562154	0.0228345546785156	0.0129970033334118	0.0156113256066368	0.0110072377909569	0.0162854249768143	0.0118612393475894	0.00990900546414345	0.00322262373847522	0.00557827064840167
THE1A	0.0271397681804164	0.0238921932611364	0.0281610407524613	0.044291099945142	0.0321438120629507	0.0248962382292147	0.0253086732838783	0.0209132709800828	0.0373696339088695	0.0302601837013089	0.0351343745275671	0.0686012231118293	0.106117395667195	0.0476905457363058	0.0188034970016263	0.0238566359887639
THE1A-int	0.0271645233236706	0.0197958409706691	0.0260999384502989	0.0233264860051833	0.0361794842644035	0.0372342796505758	0.0308289474706786	0.022937829905764	0.00232203032242144	0.00341414653729065	0.00413074114616056	0.0264593426631613	0.0270232031432764	0.0292528123655502	0.0117423547346074	0.0186116142925843
THE1B	0.0337766709081453	0.0304871327331315	0.0358390170563458	0.0461092961924369	0.0351343913627143	0.0261494484655306	0.029502347974266	0.0252182711949077	0.039701181524578	0.0302340445289652	0.0329409525441043	0.0652790022371505	0.0745339987158584	0.0279100991248906	0.0137702988205873	0.017313666977721
THE1B-int	0.0302397405757368	0.0199997047891092	0.0293526474375725	0.0214169967137336	0.038090596175481	0.0394706994409465	0.03437827033404	0.0259362015211316	0.00351682439964808	0.00293795618017365	0.00297596317609186	0.0102700213172603	0.0148603670747933	0.0104128931949299	0.00426464151045036	0.00652622014075238
THE1C	0.0391573715800652	0.030180939023296	0.0404156030561162	0.0506612350146646	0.0543663568139356	0.0295576245655873	0.032398471976648	0.0279400201648969	0.0924944939588185	0.0676442121646461	0.0779464675112497	0.099161772640218	0.0618820984392612	0.0153959478335181	0.0191180775231887	0.0153009731714342
THE1C-int	0.0393474862355443	0.0203387276618699	0.0353750552101818	0.0220874641704887	0.0298829997888372	0.0342189795392225	0.0394851913983532	0.0275026784122476	0.00159671413971964	0.00181635547230965	0.00245525301709819	0.00754731531654264	0.00638484177508679	0.00394588159687715	0.0104525866939139	0.00420860480467555
THE1D	0.0436173004916535	0.041960902990928	0.047991777462383	0.0619829255413391	0.0797400109108553	0.0366258914248106	0.0369677946150707	0.0339780642852797	0.127918033148598	0.0933357226805837	0.105691044787883	0.125617291995508	0.106446980390921	0.0244062724852528	0.0184322736865501	0.0195725844808958
THE1D-int	0.0396128414989201	0.0246668338922627	0.037490932030483	0.0251403805251193	0.0359021504000325	0.0396151542722665	0.0428101850330111	0.0314160327127338	0.0118090426385333	0.0125001104897887	0.0129446622289666	0.0140862284420402	0.0155043249805879	0.00562919138699538	0.00880807098844801	0.00474645462328624
Tigger1	0.0364718876094996	0.0307694298287816	0.0323751039643664	0.0338686069091331	0.0329593325014117	0.0316211203823122	0.0356596878552837	0.0324607633386306	0.043579687352885	0.044811797106888	0.0459792366809221	0.0436778251000478	0.0389427201476352	0.0342676607315823	0.02548803000382	0.0317813525110903
Tigger10	0.0408952986767224	0.0349546057437061	0.0401002023125669	0.0400987257277233	0.0365073615240261	0.03744727704619	0.0395579501366788	0.039419977553325	0.0446703812702296	0.0688690176597181	0.05111549943561	0.047635293482972	0.0512561780349073	0.112058717934049	0.10272772065057	0.146388606812334
Tigger11a	0.0445969931267823	0.0332382885829237	0.035397056141629	0.0471966401634134	0.0304324733502806	0.0358891438217833	0.0363508323600501	0.0346803845116124	0.141200170023928	0.162112823550042	0.145240366838328	0.102920776686759	0.0500958327559723	0.077753676751402	0.0711833976215147	0.119334125810328
Tigger12	0.0448795187936473	0.0410480397613429	0.0402047552402229	0.0383913460273585	0.0314620841171981	0.0393020830998548	0.0346907303911618	0.0374107595948253	0.0985627746147536	0.112634169861828	0.115999888128491	0.0851056792253581	0.0356953597432523	0.115719934306442	0.159806055170948	0.207578908957276
Tigger12A	0.0566959973261599	0.0394197516693009	0.0487696127410739	0.042821752145237	0.0334038536432743	0.0397375043714852	0.0459758113701653	0.0394686424794155	0.0510099350651934	0.0646154066902296	0.0661513213686274	0.0463598492766832	0.0489845064170208	0.055039097120704	0.0639599403112893	0.0722343233948703
Tigger12c	0.0389620016305931	0.039977792143082	0.0417434230081709	0.0414958978400942	0.0361841276562708	0.0356698588628686	0.0442023543116757	0.0433643668340773	0.0636335226314713	0.0694289335752558	0.0553872497901973	0.0505586342369128	0.0329581768959274	0.034755916119327	0.0805516726144381	0.045773891647367
Tigger13a	0.0359448707420788	0.0327345894860119	0.0352638705806535	0.0363385801874788	0.0299397780433302	0.0300749432855447	0.0332992179848541	0.0313584317894743	0.0358699649469323	0.0425580221918674	0.037456125092297	0.0370029856447926	0.0292473307941408	0.0290269458208052	0.0387765226080907	0.0274239353571939
Tigger14a	0.0447999930218723	0.03177596279399	0.0369137850823292	0.0394150055166576	0.0266285549179519	0.0359115203395939	0.0358169647134479	0.0314253639785301	0.0694148850330906	0.0714150217219239	0.0605263984890799	0.0439010492851995	0.053853995723572	0.0829760702615637	0.0644064754115316	0.10942244828439
Tigger15a	0.0453535463231738	0.0405458092312544	0.0410350826355081	0.0453059308966875	0.0369189478392253	0.0429939057693305	0.0434525801366405	0.0445999856168977	0.0562682834131313	0.0611342196179159	0.0527831225650758	0.045315746221327	0.0407313524688492	0.0426850445952285	0.0468136705495655	0.0548281580244638
Tigger16a	0.0488545947682269	0.0412908832426385	0.0371550241973368	0.0457681418405202	0.0332880797293683	0.0443624009976206	0.0415318573048699	0.0461703712377209	0.10496597481014	0.119652807006586	0.117473266376115	0.0751235407405177	0.0380250341178398	0.028405134783458	0.0063096816514744	0.0254507205337343
Tigger16b	0.0460208603905712	0.0447714248570984	0.0448279313884145	0.0399556948426561	0.031767987573294	0.0361368749512647	0.0404991650813266	0.0399248019466576	0.0924536598595215	0.0661990315497505	0.0760517940419428	0.0736371841924641	0.0380782243790064	0.0624351260216052	0.0438903388380701	0.0994455572286366
Tigger1a_Art	0.0463191252476733	0.0342657801779545	0.0388328471876343	0.0330241170343462	0.0347394836492569	0.0343589728811826	0.0356606507441137	0.0382624271176682	0.042008674484414	0.0299243612499491	0.0227992715597044	0.0294869298309774	0.0194653263909669	0.0554207976116859	0.0937159942443616	0.0624717668018066
Tigger1a_Mars	0.0272506628321024	0.0139723949243966	0.0105104241457429	0.01462290520579	0.0268857087826959	0.0163573212291862	0.0232059589063527	0.0124225621229204	0.0118970975844241	0.0141023488297549	0.0135412630040723	0.0615726055510987	0.0801489755276	0.229835363753681	0.0309668070223096	0.00973698666133894
Tigger2	0.044289049194876	0.0340146374620626	0.0374458891788948	0.0340291178444292	0.0352764745705372	0.0356682548226603	0.0387581497444888	0.0406255136286257	0.041732900954224	0.0454496256527949	0.0384547304510895	0.0379249103397457	0.0445508128052333	0.0402815893697481	0.0398495713174992	0.0405862998438042
Tigger2a	0.0479262450477389	0.0407977412730193	0.0442033405811571	0.0357767114078738	0.0354261073656152	0.0349987619629061	0.0401146218475262	0.0362613042277472	0.0917306877689953	0.084586675594542	0.0755315332714834	0.0618621529881395	0.0393640104931215	0.0433623715223524	0.0511270720141963	0.0345855939327693
Tigger2a_Car	0	0	0.194247346572019	0	0	0	0.0488618018994773	0	0	0	0	0	0	0	0	0
Tigger2b	0.0593409303114956	0.0278039652009364	0.0417061908850712	0.0349870915351474	0.0363464463828882	0.0356359692856339	0.0360687075546918	0.0327844532652646	0.0656391125264421	0.0648458609552749	0.0484505760391053	0.0325894344282809	0.0197257494608366	0.0162339239045593	0.00247606070552442	0.0280765005739975
Tigger2b_Pri	0.0416555422416389	0.0317338051256507	0.038987777168175	0.0361842551978455	0.0318953349582845	0.0306878068416144	0.0359408604125023	0.0343409370648134	0.036819880056051	0.0298893303761047	0.0282620519307384	0.0243158453525812	0.034223615729522	0.0412361991478768	0.0494603653405963	0.04319852670741
Tigger3	0.0543841863191571	0.0503539114328728	0.0498059168955105	0.0458556664057213	0.0438776407923739	0.0484203264854104	0.0423197042718822	0.051100123790836	0.0253656585094689	0.0227985427774643	0.0253267841052273	0.029455750709118	0.0215663413933007	0.0404522112950776	0.0329530285609266	0.0467271420975403
Tigger3a	0.0628732992771092	0.065445617809178	0.0657587314481421	0.0604802273908962	0.0526775971398769	0.0512767369862983	0.0502812318982259	0.0539822246081884	0.0137239528974755	0.0170449440095405	0.0141102050098856	0.0165620047588112	0.0201623067796358	0.026170681014768	0.0323113019691488	0.0479237817718665
Tigger3b	0.0507876785556782	0.046246511269619	0.0479204879511841	0.0448110854223555	0.0438597766925977	0.043298492747969	0.0418623884633167	0.0478628272723779	0.0264297088607141	0.0201461733820947	0.0181803633290656	0.0203534264741727	0.0252953306374296	0.0294954785878976	0.0288728765113018	0.0357871065932225
Tigger3c	0.0612865766843419	0.066733404049914	0.06475054548808	0.0631602071883816	0.0535078569533911	0.0525902308940298	0.0517761189403999	0.0568825824190569	0.0138192968433633	0.0157633689165947	0.0149599628201349	0.0168139502587743	0.0182177312250326	0.0236704382077558	0.0376187186493408	0.0448139469121515
Tigger3d	0.0465258782658168	0.0360653187025871	0.0444390622474567	0.0401161997359948	0.0361777416113825	0.0290200407163419	0.0400502649915297	0.0340485383635591	0.0473116211324904	0.0513431136899581	0.0371627440214648	0.0314975774713938	0.0386543062687436	0.0470120631210594	0.155801564174651	0.169619976889368
Tigger4	0.0418433768492486	0.0349006822878499	0.0378408178646359	0.0353984972851509	0.0357932489467822	0.0328977284813759	0.0375667472311707	0.0340051978819059	0.119721215499188	0.127191618349523	0.119728679769042	0.104787869805919	0.05884123138247	0.0375604210545065	0.0381839091407563	0.0319745434399651
Tigger4a	0.0333366972284308	0.0229116315293844	0.0268073863036929	0.0272515934367456	0.0343914297024883	0.0319269120133591	0.0320493694100959	0.0279527845961821	0.0185880515702997	0.0298108226531071	0.0206220043024594	0.0266681723159548	0.0341023820083153	0.0511426645027824	0.0561628055560655	0.0696237782911712
Tigger4b	0.036707566896732	0.0257779176043916	0.0299781083116106	0.0297953600370053	0.0324698737441597	0.0276137340741299	0.0338876877365297	0.0309392206475901	0.035295444976949	0.0412650193380689	0.0383272433700171	0.0352397333779476	0.0380643368995549	0.0490101166631877	0.0498603606835735	0.066227999321493
Tigger5	0.0408318175532952	0.0386728860235337	0.0414361022874313	0.0374510834168279	0.0342653423003321	0.0320927794736988	0.0384545084577884	0.0377346311725384	0.131945941603945	0.126042277952883	0.110087322361661	0.0863115800876633	0.114154949638102	0.116340421900242	0.0774146070417903	0.117995661318733
Tigger6a	0.0432933695475272	0.0303224757272986	0.0318353309616343	0.0356926912658704	0.029833503099044	0.0291704673342074	0.0331990669828695	0.0330673965074254	0.103668924475379	0.0863720530364049	0.0739169258783698	0.0520109985549687	0.0394513792368903	0.0366822816212509	0.0523653374363587	0.0310017088375882
Tigger6b	0.0374311158637975	0.0299280165790233	0.0337651429121212	0.0356377937428293	0.0291142594484054	0.0328054340002316	0.0344640348285213	0.0352002137325781	0.00659614423513938	0.00663237044386529	0.00658331921356079	0.0123199984625484	0.0232747043063661	0.0387699706085151	0.0315100349794446	0.0256151562161352
Tigger7	0.0560400716556548	0.0463048842847054	0.0487464712145702	0.0461944500669187	0.0440983308553539	0.0462233983967721	0.0458461065249708	0.0509220070368985	0.0512016752673374	0.046224606582634	0.0468037116291542	0.0456618890271839	0.0430105151014091	0.0315576447958988	0.0529360634704123	0.0470100374273273
Tigger8	0.0343290314565699	0.0318645225198702	0.0336656746057212	0.0386117275390973	0.0297404464348332	0.0296216805482797	0.035963076668044	0.0322507813455367	0.050789591683205	0.0476311835652635	0.0448318536011731	0.0396799426816832	0.0259568619822577	0.0382676136816405	0.0305130560498035	0.0543198223534824
Tigger9a	0.0365637113055775	0.0342367313692118	0.0369873868017314	0.0386355098661549	0.0365279026174459	0.0350653390973378	0.0376592918478301	0.0322490139301407	0.0599760098178179	0.0681077732627852	0.0694319815508688	0.056942346859614	0.0319297336214643	0.0320361594393641	0.0167141764927616	0.0483732170107471
Tigger9b	0.0499727901569164	0.0370448515605977	0.0435007436583565	0.0421760368184217	0.0396411025858113	0.0364868125251712	0.0429809910148112	0.0421478252157947	0.0334510882250617	0.0365765967468931	0.0274846455015918	0.0334837239722378	0.0465443968553351	0.0238499885080943	0.036365221121637	0.0386165498012568
U1	0.0480165192376362	0.0514890726634611	0.0400287843647665	0.0638711347832597	0.128308358045766	0.190918653209034	0.0890104671815732	0.256914717363655	0.170661354409398	0.244069772694079	0.241682884339386	0.239550379847141	0.354730739762309	0.201858585890705	0.161327111043144	0.649359420444177
U13	0.108126660790413	0.0596399868798448	0.0651243888234689	0.0773403632047833	0.107391212197379	0.0889867591255285	0.0676602909106012	0.0974888643324015	0.0750046969462573	0.0881457258229894	0.061998395517356	0.0819086496497365	0.240430121735939	0.126300777546151	0.236846165586967	0.200676785809523
U13_	0.0617667398802159	0.044060741918893	0.0430789524809882	0.0649009814749527	0.0510883939993113	0.0467426239049303	0.0558859590146325	0.0515444332023196	0.0767251506517549	0.0891615493016327	0.0652245873003049	0.105433999010137	0.118099664240597	0.116667612268613	0.130686101527484	0.0722312074360416
U14	0	0.0785910579967044	0.178792823691784	0.144310182453463	1.03264107100526	0.844330480305283	0.103100520707851	0.505918150468541	0.745584884061724	0.527413472413402	0.170585695131227	0.545125929641351	3.09805286006823	3.46711143458207	0.628269745183097	2.39954982136379
U17	0.0382741287572863	0.095561884750891	0.122703918008766	0.177584436777993	0.638883637060953	0.488733972307116	0.247918741411779	0.273274034844089	0.0742712319565111	0.111903748127659	0.0154774199658395	0.123378410344649	0.816144858520393	1.20663814939382	0.354133704566597	2.17427065266209
U2	0.0487901190795795	0.0423837024324626	0.0393851941056914	0.0477085134011026	0.141079439496505	0.1189194398783	0.0709060105246143	0.114004926364908	0.0394642453174683	0.136244778764441	0.0888541649639837	0.0821090998884412	0.335801903625291	0.249317733358172	0.147057576027766	0.375225810218539
U3	0.0499567000350422	0.0544978174184951	0.0495710659845756	0.0567140309805684	0.0881669236313324	0.0873061450538378	0.0651089446429499	0.0934359871780106	0.296052583499752	0.2730921660976	0.261325746373109	0.265002758118328	0.3170140250903	0.167073664738731	0.193585348381381	0.2530131817458
U4	0.043019128589854	0.0395022681023148	0.0490730836235044	0.0556143335113345	0.0906981945218082	0.0956092124001605	0.0732478626063579	0.0907175598348806	0.0561171753033398	0.109117932550146	0.0987501787432392	0.0677561675376844	0.0868761379831506	0.0665273318588672	0.0541373085998473	0.168556708179785
U5	0.0626884680526496	0.0305585741549317	0.0224859381027838	0.0432927275379305	0.136882518650446	0.168940952327886	0.0895672128079488	0.192403021234733	0.0463339296347438	0.111550856901002	0.0829004132665736	0.0543272492928493	0.468081694475492	0.107391092985278	0.0694465640470207	0.444677478204698
U6	0.0392111340258453	0.0354109729470857	0.044125438964455	0.0448256881659742	0.0460852351076691	0.0516602880846026	0.0434717340135078	0.0480631095454373	0.0473109029602239	0.0466537389709132	0.0406842790587328	0.0403963851514746	0.0476346747401277	0.0891607718561147	0.0530971682412526	0.0552774884386207
U7	0.0401383303883386	0.0192916499939768	0.040466904621835	0.028029552655864	0.0353613057764903	0.0378191408725825	0.0384131276880191	0.0479261080047542	0.0605272913610054	0.0560748007257264	0.0585445714575707	0.0600091502918823	0.199884137709201	0.232773566069419	0.0884686909740811	0.0729901758954488
U8	0.0674408405170508	0.0704897929041168	0.0517468857917517	0.0923200487851197	0.142642737253628	0.173142445978529	0.102085543020813	0.238006287976324	0.298009426856961	0.594981592974233	0.379317854951968	0.424577773113897	0.366929291741775	0.0229960427956259	0.159714200077076	0.503321429966664
UCON1	0.0480987867766507	0.0256637542407416	0.034764151315912	0.0429194256295014	0.0286337489210465	0.0536867949967952	0.0380374852088769	0.0355770541224383	0.0120984417220945	0.0376509269609888	0	0	0.022074677063851	0	0	0.0544929345048555
UCON10	0.0599852394714441	0.0508259241497645	0.0524506469417572	0.0477034538098421	0.0452304893089663	0.0311290765286181	0.0418108472084189	0.0380857783129255	0.020914762928461	0.0100160507601423	0.011554087794131	0.024147441501208	0.0134580970893339	0.0050137431625587	0	0.0102222414067524
UCON11	0.0478355002309294	0.0360279194042183	0.0350903980356752	0.0177111054124786	0.0266215382241226	0.0259463408240787	0.0323755684913498	0.0357265611891983	0.0619516831754146	0.0333134430545032	0.0194730802952145	0.0333805385970441	0.0203523436460981	0	0.0500874357275027	0
UCON12	0.0482679123403115	0.0552193266082321	0.0674734087916063	0.0807336396361306	0.0465887662672233	0.0304061494294816	0.0302431426406592	0.0402512593466698	0.0949938913605472	0.0655959589959988	0.0581824301951101	0.0362900477936871	0.00147675121588742	0	0	0
UCON12A	0.0424221868746961	0.0209796327644647	0.0329507188212841	0.032015696301458	0.0402156953420048	0.00924185999911482	0.0347020607188174	0.0392802367557421	0.0386774872364716	0.0377004788942191	0.118759682938226	0.00184661282100232	0	0.00766825951704278	0.0110641737597784	0
UCON13	0.0212187529282564	0.0359198653999111	0.0261886436443784	0.0325309372385705	0.0372252616515246	0.0297441680714417	0.0413683965260893	0.0303985979271781	0.13698726429719	0.0786223308660277	0.141376674658846	0.148916360765087	0.0442341474234529	0	0	0
UCON14	0.0599956179053569	0.0319673278835577	0.0315460728981862	0.0456689544331786	0.0538136436900057	0.0368671097940589	0.0340821015729163	0.0349969639937483	0.0642737304558137	0.0535790009854254	0.0908059865031845	0.0543850344945479	0.0282138775263419	0.0365339613812217	0.0400081160233718	0.002814756094409
UCON15	0.0322857118646513	0.0169941269850416	0.0343658609276529	0.0438404893584655	0.0336019781626583	0.0126412140267407	0.0359112894207989	0.0225568154469266	0.376710597253356	0.282935360653541	0.211702253042314	0.152861856165244	0.0809368458667862	0	0	0.00448905107188298
UCON16	0.0537142559747274	0.051483567869145	0.0296072454926654	0.0661230367804896	0.0438789618634698	0.0250922752984041	0.0673403782762835	0.0357423012176798	0.0205381206442351	0.0182633429848296	0.00142692901740494	0.0332998431944793	0.00833690677857339	0	0	0
UCON17	0.0464221369224153	0.0449495018344535	0.0426865006282835	0.0220426492882751	0.0370512118998192	0.0150764172808565	0.047884670070571	0.0331037016449201	0.0562109572109262	0.0779012023851938	0.071667165832605	0.0501029153574305	0.0665942323573134	0	0	0.0259126612180643
UCON18	0.036373324122079	0.0485538212371493	0.0281109810687277	0.0320791889928259	0.0318633555356597	0.0469783197434368	0.0364656052056028	0.0304513868174494	0.130445770623637	0.0386560032788522	0.0938271144007199	0.0788426200774934	0	0	0	0.0099341098878849
UCON19	0.102015488084736	0.039970471598133	0.0534398396375837	0.0502504728662637	0.0322871874825592	0.0361650382920057	0.0442874836633536	0.0516485866512255	0.00240485028040846	0.00498708553277265	0.00855599706456056	0	0	0	0	0.0252677365562708
UCON2	0.0338979646246204	0.0436185723085563	0.0410900860921104	0.0341272916335277	0.0374575352879571	0.0338812496906316	0.0462102255665581	0.0365789593436215	0.0763340328725302	0.116806306474623	0.0479340163928128	0.0481946443336194	0.0407170200968091	0.100641542281829	0.160913998049455	0.160008507879152
UCON20	0.0287544660417371	0.038280322956788	0.042837301229018	0.0417176505351039	0.0244599264617365	0.0198721546683871	0.0407856745432146	0.0297945916943546	0.0293259036839353	0.0627325874795926	0.0445686387047795	0.0349620993182903	0.0110193301622151	0	0	0.0192607610017906
UCON21	0.0288986552037359	0.0416102002845523	0.0231617174173282	0.0489956804339182	0.0502720764230899	0.0230493113154839	0.0290180165189649	0.0250900676396577	0.00778739967763465	0.0152356419009722	0.0123600793403656	0.00274164555697323	0	0	0	0
UCON22	0.0123779165557853	0.0628050763026269	0.0268389990449785	0.0110458599538585	0.0371772048347321	0.0273820065834336	0.0282710631326772	0.0412061286911574	0.0466971545227438	0.0974867482490034	0.0233586416968711	0.014091670227769	0.012636387150552	0	0	0
UCON23	0.0428162652304395	0.0511559941282267	0.0325122020855011	0.00764171364948568	0.0126260777407587	0.02427151386702	0.0474240340140297	0.0192761949708388	0.110769537569375	0.125851356054934	0.08294303113469	0.0926697562261033	0.037924817326695	0.126491293419573	0.280809570560283	0.455584945658478
UCON24	0.0499473489460363	0.0436781698815561	0.0722429160272167	0.0405947319971606	0.068276774616931	0.0309304887265952	0.0385472230949258	0.0203775325409925	0.0105117057555353	0.0217987689816968	0.0138984954431791	0.0266420955100973	0	0	0	0
UCON25	0	0.0598076071388146	0.0240762707003609	0.0299571134969131	0.04453466204318	0.0142780253943784	0.0536903741135399	0.0514065373276787	0.0110143207058967	0.00326383126657526	0.00196749277822353	0.017258122569929	0	0	0	0.0496099142872088
UCON26	0.0310111973319434	0.0453420436634696	0.0341416011260304	0.058394826779253	0.0484191294301798	0.0324198486963785	0.0418027134636548	0.0710153653416134	0.0373027385192609	0.0365736071788146	0.0348006071508909	0.0410661503683434	0.0280442051664808	0.0196716363328727	0.0267065477642073	0.0740730713070433
UCON27	0.0295037770092108	0.0240364174197732	0.0388676320267856	0.0254787430832364	0.0220366660296822	0.0265579782794542	0.031171024216987	0.0312519093429374	0.104234772933922	0.148261491826924	0.140362419072768	0.13121937492267	0.0549245500476788	0.00981168621393123	0	0.0153305371816444
UCON28a	0.0624778622818961	0.0390877455598529	0.0353663111118799	0.0429370889811376	0.0335487114283286	0.0413942276337022	0.0374930011193207	0.0430249126745517	0.0310990537766065	0.0544229667845009	0.0708414243237641	0.0565761198002467	0.0365129216236501	0.00550672711417369	0	0.0162172961899621
UCON28b	0.052772832238424	0.04797628731007	0.0421679873070768	0.0670286848487477	0.0455163788178282	0.0484981032322642	0.0400490960607515	0.0596572405630637	0.0230784897434871	0.00878596626131384	0.0267345713783642	0.0446254018702636	0.028675052201484	0	0	0.0438175925117555
UCON28c	0.0814245990669006	0.0459916851019028	0.0367085749177439	0.0375970587345175	0.0331143251236031	0.0191164378911528	0.0467792098486221	0.0352145836819879	0.095330305885203	0.0515775284923871	0.0557758000256212	0.0664212474196802	0.0247055746594153	0.0115903474576362	0	0
UCON29	0.0533954261624543	0.044459423215295	0.0400358569790926	0.0472791901970895	0.0306212722850381	0.0337432057736364	0.0443353246515225	0.0408956309708752	0.105456168350438	0.105605820681456	0.0885024010753864	0.0560284181210938	0.00916747892531147	0.0587598808635129	0.0953278534235641	0.066066306795712
UCON31	0.0551056683903169	0.0481995118659738	0.053818919053996	0.0591549242296399	0.0294830862879324	0.0413962718171884	0.061516204485309	0.053251322915792	0.0245773998178797	0.018017690672345	0.0282254819809636	0.0310816866851262	0.0219258477618803	0.0364358196169678	0	0.00580955509186588
UCON4	0.0222915205812866	0.0336882131665627	0.0373349100194344	0.0450795876635625	0.0298681406526063	0.0311625714040225	0.0394855612420579	0.0315896649169699	0.153616475087172	0.15423230921672	0.0968239097757653	0.0553891854923438	0.0291997894129938	0.0721870881286503	0.0301305745106288	0.0705417708371867
UCON5	0.0429805717315714	0.0431484601719535	0.0547049150898482	0.0567310801705215	0.0371190292465831	0.0368584796458161	0.0513167005822131	0.0548734178668526	0.396752335419561	0.45842873953797	0.422160701773723	0.31407469890819	0.15156388254794	0.0327156670492004	0.00923809756629749	0
UCON6	0.0247212086532646	0.0250770158877847	0.0480220661091139	0.0426711455529272	0.0303046226494933	0.0377301303118851	0.0469732236584287	0.0386783120966154	0.207064233476718	0.196083771726874	0.174240006955253	0.0474471456671502	0.155827978757561	0.318607569192799	0.406998186439391	0.441389016686603
UCON7	0.0360409949656872	0.0278463470406777	0.0276152233044503	0.0297333690672193	0.0119594389743322	0.00971864747087523	0.0195199667061638	0.0194883690633576	0.020347149565259	0.0469671669259684	0.0432180790168968	0.0275686694907282	0.00172020791977197	0.00726909294762525	0.0071227595636583	0.0168997048033129
UCON8	0.0641437492423422	0.0542061828402081	0.0407116481910745	0.0591981592460099	0.0492814825569991	0.0508924007646218	0.0452342264698324	0.0444686362606372	0.0316150971748692	0.0507562144273143	0.0408381088779142	0.037623155327425	0.0292826468430364	0.00833389582140902	0.00140568024905417	0.0366630047446479
UCON9	0.0953817402741309	0.0299894928376339	0.0300266995446026	0.0348843920274865	0.024143732875411	0.0211065036479451	0.0254735229454284	0.0323302115401341	0.0100356387802302	0.00683929026415777	0.00781764228853048	0.0141164974120715	0.0182551165149163	0.00862062981064136	0	0.00400611602137681
X1_LINE	0.0326914244493087	0.029398201156979	0.0289841239303876	0.029122139537971	0.0219757985331327	0.0318321099150311	0.0476938153641493	0.0366155703722709	0.0191911917979837	0.0105459407351132	0.0120231608638818	0.0300282379790613	0.0109408738535448	0	0	0.00439727459899318
X2_LINE	0.0351048524567512	0.0479150384257783	0.0502007780860532	0.0465390245376903	0.0785715737099741	0.0586820247933083	0.043668946728279	0.0377395936509974	0	0.0156243765571682	0.00746163810140412	0.0220955616402604	0.0019581088042696	0.00696676472504167	0	0
X3_LINE	0.0557062854871058	0.0581815965780732	0.0497876059285811	0.0579758833947295	0.052774695659897	0.0451472716388362	0.0502327269929117	0.0517515194809363	0.122002346692653	0.115094124291123	0.116265240012616	0.0946603345962273	0.0537485707497378	0.0309419718584718	0.0367927309010482	0.0642937632950352
X5A_LINE	0.059318942661718	0.0403299722939	0.0442115451862182	0.0534780458743019	0.0235797576983298	0.0388789349343294	0.0323774193386074	0.0332774280505138	0.0872418075948293	0.0711332995435833	0.0728154320882296	0.0587926905483924	0.0223364039768354	0.0235989015029931	0.0630773575975773	0.0502521661948704
X5B_LINE	0.0546653682541039	0.036070373948963	0.0588116500339576	0.041605993302931	0.0485577423729615	0.0691633374431516	0.0564526347196905	0.0414257075510733	0.119321422633066	0.164188959407642	0.154704576312565	0.0591314189509718	0.0217562178092421	0.0298737590466746	0.199522020999672	0.319335273432484
X6A_LINE	0.0431613407192732	0.0313324683311711	0.0300673472346065	0.0446101356185125	0.0433719603954072	0.0410763426820345	0.0374313534936057	0.0374475671453718	0.0426961360691636	0.071201898847875	0.0665751343293035	0.0350142979484246	0.00509244819444229	0.0197900996086301	0.022641846600374	0.0630111907712534
X6B_LINE	0.0501490832352827	0.0375042439959673	0.0415686094341785	0.0408544817792871	0.03133790330671	0.0484251291353513	0.0485096911824618	0.0632235531503185	0.0661290288154894	0.0726215237909981	0.0769494951901193	0.0529858975308015	0.0355315033538355	0.0294325364879224	0.0479304374503296	0.0657986396344992
X7A_LINE	0.0457495809201922	0.0462216597518666	0.0416427423802696	0.0389817159825162	0.0280758018299869	0.0358255144328312	0.0398291455535593	0.0353540119700865	0.0324423336260402	0.0315692187368778	0.0340045493645376	0.0308383241043868	0.0178960732615474	0.0163991878966645	0.0222096781146799	0.0349227132594328
X7B_LINE	0.0421055404090512	0.0318644500979531	0.035921216043998	0.0362350962224996	0.0375587765948916	0.0303674381841109	0.0362044071260036	0.0361564784626703	0.0562428750629134	0.0638970438303266	0.0505584989106563	0.0460130647638918	0.0340842531247596	0.0349152485094526	0.00938127298914878	0.0259056966223159
X7C_LINE	0.0484528026479671	0.0407058816814332	0.0448795925209308	0.0374101328704704	0.0389473101804714	0.0414230446334898	0.0418751962404245	0.0395012726078532	0.048292107132342	0.0636907857359735	0.069773145263199	0.0479553972170026	0.0247331792606748	0.0316261088449319	0.0191876925065721	0.0279770764513207
X7D_LINE	0.0123259785511738	0.0384689926326863	0.010658132323153	0.0318973593662319	0.0462102623331393	0.0285668334078913	0.0228939211123752	0.031514306309071	0.00398488218482613	0.00275618241774122	0	0.00164938665110481	0.00776579584177348	0.00342462825470708	0.0198488255267009	0
X8_LINE	0.019977171319028	0.0199515503672959	0.0263130769161671	0.0292178332014444	0.0236718880042146	0.0243912551117659	0.0276712676685487	0.0243727091068895	0.0950635508520853	0.0660370315918921	0.0649201485173736	0.0525009515078903	0.0766664992272798	0.0945550533653816	0.0463949814905451	0.0715787872139795
X9_LINE	0.0646699616635955	0.0331586152482453	0.0344183042648202	0.0311618628628075	0.0592462724290821	0.0515411794579089	0.0505566445373717	0.0371408472497336	0.110362580087382	0.112712706770214	0.141253967619892	0.145391215542377	0.0593549581475865	0.0217700081843809	0.00636333691940522	0.0468425370361241
Zaphod	0.0350419808651262	0.0315083346959616	0.0354962688985154	0.0328367313014108	0.0267041465674956	0.027189692441488	0.0326339850936256	0.0313362567216559	0.0606202279299354	0.0533951702285756	0.0491976738887642	0.039657329618768	0.0197720030353513	0.0148469038335905	0.0137700152133545	0.00830125421788884
Zaphod2	0.0360964552782474	0.0323336567482968	0.0314796751785977	0.0298051772290391	0.0269035431398913	0.0288039101777844	0.0323132090124341	0.0287916080795177	0.0301605847477501	0.0235374771800831	0.0212617121949163	0.022953982487214	0.00848101470012591	0.00580247209784337	0.0573265078857871	0.0401143043565856
Zaphod3	0.0432334973158582	0.0376306854050106	0.0391972360627553	0.0383324102404931	0.0352856500570814	0.0320889536465201	0.0369444058312819	0.0354423608057993	0.043277703678908	0.038561866344945	0.0423976130807518	0.0320175659609762	0.0223593464639331	0.0222873567011491	0.00742322598927698	0.0205148055906017
